# Supplementary material for: Comparative and Experimental Studies on the Genes Altered by Chronic Hypoxia in Human Brain Microendothelial Cells
Source: Front Physiol. 2017 May 31;8:365. doi: 10.3389/fphys.2017.00365 (PMC5450043; doi:10.3389/fphys.2017.00365)
Supplement: Supplementary Table 1 — Table lists the crispr gRNA used in the present study. [file Table1.XLSX]

## Sheet: Crispr gRNA
Gene Name	Top Strand	Bottom Strand
SPAG4	CACCGGATGCGGCGAAGCTCCCGCC	AAACGGCGGGAGCTTCGCCGCATCC
ADM	CACCGGGGCGTAGTTACCTGTCTTC	AAACGAAGACAGGTAACTACGCCCC
ERO1L	CACCGCTCGCAGATTTAATTCCATC	AAACGATGGAATTAAATCTGCGAGC
SLC2A3	CACCGATGGTAAAACCCAGTAGCAG	AAACCTGCTACTGGGTTTTACCATC
PLOD2	CACCGCACAGTATAATTGAAATATT	AAACAATATTTCAATTATACTGTGC
P4HA1	CACCGTCACCAGATCTTTCTCAGTA	AAACTACTGAGAAAGATCTGGTGAC
ENO2	CACCGGATGCCCGTAGAGGCTCCAC	AAACGTGGAGCCTCTACGGGCATCC
LOX	CACCGATGTCAGAGATTATGATCAC	AAACGTGATCATAATCTCTGACATC
EGLN3	CACCGAACAGGTTATGTTCGCCACG	AAACCGTGGCGAACATAACCTGTTC
