# Supplementary material for: Comparative and Experimental Studies on the Genes Altered by Chronic Hypoxia in Human Brain Microendothelial Cells
Source: Front Physiol. 2017 May 31;8:365. doi: 10.3389/fphys.2017.00365 (PMC5450043; doi:10.3389/fphys.2017.00365)
Supplement: Supplementary Table 2 — Table lists the primers used in the present study. [file Table2.XLSX]

## Sheet: Primers used 
Gene Name	Forward Primer	Reverse Primer
SPAG4	AACCGTGAGGGGCGG	CATCTCCTGCCTCAGATCCA
ADM	GGAGTTTTGCCATTGCCAGT	CGCAGACCCTGCTAAGAGAG
ERO1L	GCTGATGACATTCAGTCCCC	TTCCAAGCATCTGGTCCCTT
SLC2A3	CTGTTTCTGGAATCACCCCTAGA	CTGGGGTGACCTTCTGTGTC
PLOD2	ACTGTGAAGGTCCTTGGTCA	CTTTCTGGCCCCCTCCAATA
P4HA1	CCTAGCAAAACCAAGGCTGA	TTCATAGCCAGAGAGCCAGG
ENO2	TCTCTCTGTGGTGGAGCAAG	TGGCCCCAAACTTGGATTTG
LOX	CTACTTCCAGTACGGTCTCCC	CGCATCTCAGGTTGTACATGG
EGLN3	CTGGGCAAATACTACGTCAAGG	GACCATCACCGTTGGGGTT
