# Supplementary material for: Comparative and Experimental Studies on the Genes Altered by Chronic Hypoxia in Human Brain Microendothelial Cells
Source: Front Physiol. 2017 May 31;8:365. doi: 10.3389/fphys.2017.00365 (PMC5450043; doi:10.3389/fphys.2017.00365)
Supplement: Supplementary Table 3 — Table lists the genes upregulated by hypoxia exposure. [file Table3.XLSX]

## Sheet: Upregulated mRNA
Agilent Identifier	PrimaryAccession	GeneSymbol	UniGeneID	EntrezGene	hyp:ctrl	P-value	GeneName	Description	Sequence
A_33_P3323041	ENST00000354485	KANK1		23189	2.178	1.17e-05	KN motif and ankyrin repeat domains 1	Protein LOC728763 [Source:UniProtKB/TrEMBL;Acc:H7C117] [ENST00000430980]	CAGGAGAAGGCCAGTTTTAAGCGGTCCAAGGAGGAGAAGGAGCAGAAGCTGCTCATCCTG
A_33_P3214056	NR_111952	LINC00869	Hs.456578	57234	2.194	6.47e-05	long intergenic non-protein coding RNA 869	Homo sapiens coiled-coil domain containing 101 pseudogene (LOC388242), non-coding RNA [NR_002556]	CGGGCATTCACTCTTTCAGCTCAGAGTTTCTCTTCCTTTCCAATACAGGCTCTACATGAA
A_23_P302787	NR_040001	LINC01116	Hs.636452	375295	2.617	0.00012	long intergenic non-protein coding RNA 1116	Human heat shock protein 86 mRNA, 5'end. [M30627]	CAAAACAAAGCCCATCTGGACCAGAAATCCCGACGATATTACTAATGAGGAGATCGGAGA
A_21_P0001549	NR_034089	LOC100131564	Hs.732666	100131564	2.168	0.0016	uncharacterized LOC100131564	Homo sapiens quinone oxidoreductase-like protein 2 pseudogene (LOC730102), non-coding RNA [NR_037167]	TTCTACCTTGCTGTAGCTTCTCCCCAAGGATTTATCACATTCTGCCTTGAATCATAGGGA
A_21_P0013134	NR_110856	LOC101928516	Hs.384600	101928516	2.468	8.61e-05	uncharacterized LOC101928516	Homo sapiens keratin 15 (KRT15), mRNA [NM_002275]	CCTGCACATGCAAACTCCAGTCCCTGCCTTCAGAGAGCTGAAAAGGGTCCCTCGGTCTTT
A_21_P0011276	ENST00000427798	LOC440157	Hs.716067	440157	4.452	0.000478	uncharacterized LOC440157	Homo sapiens brain-derived neurotrophic factor (BDNF), transcript variant 1, mRNA [NM_170735]	TAATATGTAAGGAATGCTTGGAATATCTGCTGTATGTCAACTTTATGCAGCTTCCTTTTG
A_21_P0003941	ENST00000513626	LUCAT1	Hs.745403	100505994	3.885	0.00316	lung cancer associated transcript 1 (non-protein coding)	Homo sapiens CD69 molecule (CD69), mRNA [NM_001781]	TGTGCAATATGTGATGTGGCAAATCTCTATTAGGAAATATTCTGTAATCTTCAGACCTAG
A_33_P3418185	NM_023946	LYNX1	Hs.158665	66004	3.068	0.00622	Ly6/neurotoxin 1	Homo sapiens fumarylacetoacetate hydrolase domain containing 1 (FAHD1), transcript variant 1, mRNA [NM_001018104]	GAAGATAGTGGTTTCTTATCTAGCCACAGATCACTTGGTCTAGCAAATTTTAGATGCTTT
A_23_P419696	NM_144586	LYPD1	Hs.432395	116372	4.41	1.24e-05	LY6/PLAUR domain containing 1	Homo sapiens hypothetical protein LOC642826, mRNA (cDNA clone IMAGE:4296326). [BC008503]	CCTGCCCCGCTTTTTCTCAATCAAGCTGTCAGATTTTATGCAGCCCGATATTCCAAAAAA
A_19_P00315524	NR_003491	MIAT	Hs.517502	440823	2.426	0.0119	myocardial infarction associated transcript (non-protein coding)	Homo sapiens lens intrinsic membrane protein 2, 19kDa (LIM2), transcript variant 1, mRNA [NM_030657]	TAGAGGCCTGAAATCCTGGTTCCTAGGGGAATGAGGGGGCTCAGTTCTGGACTGTGGGTT
A_33_P3402329	NR_024607	MIR503HG	Hs.416379	84848	3.392	1.21e-05	MIR503 host gene (non-protein coding)	Homo sapiens cytohesin 1 interacting protein (CYTIP), mRNA [NM_004288]	TTCATCGTGCTGTGGAAGAGGAAGAAAGTCGCTTTTGACGGATTGTGGTGTCCTTTCAAA
A_24_P369898	ENST00000579052	MYO15B	Hs.390817	80022	4.132	1.17e-05	myosin XVB pseudogene	Homo sapiens chromosome 9 open reading frame 116 (C9orf116), transcript variant 1, mRNA [NM_001048265]	TATTTTATCCAAATTCGAATAAATTTTCCCAACAACTTGCAGCGGGTGGAATGTTCCGGA
A_32_P107029	NM_004851	NAPSA	Hs.512843	9476	2.414	0.0199	napsin A aspartic peptidase	Homo sapiens long intergenic non-protein coding RNA 327 (LINC00327), long non-coding RNA [NR_038995]	GAGGCTTATGGAACAACACACACACGCACACAAATAGAAGGAATATATTGCTTAAAATGA
A_33_P3362008	NM_002521	NPPB	Hs.219140	4879	7.518	0.00142	natriuretic peptide B	Homo sapiens adenylosuccinate synthase like 1 (ADSSL1), transcript variant 1, mRNA [NM_199165]	GGGTTGGTGTTGGCAAGTCAAGAGAGTCGATGATCCAGCTGTTTTAGTCGCAGACTGAGC
A_33_P3216297	NM_001018077	NR3C1	Hs.122926	2908	2.638	3.65e-05	nuclear receptor subfamily 3, group C, member 1 (glucocorticoid receptor)	Homo sapiens homeobox D9 (HOXD9), mRNA [NM_014213]	TTCAGAACCGTAGGATGAAAATGAAAAAGATGAGCAAGGAGAAATGCCCCAAAGGAGACT
A_33_P3283515	ENST00000397559	PDZD2	Hs.481819	23037	3.813	0.0117	PDZ domain containing 2	Homo sapiens cadherin 15, type 1, M-cadherin (myotubule) (CDH15), mRNA [NM_004933]	TATGAAAGACAGCAACCTCCTGGGTAAATCTGAATGAAAAACGTGCTAGTCTCTTTCATG
A_24_P59459	AK092226	PIEZO2	Hs.436902	63895	4.452	0.00615	piezo-type mechanosensitive ion channel component 2	Homo sapiens biglycan (BGN), mRNA [NM_001711]	TGGGGGTCTCTGGGGAACACAGCCAGACATCCTGATGGGGAGGCAGAGCCAGGAAGCTAA
A_23_P259692	NM_058179	PSAT1	Hs.494261	29968	4.571	1.9e-09	phosphoserine aminotransferase 1	Homo sapiens breast cancer anti-estrogen resistance 1 (BCAR1), transcript variant 1, mRNA [NM_001170714]	GAAGAACCTGAAGAACTATTTTTCGTTATTGGTTTTCCAATCATTTGACTAAGAGTCTCC
A_33_P3271455	NM_012293	PXDN	Hs.332197	7837	2.204	0.00224	peroxidasin homolog (Drosophila)	Homo sapiens uncharacterized LOC157273 (LOC157273), long non-coding RNA [NR_040039]	AAAGCCATTGGGAGGTAATGAGGGTGGAGTTCTCAGGAATAGGATTGGTGCTCTTATCAA
A_33_P3287760	NM_001282862	RASGEF1A	Hs.125293	221002	2.596	0.00778	RasGEF domain family, member 1A	Homo sapiens immunoglobulin-like and fibronectin type III domain containing 1 (IGFN1), mRNA [NM_001164586]	ATGGAGGCTGTGCCCAGAGCCCCAGGAAAATGGGAGTGAGAAGATGCCTGGCGAGGTTTT
A_33_P3209962	NM_153819	RASGRP2	Hs.99491	10235	4.316	0.000212	RAS guanyl releasing protein 2 (calcium and DAG-regulated)	Homo sapiens chromosome 14 open reading frame 142 (C14orf142), mRNA [NM_032490]	CTGTTGTATCCTTATTGTCACACTAGGACATTTAAGGAAGACTTATGCTCTAATTTGGAA
A_24_P219114	NM_005065	SEL1L	Hs.181300	6400	3.053	9.06e-05	sel-1 suppressor of lin-12-like (C. elegans)	family with sequence similarity 124B [Source:HGNC Symbol;Acc:26224] [ENST00000243806]	ATGAATGTCATGTTCACAGCAAAATATCCTGTGGCTTCTGTCCTTAAGAAATGGTCAGAA
A_23_P62881	NM_032291	SGIP1	Hs.132121	84251	2.309	0.00325	SH3-domain GRB2-like (endophilin) interacting protein 1	Homo sapiens uncharacterized LOC100133461 (LOC100133461), long non-coding RNA [NR_034136]	GCCTAAGAAATGGTGACAGTAAAGGGTCTCATACAACACGTCCCATTTTTATTAATTTTA
A_23_P253451	NM_020949	SLC7A14	Hs.596660	57709	5.672	8.21e-05	solute carrier family 7, member 14	Homo sapiens ankyrin repeat domain 37 (ANKRD37), mRNA [NM_181726]	CTTCCAAGTGAAGATCCATTTAAGAACACATGTATTTACATGCCTATAATATGCTGGTTG
A_24_P140475	NM_021069	SORBS2	Hs.655143	8470	2.83	9.01e-05	sorbin and SH3 domain containing 2	Homo sapiens GAS5 antisense RNA 1 (GAS5-AS1), long non-coding RNA [NR_037605]	GATGAAAAGCACTGTCCTTTTTTAAGTAAACACTACACACTCCAGATGGATTGCAAAAAT
A_23_P331700	NM_001291831	SRRM3	Hs.511025	222183	4.033	2.77e-06	serine/arginine repetitive matrix 3	Homo sapiens coiled-coil domain containing 149 (CCDC149), transcript variant 1, mRNA [NM_173463]	TCTGGGAGAAGAAATTAAAGAACTTCAGCAAAGGCTTGGAGAAGTCCAGGGCGACAACAA
A_33_P3358898	NM_001144950	SSC5D	Hs.554182	284297	3.146	0.000598	scavenger receptor cysteine rich domain containing (5 domains)	Homo sapiens endonuclease V (ENDOV), transcript variant 1, mRNA [NM_173627]	GGGTGTGGGGCTCCGAACCCTAAATGGGTGAGAGTTGAAATGAAAGCGGCACCTGTAGTC
A_33_P3277183	AK127639	SSPO	Hs.632022	23145	2.986	0.00372	SCO-spondin	Homo sapiens failed axon connections homolog (Drosophila) (FAXC), mRNA [NM_032511]	AATGATGACCCCAATGTGAAGATGGCATTTCAGTGTTTATTTCTGGATCTATGAGTTACT
A_33_P3327063	NM_153700	STRC	Hs.657395	161497	4.899	0.00171	stereocilin	activating transcription factor 7 interacting protein 2 [Source:HGNC Symbol;Acc:20397] [ENST00000570163]	TCCTTGCTACTTGGTATCTTGAAATCTGGTACGAAACTATTGCATGATCCCTGCACCTTT
A_23_P87013	NM_001001522	TAGLN	Hs.410977	6876	4.209	4.56e-09	transgelin	Homo sapiens chromosome 22 open reading frame 24 (C22orf24), mRNA [NM_015372]	GCCGTGCAGAGTCTCCATGGGGTTGTGAGGAGGGCACAGAAGGGAAAGGGCTTTATAAAC
A_33_P3260989	NM_152228	TAS1R3	Hs.74375	83756	2.719	0.0459	taste receptor, type 1, member 3	Homo sapiens germ cell associated 1 (GSG1), transcript variant 1, mRNA [NM_031289]	ATCTGTAGAGGAAGAGCAGTGTTAGGAGTTAAGCGGGTTTGGGGAGTAGGCTTGAGCCCT
A_23_P40527	NM_080646	TBX1	Hs.173984	6899	2.587	2.4e-06	T-box 1	Homo sapiens interleukin 1 receptor, type I (IL1R1), transcript variant 1, mRNA [NM_000877]	ATAATTTTCCTCCTAAACAAAAACACATTGAGTTTAAGTCTCTGACTCTTGCCTTTCCAC
A_33_P3400147	NM_001143986	TLE6	Hs.334507	79816	2.861	2.16e-05	transducin-like enhancer of split 6	Homo sapiens growth arrest and DNA-damage-inducible, beta (GADD45B), mRNA [NM_015675]	TGAGAGCGAGATGGGAAGCATAGATATCTATATTTTTATTTCTACTATGAGGGCCTTGTA
A_33_P3263002	ENST00000528029	TMEM262	Hs.98170	100130348	3.025	0.00995	transmembrane protein 262	Homo sapiens family with sequence similarity 189, member A2 (FAM189A2), transcript variant 1, mRNA [NM_004816]	GAGGATTATTGTTGATTCCATTTACTCATGCTTGCAAAACTAGAGACCCCTAAGGCAGAA
A_33_P3381338	NM_019105	TNXB	Hs.485104	7148	5.075	0.000125	tenascin XB	Homo sapiens arrestin domain containing 3 (ARRDC3), mRNA [NM_020801]	AGCAAAACAAAGTGCAATATTAAATGTTTGCTTTATAGATTATATTCTATGGCTGTTTGT
A_33_P3405451	NR_026963	TTC28-AS1	Hs.602319	284900	4.585	0.0044	TTC28 antisense RNA 1	Homo sapiens BarH-like homeobox 2 (BARHL2), mRNA [NM_020063]	AGCAGGAGGACAGCAAGACCAAACTCGACAAGCGGGAGGATTCCCAGAGCGACATCAAAT
A_23_P70398	NM_001025370	VEGFA	Hs.73793	7422	6.424	7.7e-06	vascular endothelial growth factor A	Homo sapiens aldo-keto reductase family 1, member C1 (AKR1C1), mRNA [NM_001353]	AATGGATTCGAAATATCAGTGTGTGAAGCTGAATGATGGTCACTTCATGCCTGTCCTGGG
A_23_P363275	NM_144668	WDR66	Hs.709837	144406	3.032	0.000316	WD repeat domain 66	Homo sapiens family with sequence similarity 181, member A (FAM181A), transcript variant 1, mRNA [NM_138344]	TGGGATGTTGCCCTTCCTTGCCTTGCAGTCACCCCAGAAGCCAGAGAGACGCATCTGTTT
A_21_P0004566	TCONS_00010987	XLOC_004924	Hs.440418		4.245	8.35e-07		Homo sapiens chromosome 1 open reading frame 233 (C1orf233), mRNA [NM_001242659]	GCCGGTCAGGCGCAAACCTGGCGCCAGTGTCTAAATGTCCATCATTCTCAGACCAACAGA
A_21_P0004841	TCONS_00011700	XLOC_005181			3.569	0.0459		Homo sapiens clathrin, heavy chain (Hc) (CLTC), transcript variant 2, mRNA [NM_001288653]	ATGGGTCAGGGAAGGTGAACATGAAACACTGCACAGTAGGTTGTATCAATGCTATAAAAC
A_19_P00322036	TCONS_00020555	XLOC_009868			2.491	5.05e-06		Homo sapiens kinesin family member 23 (KIF23), transcript variant 1, mRNA [NM_138555]	GTGGTGGACAATCTGTTCAGTTTACTGATATTGAGACTTTAAAGCAAGAATCACCAAATG
A_21_P0012413	TCONS_l2_00019020	XLOC_014512			8.121	0.0311		Homo sapiens adenosine A1 receptor (ADORA1), transcript variant 1, mRNA [NM_000674]	AGAGGCAGAAAGGGTAGGTTCAGTAATCATTTCTGATATTTGCTGGAGTGCTGGCTCCAC
A_21_P0010834	NM_018181	ZNF532	Hs.529023	55205	2.721	0.00813	zinc finger protein 532	Homo sapiens Gse1 coiled-coil protein (GSE1), transcript variant 1, mRNA [NM_014615]	GGGCTTATTTGTTTCATTTTACTTTCCTGCAAAATTTTCTTCAAAGCAACAAGTCCTAGG
A_33_P3247599	NM_001023563	ZNF805	Hs.22488	390980	2.281	0.000309	zinc finger protein 805	Homo sapiens uncharacterized LOC100506860 (LOC100506860), long non-coding RNA [NR_109780]	TTCTCCACCTGCCAACACTCAGTTGCTGGTGAGTAACCAGCATACGGACTCTCACTTCCT
A_23_P207003	NM_004574	2009-09-04	Hs.287518	5414	7.381	0.000123	septin 4	Homo sapiens AF4/FMR2 family, member 3 (AFF3), transcript variant 1, mRNA [NM_002285]	GGAATTTATAAACGGACTTGGATTAAACATGTCTGCCTTTCTAAGGTTGCAAATGTTACA
A_21_P0012051	NM_207366	2009-09-14	Hs.453629	346288	3.172	0.0359	septin 14	Homo sapiens egl-9 family hypoxia-inducible factor 3 (EGLN3), mRNA [NM_022073]	CATAGTAAGGGCTCAGTAAATACTTGTTGAATAAACTCAGTCTCCTACATTAGCATTCTA
A_33_P3413759	NM_001010887	ACER2	Hs.41379	340485	3.028	0.000553	alkaline ceramidase 2	Homo sapiens family with sequence similarity 189, member A1 (FAM189A1), mRNA [NM_015307]	TATGGCAAGCAAGATCGCAGAAGGGGGAGCATCATCCGCAAGGACTTCAGGTCTCCCTTG
A_23_P171237	NM_052957	ACRC	Hs.135167	93953	2.755	0.00632	acidic repeat containing	Homo sapiens golgin A8 family, member R (GOLGA8R), mRNA [NM_001282484]	GAAAAACAGACCTAGAGTTCCAGCAGGAGTGAACAGGAACAGGAAAACAAATGGCAGTAT
A_23_P145681	NM_016188	ACTL6B	Hs.259831	51412	4.657	0.000431	actin-like 6B	Homo sapiens UDP-Gal:betaGlcNAc beta 1,3-galactosyltransferase, polypeptide 4 (B3GALT4), mRNA [NM_003782]	TTCTCTCAAGCTAGGGCAGAAGAGGGTGTCAAGCTCCTCAATAAACTTGTCTCCACTTAA
A_23_P210482	NM_000022	ADA	Hs.654536	100	2.093	0.000352	adenosine deaminase	Homo sapiens mesoderm specific transcript (MEST), transcript variant 1, mRNA [NM_002402]	AAGGACCAATAGCATCTGTGCCAGAGATGTACTGTTATTAGCTGGGAAGACCAATTCTAA
A_33_P3256848	NM_021641	ADAM12	Hs.594351	8038	2.455	0.000177	ADAM metallopeptidase domain 12	Homo sapiens lysosomal protein transmembrane 4 beta (LAPTM4B), mRNA [NM_018407]	TAATTTTCCCTACAGAGATGATGTCATGTCAGTGAATCCTACCTGTTTGGTCCTTATTAT
A_23_P48698	NM_003814	ADAM20	Hs.177984	8748	2.976	0.00231	ADAM metallopeptidase domain 20	Homo sapiens fibulin 5 (FBLN5), mRNA [NM_006329]	GGGAACCCTGGGAGTAGCTAGTTTGCTTTTTGCGTACACAGAGAAGGCTATGTAAACAAA
A_33_P3342663	NM_153202	ADAM33	Hs.173716	80332	3.182	0.0109	ADAM metallopeptidase domain 33	Homo sapiens EFR3 homolog B (S. cerevisiae) (EFR3B), mRNA [NM_014971]	GCGATCTCCCAGTGAGCCATCACGATGCCCTTTTCAAATAAATGTTAATGTTGTCACCAC
A_24_P300777	NM_001109	ADAM8	Hs.501574	101	2.277	0.00065	ADAM metallopeptidase domain 8	Homo sapiens uncharacterized LOC100506860 (LOC100506860), long non-coding RNA [NR_109780]	CTTTAGGCGTAAAGGCGGTCTCTCTCTAGGCTGATCAAACAGCCCTTTGCCCAGTGCTAA
A_21_P0000741	NR_038264	ADAMTS9-AS2	Hs.660881	100507098	2.824	4.06e-05	ADAMTS9 antisense RNA 2	Homo sapiens GATA6 antisense RNA 1 (head to head) (GATA6-AS1), long non-coding RNA [NR_102763]	GAAGTTGGCGAGAATTCTTCGTTTTTCATTCTTCGTTGTAAATTGCTTCTAAACACTTCT
A_33_P3380063	NM_025008	ADAMTSL4	Hs.516243	54507	2.162	0.000114	ADAMTS-like 4	Homo sapiens lysyl oxidase-like 4 (LOXL4), mRNA [NM_032211]	GTCTCAACCAAGTGTCTGAAGTGAACTTTGCATTGAATAAATTTTTGCCATGGAAAGAAC
A_24_P22939	NM_213604	ADAMTSL5	Hs.371674	339366	2.624	0.0433	ADAMTS-like 5	Homo sapiens hydroxysteroid (17-beta) dehydrogenase 2 (HSD17B2), mRNA [NM_002153]	AGGGAAAGGCGCTTACTTGTGGATCTGCCTTGCTCACTATTTGCCTATTGGCATATATGA
A_23_P369237	NM_004797	ADIPOQ	Hs.80485	9370	2.137	0.00186	adiponectin, C1Q and collagen domain containing	Homo sapiens metastasis associated lung adenocarcinoma transcript 1 (non-protein coding) (MALAT1), long non-coding RNA [NR_002819]	CTTGGAGTTTTGGGGAGGTGGGAGGTAACAGCACAATATCTTTGAACTATATACATCCTT
A_23_P127948	NM_001124	ADM	Hs.441047	133	4.388	2.16e-08	adrenomedullin	bromodomain containing 3 [Source:HGNC Symbol;Acc:1104] [ENST00000371842]	TCTCCGGTTTGAAACAGTGGTCAGGTGGTTGGAAGTGGGTGGCTTAGAGGGCCTGATCTG
A_33_P3413905	NM_024866	ADM2	Hs.449099	79924	19.98	8.64e-10	adrenomedullin 2	Homo sapiens 4-aminobutyrate aminotransferase (ABAT), transcript variant 2, mRNA [NM_000663]	CTTAAGCGTACAAAGTGATCTTGTTCACAAGTAATCTGTTGACAGTGCCAATAAATGATA
A_23_P74299	NM_000674	ADORA1	Hs.77867	134	3.046	0.0143	adenosine A1 receptor	Homo sapiens family with sequence similarity 13, member A (FAM13A), transcript variant 1, mRNA [NM_014883]	GTTTGGAATTCTTTGCTCTACTGTTTACATTGCAGATTGCTATAATTTCAAGGAGTGAGA
A_24_P237270	NM_000675	ADORA2A	Hs.197029	135	2.595	5.42e-07	adenosine A2a receptor	Homo sapiens IgA-inducing protein (IGIP), mRNA [NM_001007189]	TTTGAGCATTCTGTATTAAATATGTGCAGTTATTATCACATGAAGAAACGCAGTGTGTCG
A_33_P3243023	NM_000678	ADRA1D	Hs.557	146	9.209	0.000127	adrenoceptor alpha 1D	Homo sapiens ADAM metallopeptidase domain 33 (ADAM33), transcript variant 2, mRNA [NM_153202]	GCACCGAAACTTGAACCACACCAAACAGCGTCTCCTGGAAGTCGCCAACTACGTGGACCA
A_23_P138706	NM_000681	ADRA2A	Hs.249159	150	2.35	0.0203	adrenoceptor alpha 2A	Homo sapiens lipoyl(octanoyl) transferase 2 (putative) (LIPT2), mRNA [NM_001144869]	GTCACCTACTGAAACCCAGATTTTAGACCTGGCCTGTCATTCACTGATCATGAAACTAAG
A_23_P378926	NM_000682	ADRA2B	Hs.247686	151	3.295	0.0431	adrenoceptor alpha 2B	Homo sapiens 24-dehydrocholesterol reductase (DHCR24), mRNA [NM_014762]	TTTTCTTTAGAATCAGAATTGTAGCCAGTTTCTTTGGCCAGAAGGATGAATACTTGGATA
A_33_P3310189	NM_000684	ADRB1	Hs.99913	153	4.79	0.0112	adrenoceptor beta 1	Homo sapiens ATPase, H+ transporting V0 subunit e2 (ATP6V0E2), transcript variant 1, mRNA [NM_145230]	TGAAGCAGAGAAACATTCACACACAAAAAGCAACATAGTCATGTGGGTCCAGATGGCCTC
A_23_P76823	NM_199165	ADSSL1	Hs.592327	122622	6.349	1.42e-07	adenylosuccinate synthase like 1	Homo sapiens aldo-keto reductase family 1, member C-like 1 (AKR1CL1), non-coding RNA [NR_027916]	TTAACCAAGTCCATCGGGGTGTCCAATTTCAATCACAAACTGCTGGAACTCATCCTCAAC
A_23_P373464	NM_002285	AFF3	Hs.444414	3899	2.693	0.000313	AF4/FMR2 family, member 3	Homo sapiens hepatoma-derived growth factor (HDGF), transcript variant 1, mRNA [NM_004494]	ACCTTGGAGGTTGAGAGGCCCCTTCCTATGGAGGTGGAAAAGAATAGCACCCCCTCTGAG
A_33_P3329793	NR_003228	AFG3L1P	Hs.534773	172	3.457	0.0049	AFG3-like AAA ATPase 1, pseudogene	crystallin, beta B2 pseudogene 1 [Source:HGNC Symbol;Acc:2399] [ENST00000509460]	TCCACAGGCTCATGTCTGGGGCCCCGGGGGAGTGAGGGCAGCAAAGAAGAACAGACAATG
A_32_P221958	NM_001077685	AGAP7P	Hs.528346	653268	2.54	0.0448	ArfGAP with GTPase domain, ankyrin repeat and PH domain 7, pseudogene	Homo sapiens Jun dimerization protein 2 (JDP2), transcript variant 1, mRNA [NM_130469]	GGGGTGCATTTCCATCCTTGTAAACCCTTCATAGTACTCAGTCCTGTATCGCTCAGTAAA
A_33_P3217218	NM_018361	AGPAT5	Hs.624002	55326	2.387	0.0027	1-acylglycerol-3-phosphate O-acyltransferase 5	Homo sapiens long intergenic non-protein coding RNA 894 (LINC00894), long non-coding RNA [NR_027456]	TGTGGATAAAGCATAAACGCAGTGAAGTGTGTGTGGCTGGAAGATTTAATGCCTCTACAG
A_23_P68740	NM_000383	AIRE	Hs.129829	326	4.799	0.000373	autoimmune regulator	Homo sapiens ATPase, class VI, type 11C (ATP11C), transcript variant 2, mRNA [NM_001010986]	CAGCCTGTTCCCTGAGATTCTTCTGATAGTATTAAAGAATGTAAGAAGAAGAAGTGCCAG
A_23_P54055	NM_032876	AJUBA	Hs.655832	84962	2.09	7.28e-05	ajuba LIM protein	Homo sapiens major facilitator superfamily domain containing 2B (MFSD2B), mRNA [NM_001080473]	ATAAGGCAGGGGTCTGCAAGCAAGCAGAGGAGGTGGTGGTCACCCTCAAAGTCCTCATTG
A_32_P95067	NM_001005353	AK4	Hs.10862	205	3.484	1.87e-09	adenylate kinase 4	Homo sapiens complexin 2 (CPLX2), transcript variant 1, mRNA [NM_006650]	CACACAACACACAAGGGAGAGAACCCCCAGATGAGAAAATAGGAAGGAGCAATCATTTGT
A_32_P152437	NM_005100	AKAP12	Hs.371240	9590	3.571	1.83e-07	A kinase (PRKA) anchor protein 12	Homo sapiens C-type lectin domain family 3, member B (CLEC3B), mRNA [NM_003278]	TCCTCTCCGTGCGCTTGGAGCCTCTTTTTGCAAATAAAGTTGGTGCAGCTTCGCGGAGAG
A_33_P3381647	NM_001626	AKT2	Hs.631535	208	2.15	0.000392	v-akt murine thymoma viral oncogene homolog 2	Homo sapiens lung cancer associated transcript 1 (non-protein coding) (LUCAT1), transcript variant 1, long non-coding RNA [NR_103548]	GGATGCCAGTATTCTCATCCCCTCACAAATAAAGAGCCTTCAAGCTCTTGCAGTCAACAA
A_33_P3282634	NM_001034173	ALDH1L2	Hs.42572	160428	5.253	0.000863	aldehyde dehydrogenase 1 family, member L2	Homo sapiens aquaporin 8 (AQP8), mRNA [NM_001169]	CGAACGGTTTGTGCAGCCATGTCTGGTCGAACTGCTGGGCTCTGCTCTCTTCATCTTCAT
A_24_P283324	NM_022568	ALDH8A1	Hs.486520	64577	2.056	0.0223	aldehyde dehydrogenase 8 family, member A1	myosin XVB pseudogene [Source:HGNC Symbol;Acc:14083] [ENST00000579052]	GGAACCAGGGCTGGCTCGGTGGGACAGGGCCTCAGAGGTGAGGAAGATGGGAGAGGGACA
A_24_P410587	NR_026903	AMZ2P1	Hs.396447	201283	2.634	0.0464	archaelysin family metallopeptidase 2 pseudogene 1	Homo sapiens hemopexin (HPX), mRNA [NM_000613]	AAACTCTATCTGGTCCAGGGCACCCAGGTATATGTCTTCCTGACAAAGGGAGGCTATACC
A_33_P3295358	NM_139314	ANGPTL4	Hs.9613	51129	4.41	1.36e-06	angiopoietin-like 4	Homo sapiens BMS1 pseudogene 20 (BMS1P20), non-coding RNA [NR_027293]	GAAGGAGAAAGCACATATTTTGATGATCTTAAAGGAGAAATGCAGAAAGAAGCACAGAGA
A_23_P350698	NM_153228	ANKFN1	Hs.673040	162282	2.443	0.000147	ankyrin-repeat and fibronectin type III domain containing 1	Homo sapiens lactate dehydrogenase D (LDHD), transcript variant 1, mRNA [NM_153486]	CCCTTCACCTGGTGACAGGAACACTCCTTTCCTGGTATGGAACGTGAGCTCCCGTGACAT
A_21_P0013585	ENST00000417703	ANKRD20A3		441425	2.704	0.0015	ankyrin repeat domain 20 family, member A3	Homo sapiens hyaluronan and proteoglycan link protein 2 (HAPLN2), mRNA [NM_021817]	GAGGCGGCCGGGGGCATTAACTGACCTCTGAGTACAGCAATAAAATAACCTGGGGATCTT
A_32_P191786	NM_133475	ANKRD24	Hs.197872	170961	2.629	6.11e-05	ankyrin repeat domain 24	Homo sapiens HCLS1 binding protein 3, mRNA (cDNA clone IMAGE:6056200), with apparent retained intron. [BC038847]	TGTGGATCTCCTAGTTCCACAAGACAGAAGGGAAGTTTTCAAAAGAAAGTTGACCGTAAA
A_33_P3213468	NM_001164440	ANKRD33B	Hs.26039	651746	4.321	0.0247	ankyrin repeat domain 33B	Homo sapiens chromosome 11 open reading frame 86 (C11orf86), mRNA [NM_001136485]	TGAGGCGGTACCAACAGCAGGTAAGAAGAAGGTGGGAGAGCTTTGTCGCCATCTTCCCCA
A_24_P336931	NM_001164315	ANKRD36	Hs.541894	375248	2.169	0.00232	ankyrin repeat domain 36	Homo sapiens uncharacterized LOC729911 (LOC729911), long non-coding RNA [NR_038997]	CCAGCAGGAAACAGCAAATGCAGAGGCCCAAAGTGACCAGGACACCGTCCTTGTGCACAT
A_33_P3415744	NM_025190	ANKRD36B	Hs.532921	57730	2.319	0.014	ankyrin repeat domain 36B	Homo sapiens FSHD region gene 1 pseudogene (LOC100132352), non-coding RNA [NR_034006]	AAAGAGCAAAGATAAGAAGAGAAAAAGAGAAGAAGATGAAGAAACCCAGCTTGATATGTT
A_24_P237586	NM_181726	ANKRD37	Hs.508154	353322	7.587	1.84e-06	ankyrin repeat domain 37	Homo sapiens adrenoceptor beta 1 (ADRB1), mRNA [NM_000684]	AACTAACTACTGTGTGAGGAATTGGTCCATGTGCAATAAATACCAATGAAGCACAATCAA
A_24_P162979	NM_024933	ANKRD53	Hs.512744	79998	2.91	0.00122	ankyrin repeat domain 53	Homo sapiens folate hydrolase (prostate-specific membrane antigen) 1 (FOLH1), transcript variant 1, mRNA [NM_004476]	TATTGAAAGCAAAGTGGACCCTTCCAAGGCCTGGGGAGAAGTGAAGAGACAGATTTATGT
A_33_P3295655	NM_001163	APBA1	Hs.171939	320	2.287	0.000204	amyloid beta (A4) precursor protein-binding, family A, member 1	Uncharacterized protein [Source:UniProtKB/TrEMBL;Acc:K7EKJ0] [ENST00000591188]	TGGAACTTCCTGAAATGCGCCTACATGGTGATGACCTACCTCTTCGTATCCTACAACAAA
A_32_P300427	NM_153360	APCDD1L	Hs.119286	164284	20.54	1.3e-08	adenomatosis polyposis coli down-regulated 1-like		AAAGTCAGAGATACTAAGAACGGGCTTAGTTTATATTCATGGTGGTGGTTGGTGTATGGG
A_21_P0012152	NR_034147	APCDD1L-AS1	Hs.729646	149773	11.56	3.53e-05	APCDD1L antisense RNA 1 (head to head)	Homo sapiens alkaline ceramidase 2 (ACER2), mRNA [NM_001010887]	AGTTTCTTGGGTCAGATGCTTGATGAACTTGCAGTCCTTTGGGTTCTGATGTGTGCTTTG
A_24_P941167	NM_030641	APOL6	Hs.257352	80830	2.172	0.00958	apolipoprotein L, 6	Homo sapiens uncharacterized LOC729296 (LOC729296), transcript variant 1, long non-coding RNA [NR_109916]	AAACCGTGGAATGAAACAGGACGTGCCTTGTTGAGATCAAAGGGCTTCTGTTACCTTCTT
A_33_P3253723	NM_198098	AQP1	Hs.76152	358	2.43	0.0368	aquaporin 1 (Colton blood group)	Homo sapiens lipoma HMGIC fusion partner-like 3 (LHFPL3), mRNA [NM_199000]	TTTGTGCTTGGTAATCGACAAGACAGCTTGATGGCAGAGGAACTGAAGGCAGAAAACAAA
A_33_P3422247	NM_001652	AQP6	Hs.54505	363	3.267	0.01	aquaporin 6, kidney specific	Homo sapiens dynein, axonemal, heavy chain 8 (DNAH8), mRNA [NM_001206927]	ATGCTCAGTTTTCTACGTGGATATTTGAAGGGAGGCCTAATGTGTTTTGGATGACTGGTT
A_23_P26522	NM_001169	AQP8	Hs.176658	343	2.064	0.000248	aquaporin 8	Homo sapiens microseminoprotein, prostate associated (MSMP), mRNA [NM_001044264]	TCCAGGGAAACCACTAGCAGCTGCCAATGTATTCTGAACAAATAAATTAATGCTATAGCT
A_33_P3319401	ENST00000476499	ARHGAP21		57584	2.192	0.00987	Rho GTPase activating protein 21	PREDICTED: Homo sapiens uncharacterized LOC389273 (LOC389273), misc_RNA [XR_241740]	AGCACAGCCCTGCTGCCTCCTTGCAAACAGAACCATGAAAGAATAAATTTCTGCTGTTTT
A_33_P3213910	NM_181720	ARHGAP30	Hs.389374	257106	2.651	0.00732	Rho GTPase activating protein 30	Homo sapiens heterogeneous nuclear ribonucleoprotein D-like (HNRNPDL), transcript variant 2, mRNA [NM_031372]	GGTAGTGAATCCTGTAAGTTCAAATTTATGATTAGGTGACGAGTTGACATTGAGATTGTC
A_21_P0000616	NR_033942	ARHGEF34P	Hs.744262	728377	2.081	0.0289	Rho guanine nucleotide exchange factor (GEF) 34, pseudogene	Homo sapiens MIR503 host gene (non-protein coding) (MIR503HG), long non-coding RNA [NR_024607]	TGGGAAATGTTTTATGATCTGTAAGTCCAAGGAATCCTCTCCCACCATTTCTTTCCCCCC
A_24_P274615	NM_020801	ARRDC3	Hs.24684	57561	3.433	0.00171	arrestin domain containing 3	Homo sapiens chemokine (C-X-C motif) ligand 16 (CXCL16), transcript variant 1, mRNA [NM_022059]	CCTCTCTTAGGCCCCTCATTTAAAAACGGTTATACTATAAAATCTGCTTTTCACACTGGG
A_23_P116902	NM_021071	ART4	Hs.655792	420	2.59	1.31e-05	ADP-ribosyltransferase 4 (Dombrock blood group)	Homo sapiens immunoglobulin superfamily, member 23 (IGSF23), mRNA [NM_001205280]	CAGGCATGTGTTTCATCATCATCCAGAGCCTAAGGACTGACAGGCAGAGAATTGGAATAT
A_23_P145694	NM_001673	ASNS	Hs.489207	440	4.57	3.74e-07	asparagine synthetase (glutamine-hydrolyzing)	Homo sapiens cDNA FLJ45059 fis, clone BRAWH3023274. [AK127004]	CCCACTTTCTTCCCCGTGAAAGCAAATTGTTTGGTGTCTTTCTGTCCCACTACAGTATAG
A_33_P3216059	NM_001193335	ASPN	Hs.435655	54829	2.882	0.0112	asporin	Homo sapiens follistatin-like 5 (FSTL5), transcript variant 1, mRNA [NM_020116]	TAAAGTGTCTGTGACTTAATGATTTCATGTAAGTCTGTCGCATACATCCTTCTTTTGTAG
A_33_P3234580	NM_000050	ASS1	Hs.160786	445	2.329	0.006	argininosuccinate synthase 1	Homo sapiens cDNA FLJ45249 fis, clone BRHIP2006921. [AK127184]	ATCGGAGGTGGGAGTGAAGGAGCTCAGGGACACACAGGACATCTGGAGTGTTCTCAGTGA
A_23_P34915	NM_001040619	ATF3	Hs.460	467	3.091	4.93e-06	activating transcription factor 3	Homo sapiens coagulation factor II (thrombin) receptor, mRNA (cDNA clone IMAGE:4849569), with apparent retained intron. [BC016059]	CACCCCCAAAAAGAAAAGCTCTCACGTTGCTCCACCAATAAACGTTTCGATCTTTAAAAT
A_33_P3357591	NM_025092	ATHL1	Hs.353181	80162	2.288	0.000231	ATH1, acid trehalase-like 1 (yeast)	Homo sapiens mRNA; cDNA DKFZp686L14188 (from clone DKFZp686L14188). [BX538329]	ATAGCAAAGCCACAGCAGACTTGTAGACCAATGAGCATGAAATAAATTGCATTGAAAGCT
A_33_P3218410	BC007023	ATM	Hs.367437	472	2.251	0.000381	ataxia telangiectasia mutated	PREDICTED: Homo sapiens uncharacterized LOC101927372 (LOC101927372), ncRNA [XR_244439]	ACGAGAGCCCATGACCTCCGAAATCCATGGCAACGTAATAAAAGTCTGAAACAGAGAGAA
A_24_P807031	NM_001017971	ATP6AP1L	Hs.729805	92270	2.201	0.000492	ATPase, H+ transporting, lysosomal accessory protein 1-like	Homo sapiens uncharacterized LOC283177 (LOC283177), long non-coding RNA [NR_033852]	AGGCTGAAAAATGTTTCTGTCCAGGCAAGGGTGTGTGCTGAATGACTCAAGGATTTTTTG
A_23_P143047	NM_080653	ATP6V1E2	Hs.659656	90423	2.026	0.0011	ATPase, H+ transporting, lysosomal 31kDa, V1 subunit E2	Homo sapiens NIMA-related kinase 6 (NEK6), transcript variant 2, mRNA [NM_014397]	AGCCCGACAGTCTCTCCATATGCAGCCTTTCCTCTGTACTTTTCTCCATGGTTGAAATAA
A_33_P3330952	NM_006095	ATP8A1	Hs.435052	10396	2.223	0.0142	ATPase, aminophospholipid transporter (APLT), class I, type 8A, member 1	Uncharacterized protein ENSP00000372125 [Source:UniProtKB/Swiss-Prot;Acc:A6NCN8] [ENST00000382678]	AAGGCACAAGCAAGCAAATCCCCAGCAAGGAAGAGGAAGAGAAGACCTGGACACTTCTAG
A_23_P422071	NM_003782	B3GALT4	Hs.534375	8705	2.076	0.000588	UDP-Gal:betaGlcNAc beta 1,3-galactosyltransferase, polypeptide 4	Homo sapiens matrix metallopeptidase 19 (MMP19), transcript variant 1, mRNA [NM_002429]	AATGGTGGAGGGAGATGCCTGGGTCCTGTTCTTCCTACATAAAATGCAAGAAAACAGCAT
A_23_P39755	NM_145236	B3GNT7	Hs.299329	93010	2.93	0.00837	UDP-GlcNAc:betaGal beta-1,3-N-acetylglucosaminyltransferase 7	Homo sapiens uncharacterized FLJ36000 (FLJ36000), long non-coding RNA [NR_027084]	GAGGAGCAGACCCACGTCCAAGAAGATGGTTTTACCTTTCCACGCCCCTTCTCTGCGAAA
A_23_P101380	NM_198540	B3GNT8	Hs.441681	374907	2.396	0.000249	UDP-GlcNAc:betaGal beta-1,3-N-acetylglucosaminyltransferase 8	Homo sapiens long intergenic non-protein coding RNA 869 (LINC00869), transcript variant 8, long non-coding RNA [NR_111952]	CTCCTTTTGGCAAAGGACTTGCTTCCATTGTTTGTTTGTTCAATTGTCTGTTTGTTAAAT
A_21_P0000686	NR_037803	BACE1-AS	Hs.736305	100379571	2.339	0.00382	BACE1 antisense RNA	Homo sapiens cDNA clone IMAGE:4752264, partial cds. [BC039168]	GAGTGGTTTTTGGTCATTGTTTAGCCATATACAATATTGTCTTACCTTCTGCATTTGAAG
A_23_P211047	NM_206866	BACH1	Hs.154276	571	3.348	2.3e-08	BTB and CNC homology 1, basic leucine zipper transcription factor 1	Homo sapiens doublecortin-like kinase 1 (DCLK1), transcript variant 1, mRNA [NM_004734]	AAATGTTTTTACCGTAGCCCTCATCTAACTTACACGTGGTGCATATTAAAATAAGCAGAG
A_23_P126349	NM_020063	BARHL2	Hs.451956	343472	3.692	0.0255	BarH-like homeobox 2	Homo sapiens centrosomal protein 55kDa (CEP55), transcript variant 1, mRNA [NM_018131]	GTAAACCAAAAACTTTTAAATTTCTTCAGGTTTTCTAACATGCTTACCACTGGGCTACTG
A_33_P3369034	NM_001170714	BCAR1	Hs.479747	9564	2.216	0.000738	breast cancer anti-estrogen resistance 1	PREDICTED: Homo sapiens uncharacterized LOC101929947 (LOC101929947), transcript variant X3, ncRNA [XR_251219]	AACCAAATAGTCTCTATTACCTTCATGCCTGTTGGGTCCCAATAAAGGAATCATTCCAAT
A_33_P3355185	NM_000657	BCL2	Hs.150749	596	2.013	0.0356	B-cell CLL/lymphoma 2	Homo sapiens nitric oxide synthase 3 (endothelial cell) (NOS3), transcript variant 1, mRNA [NM_000603]	ACCCCAGGGCCTACTGCCACCCGCTTCCTGTTTCTTAGTCGAATGTTAGATTCCTCTTGC
A_33_P3210368	NM_001286526	BCL7C	Hs.658547	9274	2.196	0.0155	B-cell CLL/lymphoma 7C	Homo sapiens cDNA FLJ34440 fis, clone HLUNG2001214. [AK091759]	CTGCCCTAATTGGATTTGTGATGTTTTTGCAACTTGAAATTAGCTTCAAAACCCAACAAT
A_32_P7316	NM_170735	BDNF	Hs.502182	627	2.461	2.45e-06	brain-derived neurotrophic factor	Homo sapiens KTN1 antisense RNA 1 (KTN1-AS1), long non-coding RNA [NR_027123]	TCAGCTGCAGATCTAGAAGTCATTAGCTATTCTAGCAAAGTATCTGTCACAGAAAGGTGC
A_23_P34126	NM_001711	BGN	Hs.821	633	2.523	3.01e-06	biglycan	Homo sapiens kinase insert domain receptor (a type III receptor tyrosine kinase) (KDR), mRNA [NM_002253]	GCTAAAGTAGAGTTCGTTGTGCTGTTTCTGACTCCTAATGAGAGTTCCTTCCAGACCGTT
A_23_P98350	NM_001165	BIRC3	Hs.127799	330	6.063	0.000303	baculoviral IAP repeat containing 3	Homo sapiens alkB, alkylation repair homolog 8 (E. coli) (ALKBH8), mRNA [NM_138775]	TTATTCTCAAGATGTACTGGTTCCCTGGCACCTTAAGGGAAATCCTGATAAAGGCAAACC
A_19_P00322023	ENST00000447625	BLCAP	Hs.730898	10904	2.268	0.0132	bladder cancer associated protein	Homo sapiens PRO2015 mRNA, complete cds. [AF119861]	AGACAGAAGGAAACACCAAGAAGAGGAGAGGCTCAAGGGCTGAGAAAGGCAGACTCAAGT
A_33_P3346801	NM_001003940	BMF	Hs.591104	90427	2.865	0.0015	Bcl2 modifying factor	Homo sapiens glucose-6-phosphate dehydrogenase (G6PD), transcript variant 1, mRNA [NM_000402]	CCACGGAGGCAGACGAGCTGATGAAGAGAGTGGGTTTCCAGTATGAGGGCACCTACAAGT
A_21_P0013647	NR_027293	BMS1P20	Hs.449601	96610	2.149	0.0225	BMS1 pseudogene 20	Homo sapiens leucine rich adaptor protein 1-like (LURAP1L), mRNA [NM_203403]	CCTAGTGAGGGAATCTAATTAAGATTTCATGCTGTTCTTTGTAATGATAAATGTTTCCGG
A_33_P3293391	BC008503	BMS1P6	Hs.463017	642826	2.99	0.0138	BMS1 pseudogene 6	Homo sapiens Fanconi anemia, complementation group A (FANCA), transcript variant 2, mRNA [NM_001018112]	TGTGTTGTACCGTTCGGTACTTTTACTGAAACAGTGAATAAAGCACTGTGTGATTTCCTG
A_23_P257763	NM_033254	BOC	Hs.591318	91653	3.447	0.009	BOC cell adhesion associated, oncogene regulated	Homo sapiens CUB and Sushi multiple domains 3 (CSMD3), transcript variant a, mRNA [NM_198123]	AAGGCTAATACATTTAAGATCTTGTTTAAACAATGTTTCTTCTGCAACTGGCTACTCCTC
A_33_P3240679	ENST00000371842	BRD3		8019	3.437	0.0286	bromodomain containing 3	Homo sapiens cathepsin V (CTSV), transcript variant 1, mRNA [NM_001333]	GAAGGACTTAAGGACAGCATGTCTGGGGAAATTTTATCTTGAAACTGACCAAACGCTTAT
A_23_P23029	NM_057176	BSND	Hs.151291	7809	3.167	0.0131	Bartter syndrome, infantile, with sensorineural deafness (Barttin)	Homo sapiens EP300 interacting inhibitor of differentiation 2B (EID2B), mRNA [NM_152361]	TCAGATTACTACGGGATTTCGAGGAACGCCGCAGGCTGTTTGTGGAAGGCTGCAAGGCGA
A_24_P329795	NM_007021	C10orf10	Hs.93675	11067	3.688	0.00119	chromosome 10 open reading frame 10	Homo sapiens cingulin (CGN), mRNA [NM_020770]	ATTCCTATATTCTTCTGCAAATCAAACGTTCTTTCCCAATCCAATCCAGCCTTGGTTTTA
A_33_P3284838	NR_103721	C10orf115		387642	2.882	0.0036	chromosome 10 open reading frame 115	Homo sapiens formimidoyltransferase cyclodeaminase (FTCD), transcript variant A, mRNA [NM_206965]	ACCTGAGGGACATCACAGACGAGGCATTTAAGGACCAGATCCACCATCGTGTTTCCAGCC
A_24_P158468	NM_173541	C10orf91	Hs.375059	170393	5.107	0.00758	chromosome 10 open reading frame 91	Homo sapiens Rho GTPase activating protein 30 (ARHGAP30), transcript variant 2, mRNA [NM_181720]	TGAAAAGTTGGAAGCAAGTCCAGCCTCAAGTCCCCTGGCAGACTCAGGCCCAGACGACTT
A_24_P392151	NM_001136485	C11orf86	Hs.232604	254439	4.034	0.00301	chromosome 11 open reading frame 86	Homo sapiens coiled-coil domain containing 147 (CCDC147), mRNA [NM_001008723]	AGAAGCAGAGAAAGATCATCTTTCATCTGGAAAAGGAGCGTGACCGGTACATCAACCAAG
A_33_P3285354	NM_001144936	C11orf95	Hs.191073	65998	2.094	0.0433	chromosome 11 open reading frame 95	Homo sapiens maternal embryonic leucine zipper kinase (MELK), transcript variant 1, mRNA [NM_014791]	GGAAAGTGACAATGCAATTTGAATTAGAAGTGTGCCAGCTTCAAAAACCCGATGTGGTGG
A_32_P447001	NM_001198784	C15orf65	Hs.97300	145788	2.018	0.0027	chromosome 15 open reading frame 65	Homo sapiens Na+/K+ transporting ATPase interacting 4 (NKAIN4), mRNA [NM_152864]	AACAGTCCCAAAGGCTCCCCCAGGTATCATCAAGTTGGTAAATAAACAGGAACATGGCCC
A_32_P178499	NM_001012984	C16orf86	Hs.632208	388284	2.086	0.000381	chromosome 16 open reading frame 86	Homo sapiens myo-inositol oxygenase (MIOX), mRNA [NM_017584]	CCTTAGGGTCGCCACCCCTCACGGCAACTTGTGCCTGGCGTCAATAAAGACCTGGAAGGA
A_24_P712562	NM_001085430	C17orf67	Hs.658949	339210	3.303	0.000162	chromosome 17 open reading frame 67	Homo sapiens DiGeorge syndrome critical region gene 14 (DGCR14), mRNA [NM_022719]	TGACCTTCTCCTTGGAACAAAATTAGTTACCAGTAGACTTAGGTGATTGCTGTACTGCAT
A_24_P173754	NM_030806	C1orf21	Hs.744936	81563	2.596	4.45e-05	chromosome 1 open reading frame 21	Homo sapiens insulin-like growth factor 1 (somatomedin C) (IGF1), transcript variant 4, mRNA [NM_000618]	CAAGTAGAGGGAGTGCAGGAAACAAGAACTACAGGATGTAGGAAGACCCTCCTGAGGAGT
A_23_P137366	NM_000491	C1QB	Hs.8986	713	3.544	0.00837	complement component 1, q subcomponent, B chain	Homo sapiens collagen, type I, alpha 2 (COL1A2), mRNA [NM_000089]	CCTGAAAAAGGCTGTCATTCTACAGGGCTCTAATGATGTTGAACTTGTTGCTGAGGGCAA
A_23_P77993	NM_006688	C1QL1	Hs.134012	10882	3.584	0.00642	complement component 1, q subcomponent-like 1	Homo sapiens claudin 3 (CLDN3), mRNA [NM_001306]	GGGACCGGCAGCCCTGGAAGGGGCACTTGATATTTTTCAATAAAAGCCTTTCGTTTTGCA
A_23_P50928	NM_182528	C1QL2	Hs.433493	165257	3.329	0.0194	complement component 1, q subcomponent-like 2	Homo sapiens differentially expressed in FDCP 6 homolog (mouse) (DEF6), mRNA [NM_022047]	GAAAAAGGTACTCAGCAGCATGAGCTTGGAGGTGAGCTTGGGTGAGCTGGAGGAGCTTCT
A_23_P3956	NM_198594	C1QTNF1	Hs.201398	114897	2.858	0.000974	C1q and tumor necrosis factor related protein 1	Homo sapiens growth arrest and DNA-damage-inducible, gamma (GADD45G), mRNA [NM_006705]	GGCAATGCTTCGTTTTCTAAAGGATGCTGCTGTTGAAGCTTTGAATTTTACAATAAACTT
A_33_P3251462	NM_080739	C20orf141	Hs.352187	128653	3.486	0.000688	chromosome 20 open reading frame 141	Homo sapiens complexin 1 (CPLX1), mRNA [NM_006651]	TCGTGTCTTTTAAAAACTCCTGTTTTCACACCTTACAAAGCCAGCTCTGAGCAGACAGGG
A_24_P359322	NR_024622	C21orf49	Hs.54725	54067	2.405	0.0246	chromosome 21 open reading frame 49	Homo sapiens long intergenic non-protein coding RNA 570 (LINC00570), long non-coding RNA [NR_047499]	AGGAAAGGGATGCCACCAGAGAAGGCAGACAACCAAGATGGCGACTCTCAATTTTTGAGC
A_23_P166431	NM_015372	C22orf24	Hs.627602	25775	2.437	0.0469	chromosome 22 open reading frame 24	Homo sapiens leptin receptor overlapping transcript-like 1 (LEPROTL1), transcript variant 1, mRNA [NM_015344]	TGCTGTCTCTGATTTCTAGGCTAGTTACTTGAGATATGAATTTTCCATAGAATATGCACT
A_24_P788878	NM_001007595	C2CD4B	Hs.144372	388125	2.132	0.00038	C2 calcium-dependent domain containing 4B	Homo sapiens MAM domain containing 2 (MAMDC2), mRNA [NM_153267]	AGAGGCAACACCAGATAATTTTTGAAGCCATTCGAGGAGTATCAATAAGAAGTGATATTG
A_23_P131449	NM_001145054	C2orf81	Hs.445377	388963	2.408	0.0013	chromosome 2 open reading frame 81	Homo sapiens long intergenic non-protein coding RNA 520 (LINC00520), transcript variant 1, long non-coding RNA [NR_026796]	TCCTTTTGAATCATAAGCACTTTTGTTAAATACCTCAAATCTTTCGAGAACAGCAAGGAG
A_33_P3249936	NM_198463	C3orf67	Hs.368434	200844	2.508	1.15e-05	chromosome 3 open reading frame 67	Homo sapiens KIAA1324-like (KIAA1324L), transcript variant 2, mRNA [NM_152748]	AAGCAAATGATTTGGGTCTCAACTGAAGATGAAGCTCAACTCAGGAAGAGATTTATCTGT
A_33_P3247175	NM_001114357	C4orf47	Hs.549398	441054	6.678	6.73e-07	chromosome 4 open reading frame 47	Homo sapiens A kinase (PRKA) anchor protein 12 (AKAP12), transcript variant 2, mRNA [NM_144497]	CACAGGAGGAGTTACAGAAACAAGAGAGAGAATCTGCAAAGTCAGAACTTACAGAATCTT
A_33_P3248953	NM_001164478	C5orf63	Hs.49573	401207	2.913	0.000329	chromosome 5 open reading frame 63	Homo sapiens flotillin 2 (FLOT2), mRNA [NM_004475]	CCAAGATTGCTGACTCTAAGCGAGCCTTCGAGCTGCAAAAGTCAGCCTTCAGTGAGGAGG
A_24_P72364	NM_014070	C6orf15	Hs.272214	29113	5.504	0.00566	chromosome 6 open reading frame 15	Homo sapiens adenomatosis polyposis coli down-regulated 1-like (APCDD1L), mRNA [NM_153360]	TCTCTAGCTCTTATCACAGATTTTGAACAATTGTCTGTGAGGTTAATGATGGTTTCAGAG
A_33_P3319006	NM_000606	C8G	Hs.1285	733	2.01	0.00723	complement component 8, gamma polypeptide	Homo sapiens notch 2 (NOTCH2), transcript variant 2, mRNA [NM_001200001]	AAATGCCTCACAGGCTTCACAGGGCAGAAATGTGAGACTGATGTCAATGAGTGTGACATT
A_33_P3710082	NM_001164737	CALCR	Hs.489127	799	3.948	0.0195	calcitonin receptor	Homo sapiens chemokine (C-C motif) ligand 5 (CCL5), transcript variant 1, mRNA [NM_002985]	AGATGAGCTAGGATGGAGAGTCCTTGAACCTGAACTTACACAAATTTGCCTGTTTCTGCT
A_23_P124252	NM_020397	CAMK1D	Hs.659517	57118	2.878	0.000542	calcium/calmodulin-dependent protein kinase ID	Homo sapiens FUT8 antisense RNA 1 (FUT8-AS1), long non-coding RNA [NR_024334]	CGTATTTATTGTCAGCTCTTTAAACAAAAAGCACTCTATGAAGTGCTGTACTTTACAGTC
A_23_P250347	NM_001744	CAMK4	Hs.591269	814	2.732	0.0143	calcium/calmodulin-dependent protein kinase IV	Homo sapiens glutathione peroxidase 1 (GPX1), transcript variant 2, mRNA [NM_201397]	TCACCTGGTCTCCGGTGTGTCGCAACGATGTTGCCTGGAACTTTGAGAAGTTCCTGGTGG
A_23_P250102	NM_012298	CAND2	Hs.343664	23066	2.39	0.00333	cullin-associated and neddylation-dissociated 2 (putative)	long intergenic non-protein coding RNA 882 [Source:HGNC Symbol;Acc:48568] [ENST00000473636]	ATGGAGATCAGCAGGAGGATCTATGGGTGAGAAGAAGCACAGTTACAGATGGATTCTAGA
A_24_P79040	NM_144691	CAPN12	Hs.731775	147968	2.823	2.11e-05	calpain 12	Homo sapiens glycine C-acetyltransferase (GCAT), transcript variant 2, mRNA [NM_014291]	TGGCCTCTCGCATGGCGGATGACATGCTGAAGAGAGGCATCTTTGTCATCGGGTTCAGCT
A_23_P166306	NM_000071	CBS	Hs.533013	875	2.068	8.55e-05	cystathionine-beta-synthase	Homo sapiens melanoregulin (MREG), mRNA [NM_018000]	ACTCTTTGTTGTCAGTGACTAAACTCAGCACCATCAGTGATTCTAAAAACACAAGGAAAG
A_33_P3261054	NM_144577	CCDC114	Hs.112645	93233	2.715	0.0201	coiled-coil domain containing 114	Homo sapiens glutathione S-transferase zeta 1 (GSTZ1), transcript variant 1, mRNA [NM_145870]	TACCCTACCATCAGCTCCATCAACAAGAGGCTGCTGGTCTTGGAGGCCTTCCAGGTGTCT
A_33_P3326387	NM_173463	CCDC149	Hs.106432	91050	2.006	0.00459	coiled-coil domain containing 149	Homo sapiens natriuretic peptide B (NPPB), mRNA [NM_002521]	CTGCTTCTGATTCCACAAGGGGCTTTTTCCTCAACCCTGTGGCCGCCTTTGAAGTGACTC
A_24_P450285	NM_001145018	CCDC153	Hs.114777	283152	2.078	0.00141	coiled-coil domain containing 153	Homo sapiens membrane metallo-endopeptidase (MME), transcript variant 2b, mRNA [NM_007289]	GACATATCTCTAATTCCATCCATAAATCCAGTTCTACTATGGCTGAGTTCTGGTCAAAGA
A_33_P3283828	NM_001143980	CCDC154	Hs.355232	645811	2.328	0.000306	coiled-coil domain containing 154	Homo sapiens cDNA FLJ42492 fis, clone BRACE2033720. [AK124483]	ACTGTGGAGAAGTGGAGGCTTGAGGTCACCGTACACAGGGAGCCTGCATGGAATCTTTGG
A_23_P362770	NM_178173	CCDC36	Hs.631931	339834	2.672	0.049	coiled-coil domain containing 36	Homo sapiens major histocompatibility complex, class I, B (HLA-B), mRNA [NM_005514]	TTAATTAAATAAGTCAATTCCTGGAATTTGAGAGAGCAAATAAAGACCTGAGAACCTTCC
A_19_P00802679	NM_145023	CCDC7	Hs.585464	79741	2.635	0.0423	coiled-coil domain containing 7	Homo sapiens heparanase (HPSE), transcript variant 1, mRNA [NM_006665]	AGTGGATGAAAACTTCGATCCTTTACCTGATTATTGGCTATCTCTTCTGTTCAAGAAATT
A_23_P128008	NM_021827	CCDC81	Hs.144913	60494	2.432	0.0149	coiled-coil domain containing 81	Homo sapiens lectin, galactoside-binding, soluble, 9 (LGALS9), transcript variant 2, mRNA [NM_002308]	GCCTTTCCAGAAGGGGATGCCCTTTGACCTCTGCTTCCTGGTGCAGAGCTCAGATTTCAA
A_23_P37391	NM_001144995	CCDC85C	Hs.709288	317762	2.13	0.00254	coiled-coil domain containing 85C	mannosidase, alpha, class 1B, member 1 [Source:HGNC Symbol;Acc:6823] [ENST00000536349]	GGTCGGTGTTACACACATGCTGTTGCAGGCGTGCAGGTCGGTGGTACATTCATGCTGTTG
A_24_P822692	NM_001243212	CCER2	Hs.355357	643669	3.448	0.00919	coiled-coil glutamate-rich protein 2	Homo sapiens colony stimulating factor 3 (granulocyte) (CSF3), transcript variant 1, mRNA [NM_000759]	GGGTCCCACGAATTTGCTGGGGAATCTCGTTTTTCTTCTTAAGACTTTTGGGACATGGTT
A_33_P3324004	NM_032965	CCL15	Hs.272493	6359	2.602	0.0284	chemokine (C-C motif) ligand 15	Homo sapiens interferon-induced protein with tetratricopeptide repeats 1 (IFIT1), transcript variant 1, mRNA [NM_001548]	ACTTTGAGAACTCTGTGAGACAAGGTCCTTAGGCACCCAGATATCAGCCACTTTCACATT
A_23_P123853	NM_006274	CCL19	Hs.50002	6363	2.22	0.0429	chemokine (C-C motif) ligand 19	PREDICTED: Homo sapiens uncharacterized LOC101929484 (LOC101929484), ncRNA [XR_245642]	TTGAAAATAAGACCTTGGAAGAACCCCTTGCAAAGCTGACATTGTACGAGCCAAGGCAGT
A_23_P152838	NM_002985	CCL5	Hs.514821	6352	2.38	1.15e-05	chemokine (C-C motif) ligand 5	Homo sapiens long intergenic non-protein coding RNA 923 (LINC00923), transcript variant 1, long non-coding RNA [NR_024172]	TTCCTTCCCATCATGTAGGTCTTCTGGTCAAGTACCCCCTCTTCAGAGAACGTTTCTCCC
A_33_P3393582	ENST00000564630	CCNDBP1		23582	2.259	0.000734	cyclin D-type binding-protein 1	PREDICTED: Homo sapiens uncharacterized LOC101927057 (LOC101927057), ncRNA [XR_243788]	CTGCCTGCATTCTTATCTCAGTTTCTTATTATTGCTGAATGACAAGCATGCTAGGAAAAT
A_23_P87575	NM_001240	CCNT1	Hs.92308	904	2.029	0.00361	cyclin T1	Homo sapiens neural precursor cell expressed, developmentally down-regulated 4-like, E3 ubiquitin protein ligase (NEDD4L), transcript variant d, mRNA [NM_015277]	GAGTGTTGGTTCCTTTTTCTTATTGGTTGAAAATTACCTGGTAGTGATCAGAAAACTTAG
A_23_P331928	NM_133493	CD109	Hs.399891	135228	2.035	5.96e-05	CD109 molecule	Homo sapiens NCK-associated protein 5 (NCKAP5), transcript variant 1, mRNA [NM_207363]	AATAGTGACAGTGACCTGGACTATGGAGATAATGGTTTTGGAGCTGGAAGGGGACAGTTA
A_33_P3259253	NM_006139	CD28	Hs.443123	940	2.961	0.00571	CD28 molecule	Homo sapiens F-box protein 2 (FBXO2), mRNA [NM_012168]	GCCCCTGAGCAGGGAGAGAGAAGTTTTGTTGGCATAGGTTTGCTTAGGTAGCCGGCTTCT
A_23_P55020	NM_139018	CD300LF	Hs.567706	146722	4.362	0.00969	CD300 molecule-like family member f	Homo sapiens BUB1 mitotic checkpoint serine/threonine kinase B (BUB1B), mRNA [NM_001211]	CACAGTGTCTGTTCTTGGGGAGCTTGCAGCAGAAATGAATGGGGTTTTTGACACTACATT
A_33_P3249401	ENST00000391859	CD37	Hs.166556	951	5.954	0.0143	CD37 molecule	Homo sapiens adenosylmethionine decarboxylase 1 (AMD1), transcript variant 1, mRNA [NM_001634]	TGTCATTGATGCCACAATGTTCAATCCTTGTGGGTATTCGATGAATGGAATGAAATCGGA
A_23_P87879	NM_001781	CD69	Hs.208854	969	10.98	9.66e-10	CD69 molecule	Homo sapiens adenosine deaminase (ADA), mRNA [NM_000022]	GCATGGTTGAATCTGAAACCCTCCTTCTGTGGCAACTTGTACTGAAAATCTGGTGCTCAA
A_33_P3226995	NM_006137	CD7	Hs.36972	924	3.841	0.00486	CD7 molecule	Homo sapiens cell division cycle associated 3 (CDCA3), mRNA [NM_031299]	ACACTACGACAGGGTAAGCGGCCTTCACCCCTAAGTGAAAATGTTAGTGAACTAAAGGAA
A_23_P357881	NM_172102	CD8B	Hs.405667	926	3.254	0.0121	CD8b molecule	Homo sapiens FKSG88 mRNA, complete cds. [AF357221]	TCCTTGGTCTGAGAGCGGGCAAAGAGGGAAGGAGACTGGGACCTGATTGATGCTTGTGCT
A_23_P113613	NM_022842	CDCP1	Hs.476093	64866	2.946	1.81e-05	CUB domain containing protein 1	Homo sapiens free fatty acid receptor 1 (FFAR1), mRNA [NM_005303]	GACCGGTTACTTGGGAAGGGGTCCTGGCCTGAAGACAGTGTGTGCGGCAAGAACGCAAGG
A_32_P25357	NM_004933	CDH15	Hs.148090	1013	3.491	3.44e-06	cadherin 15, type 1, M-cadherin (myotubule)	Homo sapiens cytochrome c oxidase subunit IV isoform 2 (lung) (COX4I2), mRNA [NM_032609]	ACTGGGACTATGAGAAGAAGCAGTGGAAGAAGTGACTTGCATCCCCAGCTGTCTCCCTGA
A_33_P3214159	NM_001792	CDH2	Hs.464829	1000	2.543	7.42e-05	cadherin 2, type 1, N-cadherin (neuronal)	Homo sapiens inositol 1,4,5-trisphosphate receptor, type 2 (ITPR2), mRNA [NM_002223]	CAGTAGAGGATTGTTATATTTGCCTAAAAAACACGATTCCAATATATGACAAGGGCAGAT
A_33_P3253807	NM_001806	CEBPG	Hs.429666	1054	2.466	2.12e-05	CCAAT/enhancer binding protein (C/EBP), gamma	Homo sapiens keratin associated protein 1-3 (KRTAP1-3), mRNA [NM_030966]	CTGCTGCCGCCCATCCTACTGTGGACAGTCCTGCTGCCGCCCAGTCTGCTGCTGCTACTC
A_33_P3535972	NM_020180	CELF4	Hs.435976	56853	3.061	0.0304	CUGBP, Elav-like family member 4	Homo sapiens family with sequence similarity 111, member B (FAM111B), transcript variant 1, mRNA [NM_198947]	CTGGTGACATGCAGTTTACCTATATAACAAAACTGCACATGGACTCTTAAACCTAAATAA
A_33_P3376971	NM_024111	CHAC1	Hs.155569	79094	4.217	1.29e-06	ChaC, cation transport regulator homolog 1 (E. coli)	Homo sapiens chromosome 20 open reading frame 27 (C20orf27), transcript variant 1, mRNA [NM_001039140]	CCGTCCCTGAAGGTTATAGTGTCAAGTGTGAGTACTCGGCGCACAAAGAGGGCGTCCTCA
A_33_P3339531	NM_138481	CHADL	Hs.344488	150356	2.403	0.000185	chondroadherin-like	Homo sapiens long intergenic non-protein coding RNA 649 (LINC00649), long non-coding RNA [NR_038883]	TCTGTCACCTCTTTCTAAAAGCTGGGAAATGGTTATTGTCAACGCCAGCCCCATTTTGGA
A_33_P3419321	NM_015557	CHD5	Hs.522898	26038	4.728	0.0122	chromodomain helicase DNA binding protein 5	Homo sapiens aurora kinase A and ninein interacting protein (AUNIP), transcript variant 2, mRNA [NM_024037]	CTCCCTTAAAAAGCCTGAGCTGTACAACAATCTGGATGTGACTCTGTTACCCTTTTCCCA
A_33_P3316878	NM_024536	CHPF	Hs.516711	79586	2.346	0.000278	chondroitin polymerizing factor	Homo sapiens cDNA FLJ43071 fis, clone BRTHA3009291. [AK125061]	TGTAGAAGAAGGGATTCAAAGGCTTAGGGAGATTGGAATGCTAGAGTGGATTTGTCTGCC
A_23_P304279	NM_000080	CHRNE	Hs.654535	1145	3.618	2.61e-05	cholinergic receptor, nicotinic, epsilon (muscle)	Homo sapiens carbohydrate (chondroitin 4) sulfotransferase 11 (CHST11), transcript variant 1, mRNA [NM_018413]	AGTCTACAAACTCGATTTTTTAATGTTCAATTACTCAGTGCCAAGCTACCTGAAATTGGA
A_23_P40847	NM_004267	CHST2	Hs.8786	9435	2.895	8.16e-05	carbohydrate (N-acetylglucosamine-6-O) sulfotransferase 2	Homo sapiens FAD-dependent oxidoreductase domain containing 2 (FOXRED2), transcript variant 1, mRNA [NM_024955]	CCTGCTGTCTCGGGCTGGCACCCATATGTGCTCACCATGTGTAAGGTGACATTTCCAAAT
A_23_P25674	NM_001823	CKB	Hs.173724	1152	2.191	0.000229	creatine kinase, brain	Homo sapiens uncharacterized LOC401286 (LOC401286), long non-coding RNA [NR_117091]	GCAGCCTGTCCCAGAATCTCCCTCCCTCTAACACTGATTAATATCCTGCTGCACAAAAAA
A_23_P91512	NM_144492	CLDN14	Hs.660278	23562	3.439	9.46e-07	claudin 14	Homo sapiens uncharacterized LOC101928857 (CTD-3080P12.3), long non-coding RNA [NR_109911]	TATCCTGATGGTGTGAGGGAGGGATCGGCCTCTGAGGGCTGCTTCCACCCATCTCACCAG
A_33_P3285565	NM_001306	CLDN3	Hs.647023	1365	16.63	5.84e-06	claudin 3	Homo sapiens acyl-CoA dehydrogenase, short/branched chain (ACADSB), mRNA [NM_001609]	CAACATCCAGTTGAACACCATTGCAAAGCATATCGATGCAGAATACTGACGTCTATAGGA
A_33_P3332970	NM_005127	CLEC2B	Hs.85201	9976	3.149	2.2e-05	C-type lectin domain family 2, member B	Homo sapiens engrailed homeobox 1 (EN1), mRNA [NM_001426]	GAAAAGGGAGAAAGACTCGGACAGGTGCTATCGAAAAATAAGATCCATTCTCTATTCCCA
A_23_P69497	NM_003278	CLEC3B	Hs.476092	7123	39.52	3.86e-05	C-type lectin domain family 3, member B	Homo sapiens septin 14 (SEPT14), mRNA [NM_207366]	CAAGTTCGAGCATCTTAAAATGATTCAACAGGAGGAGATAAGGAAGCTCGAGGAAGAGAA
A_23_P35995	NM_024769	CLMP	Hs.591949	79827	3.216	0.000143	CXADR-like membrane protein	Homo sapiens dual specificity phosphatase 6 (DUSP6), transcript variant 1, mRNA [NM_001946]	GCTTGTGTTGTCGCAAAGGGGATAATCTGGGAAAGACACCAAATCATGGGCTCACTTTAA
A_33_P3274731	NM_001288653	CLTC	Hs.491351	1213	4.153	0.00703	clathrin, heavy chain (Hc)	Homo sapiens chromosome 3 open reading frame 67 (C3orf67), mRNA [NM_198463]	GTAAATGATGGCTTGATGTACAGAAAATGTATTTTTGCTTAAAAGATGCCTGGGTACCTT
A_23_P215913	NM_001831	CLU	Hs.436657	1191	2.018	3.82e-06	clusterin	Homo sapiens neuromedin U (NMU), transcript variant 1, mRNA [NM_006681]	AAATCCTTGCTAAATGTACTCTGTTGAAAATCCCTGTGTTGTCAATGTTCTCAGTTGTAA
A_23_P134085	NM_173515	CNKSR3	Hs.16064	154043	3	4.41e-06	CNKSR family member 3	Homo sapiens family with sequence similarity 71, member F1 (FAM71F1), transcript variant 1, mRNA [NM_032599]	AGACTTGGTAGACGAGATAAGGAGGACAAGAGAAGGGACACACCCCTGAGAGATGCTCAC
A_23_P125233	NM_001299	CNN1	Hs.465929	1264	4.484	0.00067	calponin 1, basic, smooth muscle	Homo sapiens BCL2-like 12 (proline rich) (BCL2L12), transcript variant 12, mRNA [NM_001282521]	AAGAGCCAACAGACTTCCTGAGCCGCCTTCGAAGATGTCTTCCCTGCTCCCTGGGGCGAG
A_33_P3315331	NM_024877	CNTD2	Hs.631603	79935	2.18	0.0109	cyclin N-terminal domain containing 2	PREDICTED: Homo sapiens ovostatin homolog 2-like (LOC728715), mRNA [XM_006719171]	ATTTTCCAGGTTAACGGTCATAATCGCCTACTGGTCCAACGTTCAGAAGTAACACAGGCA
A_33_P3304668	NM_000088	COL1A1	Hs.172928	1277	2.268	0.0426	collagen, type I, alpha 1	Homo sapiens uncharacterized LOC100996249 (LOC100996249), transcript variant 1, long non-coding RNA [NR_110159]	GCGACTCACTAACCATGAAGAAACAGCAAATTAGGAAGACAGGATGATCAATTTCCTTGT
A_24_P277934	NM_000089	COL1A2	Hs.489142	1278	4.438	2.01e-07	collagen, type I, alpha 2	Homo sapiens baculoviral IAP repeat containing 5 (BIRC5), transcript variant 3, mRNA [NM_001012271]	CTGGAAACCTCTGGAGGTCATCTCGGCTGTTCCTGAGAAATAAAAAGCCTGTCATTTCAA
A_33_P3390743	ENST00000494913	COL20A1	Hs.271285	57642	3.018	0.0226	collagen, type XX, alpha 1	Homo sapiens family with sequence similarity 210, member A (FAM210A), transcript variant 1, mRNA [NM_001098801]	GCTAAGCAAATTGATATTTGAAATGAAAGATGGATTAGGTGAGAGACTTAGTTTATTCAG
A_33_P3629678	NM_000093	COL5A1	Hs.210283	1289	3.075	1.76e-05	collagen, type V, alpha 1	Homo sapiens fatty acid binding protein 5 (psoriasis-associated) (FABP5), mRNA [NM_001444]	GAAGAAAACACAGCTGATGGCAGAAGAACTCAGACTGTTTGCAACTTTACAGATGGTGCA
A_23_P33196	NM_000393	COL5A2	Hs.445827	1290	2.026	0.000126	collagen, type V, alpha 2	Homo sapiens NEL-like 2 (chicken) (NELL2), transcript variant 2, mRNA [NM_006159]	ACATCACCATGTAGAAGAATGGGCGTACAGTATATACCGTGACATCCTGAACCCTGGATA
A_23_P55749	NM_015719	COL5A3	Hs.235368	50509	2.377	0.0411	collagen, type V, alpha 3	Homo sapiens long intergenic non-protein coding RNA 925 (LINC00925), long non-coding RNA [NR_015411]	AGTACTAGGGCCAGCTCTGGGAGAGGTCTCTTCCTATGCTGTGAACCCCCTGCCTTTCTT
A_23_P310956	NM_058175	COL6A2	Hs.420269	1292	2.234	0.0298	collagen, type VI, alpha 2	PREDICTED: Homo sapiens uncharacterized LOC101928249 (LOC101928249), transcript variant X2, ncRNA [XR_428024]	GGCCAGAACAACGGATGCCCCACAACTGAGTTTAGTGCCTCCAAGAACCACAGCTTTTTT
A_24_P365975	NM_005202	COL8A2	Hs.353001	1296	3.514	0.00122	collagen, type VIII, alpha 2	Homo sapiens collagen, type IX, alpha 2 (COL9A2), mRNA [NM_001852]	GACTGAGGTCTATGCCAGTTCCTGATCCCATCTCACTCTCTGGACCTACCAGGTGACTGC
A_23_P45786	NM_001852	COL9A2	Hs.418012	1298	3.947	0.00388	collagen, type IX, alpha 2	Homo sapiens cyclin A1 (CCNA1), transcript variant 1, mRNA [NM_003914]	TTGTCTATATCACCGATGATACATACACAAAACGACAACTGTTAAAAATGGAACACTTGC
A_33_P3294459	NR_024086	COPG2IT1	Hs.715567	53844	2.538	0.00375	COPG2 imprinted transcript 1 (non-protein coding)	Homo sapiens KN motif and ankyrin repeat domains 1 (KANK1), transcript variant 2, mRNA [NM_153186]	TTTACCGTGTCACATTTACTTTGGTCCTCTATGTATTTAAATGTTTGAAGTGCCTTAGAC
A_23_P135061	NM_003389	CORO2A	Hs.113094	7464	2.414	0.000304	coronin, actin binding protein, 2A	Homo sapiens long intergenic non-protein coding RNA 305 (LINC00305), long non-coding RNA [NR_027245]	CACACTTACAAAGGTCAAATGTGCAAAGCGTCAGAAGACAGTGGTTAGAGTGAGATTCTA
A_23_P210869	NM_032609	COX4I2	Hs.277101	84701	2.68	0.0101	cytochrome c oxidase subunit IV isoform 2 (lung)	Homo sapiens hes family bHLH transcription factor 4 (HES4), transcript variant 2, mRNA [NM_021170]	CCCGTTCTAGGGCCGTGGCCTTTGCCGAGACTGTAGCAGAGAAAACGTATTTATTATTCC
A_24_P51909	NM_006651	CPLX1	Hs.478930	10815	5.784	4.19e-05	complexin 1	Homo sapiens ankyrin repeat domain 33B (ANKRD33B), mRNA [NM_001164440]	CCACCTGCAGATCCCCAAGTGGCGGTACAAGGAGGCCAAGGAGGAGAAGAGGAAGGCAGA
A_24_P391868	NM_006650	CPLX2	Hs.193235	10814	7.157	0.000813	complexin 2	Homo sapiens AHNAK nucleoprotein (AHNAK), transcript variant 2, mRNA [NM_024060]	GTGCATTTCTTTACTTGCAAGGGGACAGAGTGTGGGCTTAGGTTTGGGACTAGAGGGGGC
A_23_P218817	NM_152246	CPT1B	Hs.439777	1375	2.053	0.000609	carnitine palmitoyltransferase 1B (muscle)	Homo sapiens myosin VC (MYO5C), mRNA [NM_018728]	GCTCTGGAAATGATTCAGATCCCCAGCAGTTTCAAGCTAGGCTTTCTGAATAGGTTATAG
A_23_P155376	NM_015513	CRELD1	Hs.9383	78987	3.069	3.27e-07	cysteine-rich with EGF-like domains 1	Homo sapiens fumarylacetoacetate hydrolase (fumarylacetoacetase) (FAH), mRNA [NM_000137]	TATCTGTGCCATGACGAGCCCTACACATTTGACATCAACCTCTCTGTTAACCTGAAAGGA
A_33_P3320443	NM_001256299	CRHR1	Hs.417628	1394	2.751	0.0063	corticotropin releasing hormone receptor 1	Homo sapiens glycerophosphocholine phosphodiesterase GDE1 homolog (S. cerevisiae) (GPCPD1), mRNA [NM_019593]	AGCTTCTTATGTGCCTGTTATATTCTCCAGTAAGATTGTAAGCCCCTTAAGGGCAGGGAC
A_23_P44674	NM_001311	CRIP1	Hs.70327	1396	3.167	1.17e-05	cysteine-rich protein 1 (intestinal)	Homo sapiens eukaryotic translation initiation factor 5A (EIF5A), transcript variant B, mRNA [NM_001970]	ATGGCTTTGTGGTGCTCAAAGGCCGGCCATGTAAGATCGTCGAGATGTCTACTTCGAAGA
A_21_P0008884	ENST00000501177	CRNDE	Hs.237396	643911	2.858	0.000334	colorectal neoplasia differentially expressed (non-protein coding)	Homo sapiens growth arrest and DNA-damage-inducible, gamma (GADD45G), mRNA [NM_006705]	CAACGAGGACGCCTGGAAGGATCCCGCCTTGGAGAAGCTCAGCCTGTTTTGCGAGGAGAG
A_19_P00319080	ENST00000509460	CRYBB2P1	Hs.733960	1416	2.324	0.00574	crystallin, beta B2 pseudogene 1	Homo sapiens uncharacterized LOC100131564 (LOC100131564), long non-coding RNA [NR_034089]	ATGACAAAAATGCCTTCAACCTATTTGATCCAGCCGTTCCAGTACAACTCCTATACTTGC
A_23_P326020	NM_198123	CSMD3	Hs.91381	114788	2.254	0.0031	CUB and Sushi multiple domains 3		ATGAACATAGAGGAGAGGAGATCCACGGGTGGCAGAAAGCTTATCAGAATTGGATGAAAA
A_21_P0000172	NM_001206945	CSPG5	Hs.45127	10675	2.661	0.000137	chondroitin sulfate proteoglycan 5 (neuroglycan C)	Homo sapiens heterogeneous nuclear ribonucleoprotein A3 (HNRNPA3), mRNA [NM_194247]	AACTACAGATGATAGTTTAAGAGAACATTTTGAGAAATGGGGCACACTCACAGATTGTCT
A_19_P00320562	NR_109911	CTD-3080P12.3	Hs.593732	101928857	2.941	0.000172	uncharacterized LOC101928857	Homo sapiens fibroblast growth factor 16 (FGF16), mRNA [NM_003868]	AACAGTTTGAAGAAAACTGGTACAACACCTATGCCTCAACCTTGTACAAACATTCGGACT
A_33_P3395971	NM_145232	CTU1	Hs.148425	90353	2.326	0.00123	cytosolic thiouridylase subunit 1	Homo sapiens uncharacterized LOC100131564 (LOC100131564), long non-coding RNA [NR_034089]	ACCGTGCTTCCAGAAGATTTTTCTAACAGTGTTTGCAAGCTATAAAATAGTGCTTTCACT
A_23_P202448	NM_199168	CXCL12	Hs.522891	6387	2.67	0.000468	chemokine (C-X-C motif) ligand 12	Homo sapiens hyaluronan-mediated motility receptor (RHAMM) (HMMR), transcript variant 2, mRNA [NM_012484]	ACTATTTCTTCAGAGTTTGTCATATACTGCTTGTCATCTGCATGTCTACTCAGCATTTGA
A_24_P277367	NM_002994	CXCL5	Hs.89714	6374	2.149	0.00409	chemokine (C-X-C motif) ligand 5	Homo sapiens lymphocyte antigen 6 complex, locus G6C (LY6G6C), mRNA [NM_025261]	CTACTTGAGGAGGGATTGGGATCTGGGCCTGAAATGGGGCTTCTGTGTTGTCCCCAGTGA
A_33_P3650224	NM_001145139	CXorf49B	Hs.719592	100132994	2.325	0.00399	chromosome X open reading frame 49B	Homo sapiens uncharacterized LOC100131564 (LOC100131564), long non-coding RNA [NR_034089]	AGTCATGGTCTCTGAAAGTAAAATGTCTATTCTTCTAATTCTGGCACAATCTTATCTAGC
A_23_P133712	NM_016593	CYP39A1	Hs.387367	51302	3.643	0.034	cytochrome P450, family 39, subfamily A, polypeptide 1	Homo sapiens chromatin assembly factor 1, subunit B (p60) (CHAF1B), mRNA [NM_005441]	CCTGGCATCCTCGTGAAAGTGCACACACTTCATGGAGGGACTCCTTTTCAATAAGAATTA
A_33_P3249746	NM_001190484	CYP3A5	Hs.571258	1577	3.667	0.0169	cytochrome P450, family 3, subfamily A, polypeptide 5	Homo sapiens chondroadherin-like (CHADL), mRNA [NM_138481]	GGCTTCTTGGACCCCTGTCTGAGGGGTCGCGTCTTAGTGGGCGGGATTCTTTTCCCTTTG
A_33_P3380405	ENST00000586299	CYTH1	Hs.191215	9267	2.237	0.0101	cytohesin 1	Homo sapiens uncharacterized LOC101928154 (LOC101928154), long non-coding RNA [NR_108028]	GGGACATGGGAGGAGCCATATTGAGAAAGTAGCATGGGTACTTGGCTTCACAGAGTGTGG
A_23_P90626	NM_004288	CYTIP	Hs.270	9595	4.795	0.000161	cytohesin 1 interacting protein	Homo sapiens ATP synthase, H+ transporting, mitochondrial Fo complex, subunit C1 (subunit 9) (ATP5G1), transcript variant 1, mRNA [NM_005175]	TTATTCATTTCTCCAGCTCTGATCCGCTGTTGTACCAGGGGTCTAATCAGGCCTGTGTCT
A_32_P52785	NM_015345	DAAM2	Hs.357128	23500	2.531	0.0155	dishevelled associated activator of morphogenesis 2	Homo sapiens potassium channel, subfamily K, member 3 (KCNK3), mRNA [NM_002246]	AAATGTGAAACTTGGTGGGGTCAGGGAGGAAAGGCAGAAGCTGGGAGCCTCCCTTCCCTT
A_23_P369994	NM_004734	DCLK1	Hs.507755	9201	2.685	0.00391	doublecortin-like kinase 1	Homo sapiens hepatocellular carcinoma, down-regulated 1 (HEPN1), mRNA [NM_001037558]	GTTTGATGAGCTAAAACAGTTCCTCATTTGGTCTAGTTTTCGGGCCAGGGGAGTAAGTGA
A_23_P21134	NM_004083	DDIT3	Hs.505777	1649	3.327	2.91e-05	DNA-damage-inducible transcript 3	Homo sapiens differentially expressed in FDCP 8 homolog (mouse) (DEF8), transcript variant 2, mRNA [NM_017702]	AGAGAGACCAAAGTTCCTGCCTCCGCTGGGCTCACATTCAGATGTGAGCTATCCAGTGTG
A_23_P104318	NM_019058	DDIT4	Hs.744875	54541	2.717	7.6e-07	DNA-damage-inducible transcript 4	Homo sapiens GSG1-like (GSG1L), transcript variant 1, mRNA [NM_001109763]	CAGATTCAGGAACCAATTAGGAGGGAATAGACTGAGTGGGAGAAGAGGAAAGTTGGTGAC
A_23_P156445	NM_018665	DDX43	Hs.125507	55510	2.076	0.00128	DEAD (Asp-Glu-Ala-Asp) box polypeptide 43	Homo sapiens matrix metallopeptidase 2 (gelatinase A, 72kDa gelatinase, 72kDa type IV collagenase) (MMP2), transcript variant 1, mRNA [NM_004530]	GCACTTTTCACGTGTCACCTATTTTAACCTTTCCAACCACATAAATAAAAAAGGCCATTA
A_33_P3353073	NM_022047	DEF6	Hs.15476	50619	3.564	0.0132	differentially expressed in FDCP 6 homolog (mouse)	Homo sapiens clusterin (CLU), transcript variant 1, mRNA [NM_001831]	CGCTGAGAGGTTGACCAGGAAATACAACGAGCTGCTAAAGTCCTACCAGTGGAAGATGCT
A_23_P157628	NM_004942	DEFB4A	Hs.105924	1673	2.421	0.00863	defensin, beta 4A	Homo sapiens long intergenic non-protein coding RNA 244 (LINC00244), long non-coding RNA [NR_024119]	AGGTGGAGGAGAGTTGGGAAAGGATAGAAGTGATATGCTATGGAAATCCTTACATTGTAT
A_23_P85952	NM_024901	DENND2D	Hs.557850	79961	2.274	0.00405	DENN/MADD domain containing 2D	Homo sapiens uncharacterized LOC100506990 (LOC100506990), transcript variant 2, long non-coding RNA [NR_040092]	AGGAGGGGATTGGAGTGTGGCTCAAGTTCGGGAGGCGTTACCTGCGGAGGGTTTGAGGCA
A_33_P3724157	NM_198440	DERL3	Hs.593679	91319	5.741	0.000501	derlin 3	Homo sapiens ankyrin repeat domain 36B (ANKRD36B), mRNA [NM_025190]	CAACAGAGTGACTCCATCTCAAATGCAAAACAAAACAGAAAGAATACATGCTGACGAAAA
A_23_P321501	NM_182908	DHRS2	Hs.272499	10202	2.363	0.00335	dehydrogenase/reductase (SDR family) member 2	Homo sapiens long intergenic non-protein coding RNA 1158 (LINC01158), long non-coding RNA [NR_037883]	AAGGACAACGGAGGAAGAGAGACAAAGTGCCTGGATGTGTGTGTTAATCAAGAGTTGTCA
A_23_P105923	NM_001362	DIO3	Hs.49322	1735	3.274	0.00325	deiodinase, iodothyronine, type III	Homo sapiens dynein, axonemal, heavy chain 5 (DNAH5), mRNA [NM_001369]	TCTGTGGACCAGGATCATTATTTCATGCTCATGATCATGAGAGTTAGGACTGAGTGGCTC
A_23_P24129	NM_012242	DKK1	Hs.40499	22943	2.045	6.03e-06	dickkopf WNT signaling pathway inhibitor 1	Homo sapiens NACC family member 2, BEN and BTB (POZ) domain containing (NACC2), mRNA [NM_144653]	GCCACTTACCTACTGAACTGCTACTGTTGCCTGAGAAAAATGTGATTTTTATTCTGCTTG
A_24_P388786	NM_001369	DNAH5	Hs.212360	1767	4.241	3.42e-06	dynein, axonemal, heavy chain 5	Homo sapiens complement component 1, q subcomponent, B chain (C1QB), mRNA [NM_000491]	CACCGACAAGAACTCACTACTGGGCATGGAGGGTGCCAACAGCATCTTTTCCGGGTTCCT
A_33_P3309456	NM_001206927	DNAH8	Hs.520106	1769	8.669	2.53e-06	dynein, axonemal, heavy chain 8	Homo sapiens ADAM metallopeptidase with thrombospondin type 1 motif, 9 (ADAMTS9), mRNA [NM_182920]	GAGTCTTTCCGATTGCTCATTAATTCACTTTTTTGTTACTTCTTTCCAAAATGGAAGTGC
A_23_P66311	NM_005223	DNASE1	Hs.629638	1773	2.133	0.00137	deoxyribonuclease I	Homo sapiens metastasis associated lung adenocarcinoma transcript 1 (non-protein coding) (MALAT1), long non-coding RNA [NR_002819]	AAGATTTTTCAGGTACCCCTCACTAAAGGCACCGAAGGCTTAAAGTAGGACAACCATGGA
A_32_P360193	NM_144666	DNHD1	Hs.720080	144132	2.218	0.000163	dynein heavy chain domain 1	PREDICTED: Homo sapiens uncharacterized LOC101929689 (LOC101929689), ncRNA [XR_247063]	CATGCTGAAGATGGAACTTGAGAAGATAGAAAGTTCTGGGTCCTTAGTGGCATGACTGAG
A_21_P0014010	AF357221	DNM1P35		100128285	2.474	0.0356	DNM1 pseudogene 35	Homo sapiens karyopherin alpha 2 (RAG cohort 1, importin alpha 1) (KPNA2), mRNA [NM_002266]	TGAAGGCTACACTTTCCAAGTTCAGGATGGGGCTCCTGGGACCTTTAACTTTTAGATCAT
A_33_P3318368	ENST00000389653	DOK7	Hs.701584	285489	4.074	0.0263	docking protein 7	Homo sapiens coiled-coil domain containing 102B (CCDC102B), transcript variant 1, mRNA [NM_001093729]	GATTAAGTGCAAACTCTCAAAGTCCTGATTTCAAGATGTCACAAATTGATCTGCAAGAAA
A_23_P122508	NM_080870	DPCR1	Hs.631993	135656	2.355	0.00335	diffuse panbronchiolitis critical region 1	Homo sapiens long intergenic non-protein coding RNA 1206 (LINC01206), long non-coding RNA [NR_104146]	GGGATGGGAGAAGCTGTGCAAATGTATGAGAAAGGGACTAAAAAGGGATGTCTATTATGA
A_33_P3373765	NM_000797	DRD4	Hs.99922	1815	3.677	3.47e-05	dopamine receptor D4	Homo sapiens ChaC, cation transport regulator homolog 2 (E. coli) (CHAC2), mRNA [NM_001008708]	CTGATTATCTTGGTCCTGCACCTCTGGAAGACATTGCTGAACAAATTCTTAATGCAGCTG
A_33_P3345350	NM_001276451	DRGX	Hs.534530	644168	4.222	0.016	dorsal root ganglia homeobox	Homo sapiens C1q and tumor necrosis factor related protein 1 (C1QTNF1), transcript variant 4, mRNA [NM_198594]	TGGGCTAAGCATCACCGCTTCCACGTGTGTTGTGTTGGTTGGCAGCAAGGCTGATCCAGA
A_19_P00802154	NM_001144769	DST	Hs.735651	667	3.23	0.00208	dystonin	Homo sapiens dopamine receptor D4 (DRD4), mRNA [NM_000797]	CTCAGGGACCAAGGAGATGGGGAGGGCGCTTTTGTACGTTAATTAAACAAATTCCTTCCC
A_23_P139704	NM_001946	DUSP6	Hs.298654	1848	2.09	6.29e-06	dual specificity phosphatase 6	Homo sapiens mannosyl (alpha-1,3-)-glycoprotein beta-1,2-N-acetylglucosaminyltransferase (MGAT1), transcript variant 1, mRNA [NM_001114618]	ATAGTATCTGGGATCTGTCCATCACCAGACTCTGAGCTTAATAAGGCAGCTGAATGAAGG
A_33_P3209537	NM_001110514	EBF4	Hs.471955	57593	3.603	1.1e-06	early B-cell factor 4	Homo sapiens creatine kinase, brain (CKB), mRNA [NM_001823]	AACCTGGGCAAGCATGAGAAGTTCTCGGAGGTGCTTAAGCGGCTGCGACTTCAGAAGCGA
A_23_P167497	NM_001962	EFNA5	Hs.288741	1946	3.696	0.00272	ephrin-A5	Homo sapiens centromere protein M (CENPM), transcript variant 2, mRNA [NM_001002876]	ACCTGATCGTGTTTGTGGTTAATCTTCACAGCAAATACAGTCTCCAGAACACAGAGGAGT
A_23_P48561	NM_005864	EFS	Hs.24587	10278	2.726	0.00845	embryonal Fyn-associated substrate	Homo sapiens GRB2-related adaptor protein (GRAP), mRNA [NM_006613]	TGAACATGGAGGATGACCAGAACTGGTACAAGGCCGAGCTCCGGGGTGTCGAGGGATTTA
A_23_P343935	NM_022051	EGLN1	Hs.444450	54583	2.229	5.37e-08	egl-9 family hypoxia-inducible factor 1	Homo sapiens uncharacterized LOC101928516 (LOC101928516), long non-coding RNA [NR_110856]	TTGCAACAGGAGAAGGGTAAATGAATGGAGAGTGCCAAAACAACTTATGTCAATTATACA
A_33_P3256952	NM_022073	EGLN3	Hs.135507	112399	10.31	9.12e-05	egl-9 family hypoxia-inducible factor 3	Homo sapiens ADAM metallopeptidase domain 12 (ADAM12), transcript variant 2, mRNA [NM_021641]	AACAACAGGAAGAACTGCCACTGCGAGGCCCACTGGGCACCTCCCTTCTGTGACAAGTTT
A_23_P214080	NM_001964	EGR1	Hs.326035	1958	2.422	0.00251	early growth response 1	Homo sapiens long intergenic non-protein coding RNA 211 (LINC00211), transcript variant 1, long non-coding RNA [NR_110011]	CACTCACTGTCTTATATTGGGTTTTCATTGCATGTAGGATAATTCTTTGTCAATGGTAGT
A_32_P219279	NM_052906	ELFN2	Hs.660812	114794	2.058	5.35e-05	extracellular leucine-rich repeat and fibronectin type III domain containing 2	Homo sapiens v-myb avian myeloblastosis viral oncogene homolog-like 2 (MYBL2), transcript variant 1, mRNA [NM_002466]	CTTCCAGCCTCACCCTGTCAGGTATCAAAGAAGACAACAGCTTGCTCAACCAGGGCTTCT
A_23_P58506	NM_012081	ELL2	Hs.192221	22936	2.066	0.00205	elongation factor, RNA polymerase II, 2	Homo sapiens microseminoprotein, beta- (MSMB), transcript variant PSP94, mRNA [NM_002443]	GACCCAAAAAAGACCTGTTCTGTCAGTGAATGGATAATCTAATGTGCTTCTAGTAGGCAC
A_24_P14634	NM_133455	EMID1	Hs.289106	129080	3.534	0.00312	EMI domain containing 1	Homo sapiens collagen, type V, alpha 1 (COL5A1), transcript variant 1, mRNA [NM_000093]	TCCCGTTCTCCCCAGACCACTCTAGCCACAGTATATTGCAATAAAATTACTTCTTATATT
A_23_P56404	NM_001426	EN1	Hs.271977	2019	2.887	0.0232	engrailed homeobox 1	furry homolog (Drosophila) [Source:HGNC Symbol;Acc:20367] [ENST00000602645]	GAGGTTTCTTCGTTTTGGAAAAGTAGAGGTATAAAATAACCTTTTTTGCTGGATACTGTC
A_24_P361457	NM_173627	ENDOV	Hs.728933	284131	4.221	2.24e-06	endonuclease V	Homo sapiens chromosome 20 open reading frame 196 (C20orf196), mRNA [NM_152504]	AGCGAGGCTTTCAGTTCTTTGGAATTCCATTCTTTTCCTTATTCTTCTGATGTGGATCCA
A_24_P236091	NM_001975	ENO2	Hs.511915	2026	2.741	3.81e-05	enolase 2 (gamma, neuronal)	Homo sapiens G protein-coupled receptor 35 (GPR35), transcript variant 2, mRNA [NM_001195381]	AGATGCCAACTGCTGCCTGGACGCCATCTGCTACTACTACATGGCCAAGGAGTTCCAGGA
A_33_P3399755	ENST00000570199	EPB42		2038	3.911	0.00242	erythrocyte membrane protein band 4.2	Homo sapiens cyclin L2 (CCNL2), transcript variant 2, mRNA [NM_001039577]	TTGCATGACACGCTCTGGTAAAAGGTGTGCATCTTTAAATTATTTCATGGATACTTTGAA
A_23_P157333	NM_005232	EPHA1	Hs.89839	2041	2.429	0.0107	EPH receptor A1	Homo sapiens leukemia inhibitory factor (LIF), transcript variant 1, mRNA [NM_002309]	CATTTCCCTGCAGATGGTACAGATGTTCCTGCCTTAGAGTCATCTCTAGTTCCCCACCTC
A_23_P106145	NM_014584	ERO1L	Hs.592304	30001	2.832	1.85e-06	ERO1-like (S. cerevisiae)	Homo sapiens growth arrest-specific 5 (non-protein coding) (GAS5), long non-coding RNA [NR_002578]	GCCTGATGGAGTCTCATGGCACAAGAAGATTAAAACAGTGTCTCCAATTTTAATAAATTT
A_23_P46470	NM_018948	ERRFI1	Hs.605445	54206	8.249	1.26e-06	ERBB receptor feedback inhibitor 1	Homo sapiens adrenomedullin (ADM), mRNA [NM_001124]	GTGTAAAGTTGTTCGCCGCGTGGAATGTGAGTGTGTTTGTGTGCATGAAAGAGAAAGACT
A_33_P3392829	NM_194312	ESPNL	Hs.127724	339768	2.281	0.0464	espin-like	Homo sapiens cDNA FLJ32615 fis, clone STOMA2000148. [AK057177]	GGAATTCACCAGGCTCCTCTGTGGATTTACAAATGATGATATTTTAACATGGTTCAAATA
A_23_P78092	NM_001003927	EVI2A	Hs.591198	2123	4.134	0.00485	ecotropic viral integration site 2A	Homo sapiens complement component 8, gamma polypeptide (C8G), mRNA [NM_000606]	TACCAGAGTTTCGCTGTCCTGTACCTGGAGCGGGCGGGGCAGCTGTCAGTGAAGCTCTAC
A_23_P113471	NM_174912	FAAH2	Hs.496205	158584	2.087	0.000253	fatty acid amide hydrolase 2	Homo sapiens uncharacterized LOC102724827 (LOC102724827), long non-coding RNA [NR_110543]	AAGAGTTGCACAGGCTAGAAGGGCTGCAGCTGAAGATTCTAGAAGAGTTCAGGTATAATG
A_24_P237927	NM_001010883	FAM102B	Hs.200230	284611	4.784	0.0123	family with sequence similarity 102, member B	Homo sapiens ATPase, H+ transporting, lysosomal 31kDa, V1 subunit E2 (ATP6V1E2), mRNA [NM_080653]	ACCAACAGAAAGTTCTTTATATAAGCCTCTGGGAAGTGAAGCTAGTGTTGAACCACTAAA
A_23_P84860	NM_007177	FAM107A	Hs.506357	11170	3.013	4.18e-06	family with sequence similarity 107, member A	Homo sapiens family with sequence similarity 26, member F (FAM26F), transcript variant 1, mRNA [NM_001010919]	CAAATTTCATCACTGTATACTTTCAATCCGAAGGGCCAGTACTACAGCATGTTGCACAAA
A_32_P214925	NM_173678	FAM115C	Hs.743565	285966	2.423	5.98e-05	family with sequence similarity 115, member C	Homo sapiens long intergenic non-protein coding RNA, p53 induced transcript (LINC-PINT), transcript variant 4, long non-coding RNA [NR_109851]	AGAATTAAAGGAAGATGAGCTAGGAATCAAGAAATACGCAGAACTGATTCCTGTCACTGG
A_24_P233786	NM_052966	FAM129A	Hs.518662	116496	3.402	2.93e-06	family with sequence similarity 129, member A	Homo sapiens cytochrome P450, family 26, subfamily B, polypeptide 1 (CYP26B1), transcript variant 1, mRNA [NM_019885]	AAACAGTGTGGAATAGACATTATTGGCAAAATTGCTCATCCCTAATCCTGAAAAACAGGC
A_33_P3691916	NM_014883	FAM13A	Hs.97270	10144	3.609	0.000101	family with sequence similarity 13, member A	Homo sapiens citron rho-interacting serine/threonine kinase (CIT), transcript variant 2, mRNA [NM_007174]	AGGAAGAGAACACAAGGAATGATTCAAGATCCACCTTGAGAGGAATGAACTTTGTTGTTG
A_33_P3330404	NM_001164379	FAM180B	Hs.502529	399888	2.141	0.0166	family with sequence similarity 180, member B	Homo sapiens v-maf avian musculoaponeurotic fibrosarcoma oncogene homolog (MAF), transcript variant 2, mRNA [NM_001031804]	ATTATTATTATTTGCAGTCATGGAGAACCACCTACCCCTGACTTCTGTTTAGTCTCCTTT
A_23_P117380	NM_138344	FAM181A	Hs.525550	90050	2.293	0.000861	family with sequence similarity 181, member A	PREDICTED: Homo sapiens uncharacterized LOC100506286 (LOC100506286), ncRNA [XR_109926]	GAACTGTGTATGGGAATGGATTCTAAAGTGTTAGACTAAGGAGGATGAAATACTAGGTTA
A_33_P3270623	NM_175885	FAM181B	Hs.448218	220382	3.771	1.95e-06	family with sequence similarity 181, member B	Homo sapiens cyclin-dependent kinase inhibitor 3 (CDKN3), transcript variant 1, mRNA [NM_005192]	AGTTTGACTCATCAGATGAAGAGCCTATTGAAGATGAACAGACTCCAATTCATATATCAT
A_32_P143000	NM_015307	FAM189A1	Hs.383564	23359	2.527	0.00107	family with sequence similarity 189, member A1	Homo sapiens potassium channel tetramerization domain containing 3 (KCTD3), mRNA [NM_016121]	TAGTAGCTGGCCATCACAACTGGATTGTAGCTGCATATGCCCATTTTGCTGTGTGTTACA
A_32_P43717	NM_004816	FAM189A2	Hs.118003	9413	6.508	0.000263	family with sequence similarity 189, member A2	Homo sapiens aldo-keto reductase family 1, member B10 (aldose reductase) (AKR1B10), mRNA [NM_020299]	ATCCTCTCATTTGGAAGACTATCCCTTCGATGCAGAATATTGAGGTTGAATCTCCTGGTG
A_33_P3416937	ENST00000374624	FAM206A	Hs.736735	54942	2.495	0.00132	family with sequence similarity 206, member A	Homo sapiens kinesin family member 22 (KIF22), transcript variant 1, mRNA [NM_007317]	TCCCCAAATGCCGAGATCCACATCCTGAAGAATAAAGGCCGGAAGAGAAAGCTGGAGTCC
A_24_P898945	NM_001098801	FAM210A	Hs.13034	125228	2.443	0.00515	family with sequence similarity 210, member A	Homo sapiens leptin receptor (LEPR), transcript variant 3, mRNA [NM_001003679]	TTATGCAGTATTTTAATACCTACATAAGTCTATTCCATTATTATATTTTGCGCTTGGCAT
A_24_P169386	NM_001040710	FAM228A	Hs.741736	653140	2.49	0.00614	family with sequence similarity 228, member A	Homo sapiens kinesin family member 2C (KIF2C), mRNA [NM_006845]	AGAGGAAGGAGCTCTTAGTTACCCTTTTGTGTTGCCCTTCTTTCCATCAAGGGGAATGTT
A_23_P7827	NM_001010919	FAM26F	Hs.381220	441168	2.157	9.07e-05	family with sequence similarity 26, member F	Homo sapiens leucine rich repeat protein 1 (LRR1), transcript variant 3, mRNA [NM_203467]	TTCAAAGCCAGCTTGACGTGGTTGTGGCCGTTGGGCGAGATGAAGCTACACTGTGAGGTG
A_33_P3410599	NM_017633	FAM46A	Hs.10784	55603	2.165	1.18e-05	family with sequence similarity 46, member A	Homo sapiens lysyl oxidase (LOX), transcript variant 1, mRNA [NM_002317]	TACCTGGTTCCTGAATCTGACTATACCAACAATGTTGTGCGCTGTGACATTCGCTACACA
A_23_P134204	NM_032599	FAM71F1	Hs.732440	84691	3.078	0.0478	family with sequence similarity 71, member F1	Homo sapiens fatty acid binding protein 5 (psoriasis-associated) (FABP5), mRNA [NM_001444]	ATAACAAGAAAATTGAAAGATGGGAAATTAGTGGTGGAGTGTGTCATGAACAATGTCACC
A_23_P216052	NM_032899	FAM83A	Hs.379821	84985	6.312	0.00139	family with sequence similarity 83, member A	Homo sapiens v-akt murine thymoma viral oncogene homolog 2 (AKT2), transcript variant 1, mRNA [NM_001626]	TTGACTTGGTTTCGTTTGGTGCTACCAGCAGTCCTGTAATAAACTAGCTATCCATCTGTA
A_24_P392022	NM_201400	FAM86A	Hs.406461	196483	3.018	2.91e-06	family with sequence similarity 86, member A	Homo sapiens family with sequence similarity 228, member A (FAM228A), mRNA [NM_001040710]	GTGGATGAAGAGAGGAGAACTGGTCTTCAGTGTGAGACAGGGAAAACGACATTCCATAAA
A_32_P74964	NM_032511	FAXC	Hs.573245	84553	2.938	0.00297	failed axon connections homolog (Drosophila)	Homo sapiens fibroblast growth factor 17 (FGF17), mRNA [NM_003867]	AGACGGACACGTTTGGCAGCCGGGTTCGCATCAAAGGGGCTGAGAGTGAGAAGTACATCT
A_33_P3268954	NR_024356	FBLL1	Hs.166262	345630	2.817	6.79e-05	fibrillarin-like 1	Homo sapiens glucosaminyl (N-acetyl) transferase 2, I-branching enzyme (I blood group) (GCNT2), transcript variant 2, mRNA [NM_001491]	CTTAACAGTCACCACTGTGCTCAACCAGACAGATAGTGAAACAGCTTTCTGGGTAATTCA
A_23_P143981	NM_001004019	FBLN2	Hs.198862	2199	2.791	5.05e-06	fibulin 2	Homo sapiens gamma-glutamyltransferase 8 pseudogene (GGT8P), non-coding RNA [NR_003503]	ATTAGCGTGTCAACCTTTACCACTGAGGCTGGAAATTGGCATGCCAATACCCTGTCTGTC
A_23_P151805	NM_006329	FBLN5	Hs.332708	10516	7.18	2.45e-05	fibulin 5	Homo sapiens 1-acylglycerol-3-phosphate O-acyltransferase 5 (AGPAT5), mRNA [NM_018361]	CTCCAGCAGGCAAGAATACTTGACTAACTCTTTTTGTCTCTTTATGGTATTTTCAGAATA
A_23_P102462	NM_153214	FBLN7	Hs.437696	129804	2.775	5.79e-07	fibulin 7	Homo sapiens GINS complex subunit 3 (Psf3 homolog) (GINS3), transcript variant 2, mRNA [NM_022770]	CCAGATTGTGCAGATGCAAACTTAGGCTGTCTTGATGCAAACTTAGAACCACAGAAATGC
A_33_P3348239	NM_000138	FBN1	Hs.591133	2200	3.481	7.01e-05	fibrillin 1	Homo sapiens cysteine-rich with EGF-like domains 1 (CRELD1), transcript variant 2, mRNA [NM_015513]	ATTTCAAAAGTTTTTCCTTAATGGTGGCTGCTAGAGCTTTGGCCCCTGCTTAGGATTAGG
A_23_P342709	NM_152676	FBXO15	Hs.664011	201456	2.395	0.00554	F-box protein 15	Homo sapiens long intergenic non-protein coding RNA 869 (LINC00869), transcript variant 8, long non-coding RNA [NR_111952]	ATGACCCTCTGTGTTCCTTTTGGCAAAGGACTTGCTCCCATTGTTTGCTTGTTCAATTGT
A_33_P3378126	NM_058229	FBXO32	Hs.403933	114907	3.363	4.55e-05	F-box protein 32	Homo sapiens death-associated protein (DAP), transcript variant 2, mRNA [NM_004394]	ATCAGGTTGTCCTCCGATTTTTAGATGAGTTTCCTGTCTAGAGATGTCCTAGTCTGCTCA
A_23_P160751	NM_030764	FCRL2	Hs.437393	79368	5.062	0.00558	Fc receptor-like 2	Homo sapiens ADP-ribosyltransferase 4 (Dombrock blood group) (ART4), mRNA [NM_021071]	ATCTCTCTCCTTTTTGACCAGTGTCATCATCTTTTCCAAAAGCAGAGTATAAAGAAATCT
A_23_P80048	NR_119376	FER1L4	Hs.72222	80307	3.821	3.87e-06	fer-1-like 4 (C. elegans), pseudogene	Homo sapiens cell division cycle associated 8 (CDCA8), transcript variant 2, mRNA [NM_018101]	CCCAGGCTTGAAGGCACATGGCTTTCTCATGTAGGGCTCTCTGTGGTATTTGTTATTATT
A_23_P39356	NM_005303	FFAR1	Hs.248127	2864	3.17	0.0365	free fatty acid receptor 1	Homo sapiens EP300 interacting inhibitor of differentiation 2B (EID2B), mRNA [NM_152361]	GTGGTCATGTCAACAAATCCTAGTGTAAGATTCATATTTGTGTTTTCTGAGGTACTTTAG
A_33_P3333282	NM_004112	FGF11	Hs.655193	2256	5.012	3.18e-09	fibroblast growth factor 11	Homo sapiens asparagine synthetase (glutamine-hydrolyzing) (ASNS), transcript variant 2, mRNA [NM_001673]	GGACTGTGGGTAGATAGGGGAACAATGAGAGTCAACTCAGGCTAACTTGGGTTTGAAAAA
A_23_P429363	NM_003867	FGF17	Hs.248192	8822	3.697	0.0193	fibroblast growth factor 17	Homo sapiens centromere protein M (CENPM), transcript variant 1, mRNA [NM_024053]	TAAGCAGCTGGCGTGTTACATCTCCATTTAAGGTTTCCTTTGAACAAAAGGTCTGTGGCT
A_23_P412389	NM_003862	FGF18	Hs.87191	8817	3.422	0.0139	fibroblast growth factor 18	Homo sapiens chemokine (C-X-C motif) ligand 5 (CXCL5), mRNA [NM_002994]	AGATGCGGTAATGAAACCGGTTAGTCAGTGTTGTCTTAATATCCTTGATAATGCTGTAAA
A_33_P3380797	NM_005247	FGF3	Hs.37092	2248	3.361	0.00023	fibroblast growth factor 3	Homo sapiens DAZ associated protein 1 (DAZAP1), transcript variant 1, mRNA [NM_170711]	GGCTGCGGCCCACACTTTGTTTACAGTCTTATGGTCAGGCTGAGCAGTGATGTGGCCTAG
A_23_P252052	NM_182909	FILIP1L	Hs.104672	11259	2.376	0.0114	filamin A interacting protein 1-like	Homo sapiens long intergenic non-protein coding RNA 950 (LINC00950), long non-coding RNA [NR_024006]	AGACACCGAGTACAGGCGAGGGACTTTATTAGGTCAGGGATTTAATCAGGCATCTGTTTT
A_33_P3377763	NR_027084	FLJ36000	Hs.310247	284124	3.591	0.0041	uncharacterized FLJ36000	Homo sapiens claudin 14 (CLDN14), transcript variant 1, mRNA [NM_144492]	TGATAACAAGTTTAATATAAAGTGACTTGGGAGTTTGGTCAGTGGGGTTGGTTTGTGATC
A_21_P0002674	NR_033871	FLJ42351	Hs.635980	400999	3.365	1.11e-05	uncharacterized LOC400999	Homo sapiens dishevelled-binding antagonist of beta-catenin 3 (DACT3), mRNA [NM_145056]	GTATTTATTATGACGATGGTGACTCCCCAGTGCAAAGGGGGGCCAGATTCTGTGTGTTTC
A_33_P3363188	NR_033856	FLJ43315	Hs.632789	644316	3.413	0.000938	asparagine synthetase pseudogene	Homo sapiens cytochrome b561 (CYB561), transcript variant 2, mRNA [NM_001017916]	GTCACCATTTGGCTTCGGCCTGGAAATAGTGTGATTAGAACACTGATCGTGTGCGAGGCC
A_24_P409126	ENST00000378383	FNDC3A	Hs.508010	22862	2.354	0.00291	fibronectin type III domain containing 3A	Homo sapiens long intergenic non-protein coding RNA 1351 (LINC01351), transcript variant 1, long non-coding RNA [NR_110716]	AGACTGAGGCGCTGAATGATAGAGGGAATAAACATTTGCCCTGGATAAAAATGTTCTTGG
A_23_P47616	NM_004476	FOLH1	Hs.654487	2346	5.276	3.43e-07	folate hydrolase (prostate-specific membrane antigen) 1	Homo sapiens aquaporin 1 (Colton blood group) (AQP1), transcript variant 1, mRNA [NM_198098]	AAGTTGTGGAGGAGGTGAAAGAAAGGGACCCACCTGCTAGTCGCCCCTCAGAGCATGATG
A_33_P3332997	ENST00000557418	FOXA1		3169	5.196	0.00426	forkhead box A1	Homo sapiens Rho GTPase activating protein 23 (ARHGAP23), mRNA [NM_001199417]	AACGCTCAAATTCCTTGTGGGCCATCTCAAGACCATCACTGACCACTCTGAGAAAAACAA
A_32_P119248	NM_207305	FOXD4	Hs.584759	2298	2.052	0.0126	forkhead box D4	Homo sapiens myozenin 3 (MYOZ3), transcript variant 2, mRNA [NM_133371]	GAAAAGGAGCCTGGTGGGGAGACCACTGCACCCAAAACAAATCCTTTCTTCTTCTGAGAA
A_23_P110052	NM_023067	FOXL2	Hs.289292	668	2.152	0.003	forkhead box L2	Homo sapiens leukotriene C4 synthase (LTC4S), mRNA [NM_145867]	CTCCGCTACTTCCAGGGCTACGCGCGCTCCGCGCAGCTCAGGCTGGCACCGCTGTACGCG
A_33_P3283833	NM_004118	FOXS1	Hs.516971	2307	3.31	4.67e-05	forkhead box S1	Homo sapiens derlin 3 (DERL3), transcript variant 3, mRNA [NM_198440]	TCCCTATTACAGATGAGAACAGAGGGGACATGAACTCCTTGGAGGCAGGGCTGGGAAGGG
A_23_P38795	NM_002029	FPR1	Hs.753	2357	4.057	0.0251	formyl peptide receptor 1	Homo sapiens coiled-coil domain containing 134 (CCDC134), mRNA [NM_024821]	TTGACCACAACTCCAACTGGAACCTCCTCATCCGCTGGGGTATCAGTTTCTGCAACCAGA
A_21_P0000060	NM_001166133	FRAS1	Hs.369448	80144	2.761	3.74e-08	Fraser syndrome 1	Homo sapiens guanosine monophosphate reductase (GMPR), mRNA [NM_006877]	GAGGAACGGACGGAAGCTCAAGCTCTTCTACGGGATGAGCTCTGACACCGCCATGAACAA
A_33_P3411080	NM_012418	FSCN2	Hs.118555	25794	2.392	7.55e-05	fascin actin-bundling protein 2, retinal	Homo sapiens long intergenic non-protein coding RNA 869 (LINC00869), transcript variant 8, long non-coding RNA [NR_111952]	AAACTCGAGGACCTATTGCTCCCCAAGAATAACATCTTCCAGAACTAGACAGAAAACTAG
A_33_P3241541	NM_001145313	FSD1L	Hs.136901	83856	2.051	5.27e-05	fibronectin type III and SPRY domain containing 1-like	Homo sapiens myocardial zonula adherens protein (MYZAP), transcript variant 1, mRNA [NM_001018100]	CGAATGAATCATCTGTTCATGCATGCTCTACTTTGATATTATAACCTATGTCACATGTGT
A_33_P3318796	NM_005860	FSTL3	Hs.529038	10272	3.948	5.1e-06	follistatin-like 3 (secreted glycoprotein)	Homo sapiens cerebral cavernous malformation 2-like (CCM2L), mRNA [NM_080625]	CTTATATGACCTCAAACTGACCATACTAAACAGTGTAGAAGGTCTTTTTAAGGCTCTAAA
A_23_P91552	NM_206965	FTCD	Hs.415846	10841	2.571	0.0103	formimidoyltransferase cyclodeaminase	Homo sapiens inner centromere protein antigens 135/155kDa (INCENP), transcript variant 1, mRNA [NM_001040694]	TTTAGTCTTTGGCATTTTAGCGTTTGGGAGGTAGATTAATAAAGTATATTCCTTCAAGCC
A_24_P239606	NM_015675	GADD45B	Hs.110571	4616	2.746	0.000123	growth arrest and DNA-damage-inducible, beta	Homo sapiens G protein-coupled receptor 126 (GPR126), transcript variant a1, mRNA [NM_020455]	CTGGGGAGCCTAAATTTAGTTCAGCTTACCTTTGAGAATAGCATCAATTCAGACTCTCTT
A_21_P0006496	NM_001098411	GAGE2B	Hs.714681	645037	2.023	0.00087	G antigen 2B	Homo sapiens nuclear factor, interleukin 3 regulated (NFIL3), transcript variant 3, mRNA [NM_005384]	TGTGTTATCACTCTGCCTGTGTATAGTCAGATAGTCCATGCGAAGGCTGTATATATTGAA
A_24_P228796	NM_021123	GAGE7	Hs.460641	2579	4.637	0.0151	G antigen 7	Homo sapiens UDP-GlcNAc:betaGal beta-1,3-N-acetylglucosaminyltransferase 7 (B3GNT7), mRNA [NM_145236]	AAAGACAACAAATACTACATCCCGGGGGCCCTGTACGGCAAGGCCAGCTATCCGCCGTAT
A_23_P31240	NM_024637	GAL3ST4	Hs.44856	79690	2.725	0.000437	galactose-3-O-sulfotransferase 4	Homo sapiens cDNA clone IMAGE:5212507. [BC028005]	AGTAGGCTTAGTTCTGGCCTGTCCCCTCCAAGGGGCTTGAGTGATCCCTGCTGGAAAAAA
A_23_P212119	NM_054110	GALNT15	Hs.411308	117248	28.83	5.28e-08	polypeptide N-acetylgalactosaminyltransferase 15	Homo sapiens arylacetamide deacetylase pseudogene 1 (AADACP1), non-coding RNA [NR_026915]	GCCAGTTTTAGTCAACATGAATTTAGAGACTTAAAATGTTTCCCTGTGAGAACTGATATG
A_23_P252462	NM_021808	GALNT9	Hs.301062	50614	3.041	0.0414	polypeptide N-acetylgalactosaminyltransferase 9	Homo sapiens family with sequence similarity 180, member B (FAM180B), mRNA [NM_001164379]	GGTGGGCTGGAGCAGGTGTGGCCCTGATTCTGTGTTGCTCTTCTCATAAAATGTTCTGTT
A_32_P74579	NM_139285	GAS2L2	Hs.591194	246176	4.313	0.00748	growth arrest-specific 2 like 2	Homo sapiens chromosome 15 open reading frame 65 (C15orf65), mRNA [NM_001198784]	TTTCAAGCCATATCAGAGCAACTGGATTTTATCAAAATAACACTCTAAATACTGCACCTG
A_33_P3326285	NR_002578	GAS5	Hs.531856	60674	2.031	0.000397	growth arrest-specific 5 (non-protein coding)	Homo sapiens N-myc downstream regulated 1 (NDRG1), transcript variant 2, mRNA [NM_006096]	TGCCAGGTTCCTGTACTACTGCCTTGTACTTTTCATTTTGGCTCACCGTGGATTTTCTCA
A_21_P0000680	NR_037605	GAS5-AS1	Hs.656411	100506046	2.062	0.00963	GAS5 antisense RNA 1	Homo sapiens metallothionein 1X (MT1X), mRNA [NM_005952]	TGCCAGGACAGCTGTGCTCTCAGATGTAAATAGAGCAACCTATATAAACCTGGATTTTTT
A_33_P3352522	AK092862	GAS6-AS1	Hs.369201	650669	2.174	0.0323	GAS6 antisense RNA 1	PREDICTED: Homo sapiens uncharacterized LOC729040 (LOC729040), misc_RNA [XR_241838]	GGGCAGTGAGGGACTTACTGTAAAAACTGGGGCCTTCATAAAGGCGTTCTTATTTGCAAT
A_32_P125832	NR_102763	GATA6-AS1	Hs.514745	100128893	2.455	0.000273	GATA6 antisense RNA 1 (head to head)	Homo sapiens La ribonucleoprotein domain family, member 6 (LARP6), transcript variant 2, mRNA [NM_197958]	GCCTTATCTTATTCCTTTTTGTATTTCCATACCTAGCCTAATACCTAGCTTATATAAGGG
A_23_P59285	NM_004752	GCM2	Hs.227098	9247	2.709	0.0222	glial cells missing homolog 2 (Drosophila)	Homo sapiens granzyme A (granzyme 1, cytotoxic T-lymphocyte-associated serine esterase 3) (GZMA), mRNA [NM_006144]	GGGAGCAGTTTAAATAACCGTTTCCTTTCATTTACTGTGGCTTCTTAATCTTTTCACAAA
A_23_P122077	NM_016591	GCNT4	Hs.272404	51301	2.945	0.00242	glucosaminyl (N-acetyl) transferase 4, core 2	Homo sapiens fibroblast growth factor 11 (FGF11), mRNA [NM_004112]	TTAGGTACCCAAAAAGGGCCTGTCTAGATTTTTTCAGAAAAACGTGGAGTGCTAGGGGCA
A_32_P140489	NM_001001557	GDF6	Hs.492277	392255	3.1	3.08e-07	growth differentiation factor 6	Homo sapiens espin-like (ESPNL), mRNA [NM_194312]	TCTGTGAATTTGGGGGAGCTGGAGTGATTCCGAGGACAGATTCCATGGGCAGGAGGCCTT
A_33_P3406240	NM_182828	GDF7	Hs.447688	151449	2.911	0.013	growth differentiation factor 7	fibronectin type III domain containing 3A [Source:HGNC Symbol;Acc:20296] [ENST00000378383]	GGAAAAGATGGGAAATACAAAAGTGTATATGTGTAGGTATTTGTTGTTTTGCTTTCTCCC
A_23_P57236	NM_178026	GGT7	Hs.433738	2686	2.414	0.000236	gamma-glutamyltransferase 7	long intergenic non-protein coding RNA 313 [Source:HGNC Symbol;Acc:16416] [ENST00000427188]	GCTGTGCCCAGTGGGATGTTGTCAGAGAATGGACCTGGCTGCTGGGAAAGGTGATTGTGT
A_23_P207387	NM_032484	GHDC	Hs.38039	84514	2.262	0.0129	GH3 domain containing	Homo sapiens cancer/testis antigen family 45 member A5-like (LOC101060211), mRNA [NM_001291543]	CCTGGCATATGTTACTGAATCAAATGGCCTTCCAGAAGCTAAGAAATTTCTGTTAGTAAA
A_33_P3358469	NM_005270	GLI2	Hs.111867	2736	4.752	0.00259	GLI family zinc finger 2	mitochondrially encoded ATP synthase 8 [Source:HGNC Symbol;Acc:7415] [ENST00000361851]	TATTAAACACAAACTACCACCTACCTCCCTCACCAAAGCCCATAAAAATAAAAAATTATA
A_21_P0004819	NR_046229	GMDS-AS1	Hs.188825	100508120	2.342	0.0421	GMDS antisense RNA 1 (head to head)	PREDICTED: Homo sapiens uncharacterized LOC100129781 (LOC100129781), transcript variant X2, ncRNA [XR_109259]	TAAAACCAAACAACTTGGAACCGCTCCAAGAGAGGGGATTAAAGCAACATGTTATTCTGA
A_21_P0011362	NM_001282484	GOLGA8R	Hs.375441	101059918	3.68	0.0442	golgin A8 family, member R	Homo sapiens ChaC, cation transport regulator homolog 1 (E. coli) (CHAC1), transcript variant 1, mRNA [NM_024111]	TTCCTGGGAAGCTCATCACTACAGGCCCTGGCAACCTTCCCAGTCTGTCCCATACTGTTA
A_23_P91350	NM_019593	GPCPD1	Hs.636359	56261	2.182	2.3e-05	glycerophosphocholine phosphodiesterase GDE1 homolog (S. cerevisiae)	Homo sapiens cDNA clone IMAGE:4830172. [BC040303]	GCACTGATGTAATTCTTTGCGTCAAAGCTAAAGCTCTTCTTTATGTTCGTTTTCAGTCCT
A_23_P204736	NM_005276	GPD1	Hs.524418	2819	3.239	0.00543	glycerol-3-phosphate dehydrogenase 1 (soluble)	Homo sapiens D4, zinc and double PHD fingers family 1 (DPF1), transcript variant 4, mRNA [NM_001289978]	GTCACCTCTGTCTCCGGCACCTGAAGGAAAAGGCTTCTGCTTACATCACCCTCACCTAGG
A_23_P336678	NM_145171	GPHB5	Hs.375028	122876	2.045	0.0149	glycoprotein hormone beta 5	Homo sapiens NANOG neighbor homeobox (NANOGNB), mRNA [NM_001145465]	GGAGTAGAACTAAATGAGGGGTATGCAAAGGAGTTTTTATGTGTTTTATTTTTACCCTAC
A_24_P411749	NM_020455	GPR126	Hs.743302	57211	2.039	5.47e-05	G protein-coupled receptor 126	neural cell adhesion molecule 2 [Source:HGNC Symbol;Acc:7657] [ENST00000400546]	AAGTTAGCTACCACAACGTTTTCTTATTGTTTCAATATGGTATGTCCCAATGAAATGCTG
A_33_P3391135	NM_198827	GPR133	Hs.719239	283383	4.324	0.000781	G protein-coupled receptor 133	Homo sapiens chromosome 10 open reading frame 91 (C10orf91), mRNA [NM_173541]	AGACAAGAAGCACGTCGCCCATTTCTCATCAAGGCCAACCCCAGACCACGAGAGCGCTTT
A_33_P3375368	NM_001195381	GPR35	Hs.112218	2859	2.355	0.00015	G protein-coupled receptor 35	Homo sapiens long intergenic non-protein coding RNA 1335 (LINC01335), long non-coding RNA [NR_105009]	GTGGGAAGGGAACCAGGAAAACACAGCATCATGTCAGACAATAAAATAGTGTAATTTCAA
A_23_P79155	NM_001508	GPR39	Hs.744392	2863	2.459	0.00166	G protein-coupled receptor 39	Homo sapiens laminin, alpha 4 (LAMA4), transcript variant 1, mRNA [NM_001105206]	CAACAATGCTGAGAACACGATGAAAAGCCTTCTGTCTGACGTAGAGGAATTAGTTGAAAA
A_24_P931443	NM_003485	GPR68	Hs.8882	8111	3.178	0.000511	G protein-coupled receptor 68	Homo sapiens embryonal Fyn-associated substrate (EFS), transcript variant 1, mRNA [NM_005864]	GGACACACACTACGAAAAGGATGCCTTTAGGGTTTGGGGGAGATTTTACTCCTTTCTTCA
A_23_P105691	NM_018654	GPRC5D	Hs.644599	55507	3.415	7.99e-05	G protein-coupled receptor, class C, group 5, member D	Homo sapiens chromosome X open reading frame 49B (CXorf49B), mRNA [NM_001145139]	TGTCCAAGAAACCCCAAAAGCCTAAGCACAGCAGCCCTGGGAAGAAACCAGCAGGGAGGA
A_24_P418816	NM_015696	GPX7	Hs.43728	2882	2.064	0.000227	glutathione peroxidase 7	Homo sapiens methionine sulfoxide reductase A (MSRA), transcript variant 1, mRNA [NM_012331]	TCTCTGTGCAGAGAAAAGATGTGAGTCCGCTTGATGAATTCTAATGCTTTGCTTAGAGCT
A_33_P3882264	BC028005	GRASPOS	Hs.621295	692159	2.104	0.00226	GRP1-associated scaffold protein opposite strand	Homo sapiens MAM domain containing glycosylphosphatidylinositol anchor 1 (MDGA1), mRNA [NM_153487]	CCCAAATGTAACCTCTAGTTGCGGACGCGGTTGTTCTATCAATAAAGCTGCAGTGTTCTA
A_33_P3221999	NM_001165958	GSDMB	Hs.306777	55876	2.588	0.000127	gasdermin B	Homo sapiens immunoglobulin superfamily, member 3 (IGSF3), transcript variant 2, mRNA [NM_001007237]	AACTCATTCAGCCTGGGCATCTTCAACAGCAGGAAGGAGGACGAGGGCCAGTATGAATGC
A_33_P3238415	NM_001080554	GSG1	Hs.240053	83445	3.245	0.0151	germ cell associated 1	docking protein 7 [Source:HGNC Symbol;Acc:26594] [ENST00000389653]	GCACGGGCCCGGGAGGAGCAGCTGTCGGAGCTGGAGCAGAGGAAGGCAGCCCCGCAGTGA
A_32_P58872	NM_001109763	GSG1L	Hs.91910	146395	4.273	0.0159	GSG1-like	Homo sapiens chromosome 17 open reading frame 67 (C17orf67), mRNA [NM_001085430]	ACTGCTTCATTTTACTAACCTGCATAGATCACTAAAACCAATAGCTTAAAGCATAGACAC
A_23_P65609	NM_015859	GTF2A1	Hs.592334	2957	2.693	0.00627	general transcription factor IIA, 1, 19/37kDa	Homo sapiens helicase, lymphoid-specific (HELLS), transcript variant 1, mRNA [NM_018063]	TAGATGTCATAGAATTGGTCAGACAAAGCCAGTTGTTGTTTATCGCCTTGTTACAGCAAA
A_23_P130836	NM_005317	GZMM	Hs.465511	3004	2.773	7.92e-05	granzyme M (lymphocyte met-ase 1)	Homo sapiens GINS complex subunit 4 (Sld5 homolog) (GINS4), mRNA [NM_032336]	CCTGAAGCCCAAGTTCATTTAGTATGTCATGGTTAATTCAGAGTAAAATCAAGAGTTAGT
A_32_P202859	NM_181788	H1FNT	Hs.155833	341567	2.157	0.0166	H1 histone family, member N, testis-specific	Homo sapiens leucine rich repeat containing 71 (LRRC71), mRNA [NM_144702]	TTCCTCGCCACGGTGCAGTATCAGATGCAGTTCTCCAAGGCCAAGAGTGCATCCAAGGGT
A_33_P3318946	NM_021817	HAPLN2	Hs.410719	60484	2.134	0.0053	hyaluronan and proteoglycan link protein 2	Homo sapiens metastasis associated lung adenocarcinoma transcript 1 (non-protein coding) (MALAT1), long non-coding RNA [NR_002819]	AAGCAAGCTGTTTTTATAGCAGCTCTTAATAATAAAGCCCAAATCTCAAGCGGTGCTTGA
A_23_P329924	NM_177551	HCAR2	Hs.524812	338442	2.532	0.00743	hydroxycarboxylic acid receptor 2	Homo sapiens potassium inwardly-rectifying channel, subfamily J, member 13 (KCNJ13), transcript variant 1, mRNA [NM_002242]	AGTAAAGGCAAGCAGGTGTGAAGAGCAGGGCTCAGCAGCAAGTCACATTTTTCTACTATT
A_32_P210872	NM_001037558	HEPN1	Hs.159863	641654	2.287	0.00582	hepatocellular carcinoma, down-regulated 1	PREDICTED: Homo sapiens uncharacterized LOC100506532 (LOC100506532), ncRNA [XR_109854]	CATGTGCTCATAAGCAATGGGAGTGAATGAAGAGCCAGGCCCAGCAACAGAGGGGAGCCT
A_33_P3342628	NM_021170	HES4	Hs.154029	57801	2.196	0.000144	hes family bHLH transcription factor 4	Homo sapiens uncharacterized LOC338797 (LOC338797), long non-coding RNA [NR_103736]	TGAGTGGGAGGCTGCTTTCTCATCGGGCTGAGGAGGGTTCAGAGGATTGTGGTCTCTTTG
A_33_P3271657	NM_001127258	HHIPL1	Hs.288522	84439	2.025	0.00266	HHIP-like 1	Homo sapiens neuralized E3 ubiquitin protein ligase 1 (NEURL1), mRNA [NM_004210]	GCTGCTGCTTCCCTTGTGCACTTGGGTCGCTGTGATTGTGAATAAAAGTGATTTCGTACC
A_23_P142187	NM_022462	HIF3A	Hs.420830	64344	4.411	3.34e-05	hypoxia inducible factor 3, alpha subunit	Homo sapiens Bcl2 modifying factor (BMF), transcript variant 1, mRNA [NM_001003940]	TGCACAACCTTGCTTTGAATGGAGAAGAGAACAGGAACGGGGCAGGCCCTAGGTGAGGGT
A_23_P167983	ENST00000314088	HIST1H2AC	Hs.622290	8334	3.158	2.53e-05	histone cluster 1, H2ac	Homo sapiens extracellular leucine-rich repeat and fibronectin type III domain containing 2 (ELFN2), transcript variant 1, mRNA [NM_052906]	GGGCTCTGAACCTGTGAACCCTTGCTGTGTTACGAAACTTTCCTTCCTCTGAGGGCCTTG
A_32_P175739	NM_000189	HK2	Hs.591588	3099	2.889	1.52e-09	hexokinase 2	Homo sapiens formyl peptide receptor 1 (FPR1), transcript variant 2, mRNA [NM_002029]	ACTTTACCTTCTGCAGAGGTGGCGTTACAGGCAAAGTGAGGAGGGAGCTGGGGGACACTT
A_33_P3379947	NM_005514	HLA-B	Hs.77961	3106	2.26	0.000142	major histocompatibility complex, class I, B	Uncharacterized protein [Source:UniProtKB/TrEMBL;Acc:F5H8E9] [ENST00000453638]	ATGGAACTGGCTTCGGCTGTGGGTATGGCTGTGGTTATGGAACTGGCTATGGCTGTGGAT
A_24_P9090	NM_031372	HNRNPDL	Hs.527105	9987	2.021	0.0034	heterogeneous nuclear ribonucleoprotein D-like	Homo sapiens nidogen 2 (osteonidogen) (NID2), mRNA [NM_007361]	GACAGTTGGAGAAGCCAATGCAGAACTGATGGGAAAGGACCAATTATTTATAGTTTCCCA
A_33_P3380161	NR_026778	HNRNPU-AS1	Hs.743421	284702	3.404	0.00107	HNRNPU antisense RNA 1	Homo sapiens cytochrome P450, family 26, subfamily A, polypeptide 1 (CYP26A1), transcript variant 2, mRNA [NM_057157]	TGTGGACAATCTCCCTGCAAGATTCACCCATTTCCATGGGGAAATCTGATGAGCTTGAAT
A_33_P3372251	ENST00000334082	HOMER1		9456	2.111	0.00458	homer homolog 1 (Drosophila)	Homo sapiens minichromosome maintenance complex component 10 (MCM10), transcript variant 1, mRNA [NM_182751]	TGCTCTTACATTATTGTGGAGCCCTGTGATAGAAATATGTAAAATCTCATATTATTTTTT
A_21_P0010503	NR_047518	HOTAIR	Hs.197076	100124700	3.458	0.000878	HOX transcript antisense RNA	Homo sapiens cartilage acidic protein 1 (CRTAC1), transcript variant 1, mRNA [NM_018058]	TGTCAACACCTATGGAAGCTACAGGTGCCGGACCAACAAGAAGTGCAGTCGGGGCTACGA
A_23_P27013	NM_024017	HOXB9	Hs.463350	3219	2.037	0.000876	homeobox B9	Homo sapiens non-SMC condensin I complex, subunit G (NCAPG), transcript variant 1, mRNA [NM_022346]	ATGTGGTTTACCATACCAAAGCTTGCTTTCTCTGGCATGGGAAAAATAAATTTAAGCACC
A_23_P120243	NM_024501	HOXD1	Hs.83465	3231	2.128	1.23e-05	homeobox D1	Homo sapiens MAN1B1 antisense RNA 1 (head to head) (MAN1B1-AS1), long non-coding RNA [NR_027447]	ACTTGCTGGTACCCAAATGAAGTCGTTTATGTCACACTCTAACAAGAGGCCCTGAAGAAG
A_33_P3333238	NM_014213	HOXD9	Hs.236646	3235	3.524	0.00305	homeobox D9	Homo sapiens collagen, type V, alpha 3 (COL5A3), mRNA [NM_015719]	AGGACTGAGGTCGGACTACAGAGGGAAGAGGGACTTCCCTTGACTGGGTTGTGTTTCTTT
A_23_P161998	NM_000613	HPX	Hs.426485	3263	2.463	3.89e-06	hemopexin	Homo sapiens keratin associated protein 19-2 (KRTAP19-2), mRNA [NM_181608]	GGAGATGGCTGCTGCTGCCCATCATGCTACAGAAGATATAGATTCACTGGCTTCTACTAA
A_23_P118065	NM_002153	HSD17B2	Hs.162795	3294	4.062	6.6e-08	hydroxysteroid (17-beta) dehydrogenase 2	Homo sapiens coiled-coil domain containing 114 (CCDC114), mRNA [NM_144577]	AAGACGCCAGGTTCAGCATGGGAAAATGGGACTGTGGAAATAAAGTATATGTGTGGAGAG
A_23_P3592	NM_001040667	HSF4	Hs.512156	3299	2.487	5.82e-05	heat shock transcription factor 4	Homo sapiens KLF3 antisense RNA 1 (KLF3-AS1), long non-coding RNA [NR_026804]	AACTACTGGTAATAGCCAAGAAAATTTGGAGGTGCAGAGAACATGCTGAAACAGAATTTT
A_23_P10542	NM_053044	HTRA3	Hs.479119	94031	2.239	1.88e-08	HtrA serine peptidase 3	PREDICTED: Homo sapiens uncharacterized LOC101927975 (LOC101927975), ncRNA [XR_246372]	GGAGCACCATGAACTTTCTCAACCTACAGGCCAACATATTTTATTTTATATTCTTATGTC
A_23_P317667	NM_015259	ICOSLG	Hs.14155	23308	8.699	8.95e-05	inducible T-cell co-stimulator ligand	Homo sapiens ADAM metallopeptidase with thrombospondin type 1 motif, 4 (ADAMTS4), mRNA [NM_005099]	AAATTGAATTCTACTATTTATGTGATCCTTTTGGAGTCAGACAGATGTGGTTGCATCCTA
A_33_P3237266	ENST00000428056	IDS		3423	2.142	0.0203	iduronate 2-sulfatase	Homo sapiens MAD2 mitotic arrest deficient-like 1 (yeast) (MAD2L1), mRNA [NM_002358]	TGTACCTGAAAAATGGGAAGAGTCGGGACCACAGTTTATTACCAATTCTGAGGAAGTCCG
A_33_P3236102	NM_203434	IER5L	Hs.529857	389792	2.403	8.35e-06	immediate early response 5-like	Homo sapiens long intergenic non-protein coding RNA 663 (LINC00663), long non-coding RNA [NR_026956]	AGCGCTGTTCTTGTGAGAGAGTTTGCATGACATCTGGTTGTTTAAAAGTGTGTGGCACCT
A_23_P13907	NM_000618	IGF1	Hs.160562	3479	2.931	0.0398	insulin-like growth factor 1 (somatomedin C)	Homo sapiens uncharacterized protein FLJ23867 (FLJ23867), long non-coding RNA [NR_026900]	AGATTAAGAAACATCCTATCCCCTTTACTCCCACCAAAATAAATACATTTGCCCTATTCT
A_23_P215634	NM_001013398	IGFBP3	Hs.450230	3486	53.4	6.7e-09	insulin-like growth factor binding protein 3	Homo sapiens septin 14 (SEPT14), mRNA [NM_207366]	AGGACAAATTCGAGCATCTTAAAATGATTCAACAGGAGGAGATAAGGAAGCTCGAGGAAG
A_33_P3382100	NM_001164586	IGFN1	Hs.519024	91156	5.831	0.000446	immunoglobulin-like and fibronectin type III domain containing 1	Homo sapiens ankyrin-repeat and fibronectin type III domain containing 1 (ANKFN1), mRNA [NM_153228]	CAAAAGCTTTCTGGCTCTGAATCTATGGAAAGTGTGGATCATACTTCTGACTGCCCCATG
A_24_P110558	NM_001007189	IGIP	Hs.696360	492311	2.019	0.00395	IgA-inducing protein	Homo sapiens NIPA-like domain containing 4 (NIPAL4), transcript variant 2, mRNA [NM_001172292]	AGGGCCCTAAGAGTGTGGTCTGCAGGGTCAAGAATAAAGATTACAGATTATATTTACTTG
A_21_P0011700	XM_006723031	IGSF23		147710	6.544	3.88e-08	immunoglobulin superfamily, member 23	Homo sapiens aldo-keto reductase family 1, member B10 (aldose reductase) (AKR1B10), mRNA [NM_020299]	ATCACAGTGAACTTAGTCCTGTTATAGACGAGAATCGAGGTGCTGTTTTAGACATTTATT
A_21_P0011816	NM_001007237	IGSF3	Hs.171057	3321	2.794	0.0292	immunoglobulin superfamily, member 3	Homo sapiens gamma-glutamyltransferase 7 (GGT7), mRNA [NM_178026]	CGAAGGACCAACAACTTCATCATCGCTGTTAAGGACCCTCGGAGCCCAGATGCAGCTGGA
A_23_P170857	NM_002182	IL1RAP	Hs.478673	3556	3.875	3.14e-07	interleukin 1 receptor accessory protein	Homo sapiens CD79b molecule, immunoglobulin-associated beta (CD79B), transcript variant 3, mRNA [NM_001039933]	CGCTGAAGGATGGTATCATCATGATCCAGACGCTGCTGATCATCCTCTTCATCATCGTGC
A_23_P31945	NM_033439	IL33	Hs.731660	90865	2.217	0.00126	interleukin 33	PREDICTED: Homo sapiens uncharacterized LOC101929689 (LOC101929689), ncRNA [XR_247063]	CTGTCTAAGACATTTTTAGTGGAAGTATTTATCTCTGGCATCCAATAAGACCTTTAAGGA
A_33_P3417532	NM_001199799	ILDR1	Hs.98484	286676	2.25	0.0409	immunoglobulin-like domain containing receptor 1	Homo sapiens uncharacterized LOC101927418 (LOC101927418), long non-coding RNA [NR_110050]	AAAGGGAGGCATCTGAGGAGTGGAAACAGAGAAATGAGTGACTGAGATCAGTGTCTTATT
A_23_P122924	NM_002192	INHBA	Hs.583348	3624	4.153	8.22e-07	inhibin, beta A	Homo sapiens chromosome 4 open reading frame 47 (C4orf47), mRNA [NM_001114357]	AAAGAACTACAAGACTTCTTCAGTACCATCCTATTAGCAACTGGAAGACAAGTAGCTTTC
A_33_P3283083	NM_003866	INPP4B	Hs.531403	8821	3.481	0.0299	inositol polyphosphate-4-phosphatase, type II, 105kDa	Homo sapiens cysteine-rich with EGF-like domains 1 (CRELD1), transcript variant 1, mRNA [NM_001031717]	AATGAAGATGCAGAGAGATGAAGCTACTTTCCCAGGGCTATATGGCAAGCAAGTCGCAAA
A_24_P497186	NM_182972	IRF2BP2	Hs.350268	359948	2.058	2.24e-05	interferon regulatory factor 2 binding protein 2	Homo sapiens MYCN opposite strand (MYCNOS), transcript variant 2, long non-coding RNA [NR_026766]	AAATAGCAGGGAGAGGACGCGCCCCCTTAGGAACAAGACCTCTGGATGTTTCCAGTTTCA
A_23_P128084	NM_002206	ITGA7	Hs.524484	3679	3.509	0.000679	integrin, alpha 7	coenzyme Q3 methyltransferase [Source:HGNC Symbol;Acc:18175] [ENST00000369242]	GGCTAAAACCTTGGACAAAAGTTTTTGTTATTTCGTCTAATAGCTACTTTCAAGGGATTC
A_23_P329573	NM_000211	ITGB2	Hs.375957	3689	2.239	0.00603	integrin, beta 2 (complement component 3 receptor 3 and 4 subunit)	Homo sapiens uncharacterized LOC101928043 (LOC101928043), long non-coding RNA [NR_110692]	TTATTGCTCCAGAGCCAATGTTCTTGGGGAAAGGAAGATATGCCCTTTGTCAACATTGCC
A_23_P202053	NM_002216	ITIH2	Hs.75285	3698	4.127	0.023	inter-alpha-trypsin inhibitor heavy chain 2	Homo sapiens calcitonin receptor (CALCR), transcript variant 1, mRNA [NM_001164737]	AAGGCGAGGAGAGTGCTGAGATCATCCCTTTGAATATCATAGAGCAAGAGTCATCTGCTT
A_33_P3298128	NM_002223	ITPR2	Hs.512235	3709	2.571	0.000321	inositol 1,4,5-trisphosphate receptor, type 2	Homo sapiens inhibin, beta A (INHBA), mRNA [NM_002192]	AAACATCATCAAAAAGGACATTCAGAACATGATCGTGGAGGAGTGTGGGTGCTCATAGAG
A_21_P0008622	ENST00000481262	IVD		3712	2.529	9.4e-07	isovaleryl-CoA dehydrogenase	Homo sapiens potassium channel tetramerization domain containing 12 (KCTD12), mRNA [NM_138444]	CAGAGGCATGCATTTACATATGTTGCCCTAATTACCATTTGATGATCATAAATACAAGTG
A_24_P226278	NM_015288	JADE2	Hs.732155	23338	2.232	0.000653	jade family PHD finger 2	Homo sapiens uncharacterized LOC101928370 (LOC101928370), long non-coding RNA [NR_104626]	ACGCTTCTGCCCTTGCATTACTGTTGTAAAAGTTTCCACCCAGTCCCTGGTCGCACTGCG
A_23_P117582	NM_130469	JDP2	Hs.196482	122953	19.45	1.05e-09	Jun dimerization protein 2	Homo sapiens ATP-binding cassette, sub-family D (ALD), member 3 (ABCD3), transcript variant 2, mRNA [NM_001122674]	GTTCGAGACAAGCCTGGACAAAAAGCGAGACCCGCTTCTTTAAAAAATAATAATAAAACA
A_33_P3423721	NM_001271605	JPH3	Hs.592068	57338	2.621	0.00233	junctophilin 3	Homo sapiens heat shock transcription factor 4 (HSF4), transcript variant 2, mRNA [NM_001040667]	CTTTAACCATTTATAGCACTCCTGAGAGCCGGACTGCCTCCTACTTGGGCCCGGAAGCCA
A_19_P00810465	NM_002235	KCNA6	Hs.306190	3742	2.597	0.00759	potassium voltage-gated channel, shaker-related subfamily, member 6	Homo sapiens interferon-induced protein with tetratricopeptide repeats 3 (IFIT3), transcript variant 3, mRNA [NM_001289758]	TTCAGGCATAGGCAGTATTTTCCTGTCAGCATCTGAGCTTGAGGATGGTAGTGAGGAAAT
A_33_P3412658	NR_045118	KCNIP2-AS1	Hs.568881	100289509	2.707	0.00554	KCNIP2 antisense RNA 1	Homo sapiens H1 histone family, member N, testis-specific (H1FNT), mRNA [NM_181788]	CACGGACCAATGCCTTTCCCCCATAGGCCCCAAGAAGAGCGGCTGTCACACTCATTGAAA
A_23_P312752	NM_002242	KCNJ13	Hs.467338	3769	2.547	0.0147	potassium inwardly-rectifying channel, subfamily J, member 13	Homo sapiens integrin, beta 8 (ITGB8), mRNA [NM_002214]	AGAATATGGTACTTTCACATAATATACTATGAACCTGTTCATATAACTCTGATTGACTAC
A_23_P91104	NM_002246	KCNK3	Hs.645288	3777	2.947	0.0223	potassium channel, subfamily K, member 3	Homo sapiens fermitin family member 3 (FERMT3), transcript variant URP2LF, mRNA [NM_178443]	TATGTCATGGTCAGGTTCAAGGGCAGCAGGAAAGACGAGATCCTGGGCATCGCCAACAAC
A_23_P167841	NM_019842	KCNQ5	Hs.445324	56479	2.33	0.0029	potassium voltage-gated channel, KQT-like subfamily, member 5	Homo sapiens cDNA FLJ39731 fis, clone SMINT2015745. [AK097050]	TGTGTGGGTGGAATTACATGGCTGGTGTGTACATGGCTGGTATGTGACCCAGCGTTGTGA
A_24_P307808	NM_020768	KCTD16	Hs.661870	57528	6.995	8.05e-08	potassium channel tetramerization domain containing 16	Homo sapiens ajuba LIM protein (AJUBA), transcript variant 1, mRNA [NM_032876]	TGACTAATTTGCCAAAAGCTCAATTCCTATTTTGGTGTGTTTATATCCATTTAGGTGTCC
A_23_P140190	NR_026800	KIAA0125	Hs.649259	9834	3.472	0.00703	KIAA0125	Homo sapiens corticotropin releasing hormone receptor 1 (CRHR1), transcript variant 5, mRNA [NM_001256299]	ATGAGGGTGTCGGCTGTGAGGCGGGTGGCTGGTATAAATAATATTTATCTTTTCAACCAG
A_33_P3749627	AB007978	KIAA0509	Hs.554381	57242	3.89	0.00397	uncharacterized LOC57242	Homo sapiens CD28 molecule (CD28), transcript variant 1, mRNA [NM_006139]	AAGTTAGGGTAGAAAACAAAAAGGGAGTGGATTCTGGGAGCCTCTTCCCTTTCTCACTCA
A_23_P320242	NM_152748	KIAA1324L	Hs.208093	222223	2.056	8.44e-06	KIAA1324-like	Homo sapiens myosin XVB pseudogene (MYO15B), non-coding RNA [NR_003587]	CCTGGAAGTCAACTATGGCTCAGCTGACAACCCCCAGACCATCTGGTTTGAGCTGCCACA
A_33_P3354291	NR_046312	KIAA1656	Hs.614837	85371	2.481	0.0351	KIAA1656 protein	Homo sapiens kallikrein-related peptidase 14 (KLK14), mRNA [NM_022046]	CCTGTGCAAGTACAGAAGCTGGATTGAGGAAACGATGCGGGACAAATGATGGTCTTCACG
A_33_P3313948	XM_005246179	KLF11		8462	4.708	0.0225	Kruppel-like factor 11	Homo sapiens antizyme inhibitor 2 (AZIN2), transcript variant 1, mRNA [NM_052998]	ACCTGCAGTGTTTCTGCCCTGTAAATAGGACCAGTCTTACACTCGCTGTAGTTCAAGTAT
A_23_P30163	NR_026804	KLF3-AS1	Hs.29725	79667	7.427	1.7e-05	KLF3 antisense RNA 1	Homo sapiens AF4/FMR2 family, member 3 (AFF3), transcript variant 1, mRNA [NM_002285]	AGGCCCCATGGAATCCAAATCTCCTTATTACCTGATGTATTCAGAAACAGTAGAGCTCAT
A_33_P3243707	NM_014458	KLHL20	Hs.495035	27252	2.364	0.00862	kelch-like family member 20	Homo sapiens long intergenic non-protein coding RNA 1134 (LINC01134), long non-coding RNA [NR_024455]	AGGAAAGCCAGGGGTCTGTGCGGGGATGCTGCAGGACACGAGAACCAGCCAAGACCTATG
A_33_P3417640	NM_022046	KLK14	Hs.283925	43847	4.887	0.00147	kallikrein-related peptidase 14	activating transcription factor 7 interacting protein 2 [Source:HGNC Symbol;Acc:20397] [ENST00000570163]	AATGTTCTGCTTTCCTTGCCTTATGCCTGTACTTCACCTCAGCCTTCAATTCCATTGTGT
A_33_P3214879	NM_002264	KPNA1	Hs.161008	3836	2.138	0.0148	karyopherin alpha 1 (importin alpha 5)	Homo sapiens metastasis associated lung adenocarcinoma transcript 1 (non-protein coding) (MALAT1), long non-coding RNA [NR_002819]	TTTACTTCCTCACCCTGAATTCGTTTTGTAAATGTAGAGTTTGGATGTGTAACTGAGGCG
A_24_P142495	NM_030966	KRTAP1-3	Hs.534495	81850	2.089	0.0066	keratin associated protein 1-3	Homo sapiens melanoma inhibitory activity (MIA), transcript variant 1, mRNA [NM_006533]	CTGGCAAAGTCGATGTGAAGACAGACAAATGGGATTTCTACTGCCAGTGAGCTCAGCCTA
A_33_P3311267	NM_181608	KRTAP19-2	Hs.553692	337969	3.131	0.00978	keratin associated protein 19-2	Homo sapiens endosulfine alpha (ENSA), transcript variant 8, mRNA [NM_207168]	CTGGATCCTTTTCTGGAGGTTTTGTTGTTGAACAGAAGTAGAGGCGAATTTGAAATTTGA
A_33_P3364520	NM_181602	KRTAP6-1	Hs.553689	337966	2.04	0.0135	keratin associated protein 6-1	Homo sapiens napsin A aspartic peptidase (NAPSA), mRNA [NM_004851]	GGCCCATGATTACGTCATCCAGACTACTCGAAATGGCGTCCGCCTCTGCTTGTCCGGTTT
A_33_P3308744	NM_001105206	LAMA4	Hs.654572	3910	2.525	2.56e-05	laminin, alpha 4	Homo sapiens lysine (K)-specific demethylase 4C (KDM4C), transcript variant 3, mRNA [NM_001146695]	GCATTCAAGATGCAACACCTACAATATGGTGAATTAAAGATGCCATTTGCATGGATAAAA
A_33_P3413815	NR_004405	LAMB2P1	Hs.607092	22973	3.696	0.0115	laminin, beta 2 pseudogene 1	Homo sapiens centromere protein P (CENPP), transcript variant 1, mRNA [NM_001012267]	TGGAATCGAAGCTGCTCTGGAAAGCCTGATAAAATCGCTTTGTGCAGAGGAGAACAACTA
A_23_P79217	NM_002299	LCT	Hs.551506	3938	3.896	0.00287	lactase	Homo sapiens CD200 molecule (CD200), transcript variant 2, mRNA [NM_001004196]	ATTCTTCTCGTCCTAATCTCAATCTTACTGTACTGGAAACGTCACCGGAATCAGGACCGA
A_23_P54918	NM_153486	LDHD	Hs.380929	197257	2.922	7.23e-05	lactate dehydrogenase D	Homo sapiens uncharacterized LOC400999 (FLJ42351), long non-coding RNA [NR_033871]	GGAAGAAATCCTTATCTTTCCAACACTGAGATGCTTCTGCCGAAGAGTAGAATGGGAGGT
A_24_P231104	NM_001003679	LEPR	Hs.723178	3953	2.553	1.83e-05	leptin receptor	Homo sapiens integrin, beta 2 (complement component 3 receptor 3 and 4 subunit) (ITGB2), transcript variant 1, mRNA [NM_000211]	GCCAATTTATTTACATTTAAACTTGTCAGGGTATAAAATGACATCCCATTAATTATATTG
A_23_P69179	NM_018192	LEPREL1	Hs.374191	55214	2.03	0.00171	leprecan-like 1	Homo sapiens nuclear paraspeckle assembly transcript 1 (non-protein coding) (NEAT1), long non-coding RNA [NR_028272]	ACTAGGAGAAGGGAATGGTGGGTACACCGGTAGTGCTCTTTTGTTCTTGCTTCGTTTTTT
A_23_P215931	NM_015344	LEPROTL1	Hs.146585	23484	2.779	0.0288	leptin receptor overlapping transcript-like 1	Homo sapiens GTPase, IMAP family member 7 (GIMAP7), mRNA [NM_153236]	TTTGGGAAGTCAGCCATGAAGCACATGGTCATCTTGTTCACTCGCAAAGAAGAGTTGGAG
A_33_P3290011	NM_199000	LHFPL3	Hs.659164	375612	8.201	0.0459	lipoma HMGIC fusion partner-like 3	Homo sapiens adrenomedullin 2 (ADM2), transcript variant 1, mRNA [NM_024866]	GAACTCGGAGGTGAGCTCCTCTCACCACTCTCTTGAATAAAGCTTTTCTCACCATTTTAA
A_24_P122137	NM_002309	LIF	Hs.2250	3976	2.143	0.0349	leukemia inhibitory factor	Homo sapiens LY6/PLAUR domain containing 1 (LYPD1), transcript variant 1, mRNA [NM_144586]	TAGAAAAACGTCTCCGAGAAGGGGAGGAGGATCATGTACGCCCGGAAGTAGGACCTCGTC
A_23_P130435	NM_030657	LIM2	Hs.162754	3982	2.937	0.0106	lens intrinsic membrane protein 2, 19kDa	Homo sapiens fibroblast growth factor 18 (FGF18), mRNA [NM_003862]	CGAGGATGGGGACAAGTATGCCCAGCTCCTAGTGGAGACAGACACCTTCGGTAGTCAAGT
A_19_P00321782	NR_109851	LINC-PINT	Hs.744176	378805	3.209	0.00614	long intergenic non-protein coding RNA, p53 induced transcript	Homo sapiens E2F transcription factor 2 (E2F2), mRNA [NM_004091]	CTTTATGAGCACCATGTAAGCCTCCTTGTATTGAGATAATTGGGCATTAAACATTAAACT
A_33_P3297587	NR_024119	LINC00244	Hs.404170	64433	3.731	0.00103	long intergenic non-protein coding RNA 244	Homo sapiens centromere protein E, 312kDa (CENPE), transcript variant 1, mRNA [NM_001813]	CTGAGTGCAAAACTCAGTAGACTCCTCTTTGTCACTTCTCTGGAGATCCAGCATTCCTTA
A_33_P3323928	NR_026762	LINC00263	Hs.628088	90271	3.226	6.31e-06	long intergenic non-protein coding RNA 263	Homo sapiens dystonin (DST), transcript variant 2, mRNA [NM_001144769]	AGGAAACGAAGAATCAAGAAGAGCAGCCGAGTCCAGCCAGAATTTTATCACTCTGTTCAA
A_33_P3412980	NR_034131	LINC00272	Hs.508989	388719	2.783	0.0217	long intergenic non-protein coding RNA 272	Homo sapiens GTPase, IMAP family member 6 (GIMAP6), transcript variant 1, mRNA [NM_024711]	CCATCTTCCCTAGACACAGCAGACATCTGAGAAAGCTTCAGCATTTCTCTTGCTAACAGA
A_23_P423462	NR_027245	LINC00305	Hs.567778	221241	13.63	7.08e-11	long intergenic non-protein coding RNA 305	Homo sapiens acetyl-CoA acetyltransferase 2 (ACAT2), mRNA [NM_005891]	TGCATTGGGGGTGGGATGGGAATAGCAATGTGTGTTCAGAGAGAATGAATTGCTTAAACT
A_19_P00813140	ENST00000427188	LINC00313	Hs.592161	114038	2.828	0.0215	long intergenic non-protein coding RNA 313	Homo sapiens cDNA FLJ35543 fis, clone SPLEN2002957. [AK092862]	GATAACTTTACTACCAATGGCTAATGTGCAAACTCCTACAAATTGAGAAAAACAGGCAAA
A_21_P0007908	NR_038995	LINC00327	Hs.50118	100506697	3.158	0.0322	long intergenic non-protein coding RNA 327	Homo sapiens elongation factor, RNA polymerase II, 2 (ELL2), mRNA [NM_012081]	TTTTCAGTTGTTACAGAGCTCAGCAGCTGTGGTTGCCCCTGTTCTACACCAATTTCAGTT
A_23_P343261	NR_103534	LINC00337	Hs.185688	148645	2.514	0.0366	long intergenic non-protein coding RNA 337	Homo sapiens KIAA1324 (KIAA1324), transcript variant 1, mRNA [NM_020775]	CCAAACCCTCCTTTCTGCTTGCCTCAAACCTGCCAAATATACCCACACTTTGTTTGTAAA
A_21_P0008228	NR_026852	LINC00442	Hs.314114	348021	6.821	0.0351	long intergenic non-protein coding RNA 442	Homo sapiens A kinase (PRKA) anchor protein 12 (AKAP12), transcript variant 1, mRNA [NM_005100]	TCAAATGTTCCCCCTCAGGTTATTTTGCTTATGGTACCCATGAGTTGCCTCTCTCTGTAC
A_21_P0011999	NR_047499	LINC00570	Hs.102428	100874055	8.463	0.00117	long intergenic non-protein coding RNA 570	Homo sapiens ADAMTS-like 4 (ADAMTSL4), transcript variant 2, mRNA [NM_025008]	CCAGCCATATCCTGCATCCTGGGTAACCACGCCCAGGACACCTCAGCCTTTCCAGCATAG
A_21_P0008375	NR_033986	LINC00642	Hs.131037	400238	6.663	0.000377	long intergenic non-protein coding RNA 642	Homo sapiens A kinase (PRKA) anchor protein 12 (AKAP12), transcript variant 2, mRNA [NM_144497]	ACAACCCACTGAGTCCCAGGCTAATGATATTGGATTTAAGAAGGTGTTTAAGTTTGTTGG
A_21_P0010308	NR_038883	LINC00649	Hs.532855	100506334	2.199	0.000195	long intergenic non-protein coding RNA 649	PREDICTED: Homo sapiens uncharacterized LOC283482 (LOC283482), misc_RNA [XR_247950]	ATGGAAATAAGGAAGTATGTATGCACTGGGTGAGAAGAAGGGTAGGAGGGCTATTATAAC
A_33_P3251640	NR_026956	LINC00663	Hs.665307	284440	2.409	0.0121	long intergenic non-protein coding RNA 663	Homo sapiens long intergenic non-protein coding RNA 472 (LINC00472), transcript variant 2, long non-coding RNA [NR_026807]	TACATTGACCAGGCTTAAGAATATCTCTTTAAAGTGTGTCGACATTTAATTGACCTTTGG
A_21_P0012372	NR_038840	LINC00693	Hs.388256	645206	2.993	0.0218	long intergenic non-protein coding RNA 693	Homo sapiens family with sequence similarity 83, member A (FAM83A), transcript variant 1, mRNA [NM_032899]	GAATGGTCCACTCCCAAGAAATTCAGGAAAGAAAGACTGAGGAGAAGGTGTGGGAACATT
A_21_P0006726	ENST00000418372	LINC00702		100652988	3.24	0.000109	long intergenic non-protein coding RNA 702	Homo sapiens diffuse panbronchiolitis critical region 1 (DPCR1), mRNA [NM_080870]	AGGGACTGAGGGCAGAGTCTCTGGGTTTCAGGACAGCATTATGTTATTTCCATTCACTAT
A_21_P0010843	ENST00000415417	LINC00867		100506126	2.747	0.0212	long intergenic non-protein coding RNA 867	Homo sapiens glycoprotein hormone beta 5 (GPHB5), mRNA [NM_145171]	ACCAAACAGGTGACTGTCAAGCTGCCCAACTGTGCCCCGGGAGTCGACCCCTTCTACACC
A_19_P00320063	ENST00000473636	LINC00882	Hs.648607	100302640	3.443	0.00524	long intergenic non-protein coding RNA 882	Homo sapiens cystatin SN (CST1), mRNA [NM_001898]	AGTGGGTACAGCGTGCCCTTCACTTCGCCATCAGCGAGTATAACAAGGCCACCAAAGATG
A_19_P00315773	ENST00000495228	LINC00883		344595	2.364	0.0256	long intergenic non-protein coding RNA 883	Homo sapiens long intergenic non-protein coding RNA 1135 (LINC01135), transcript variant 1, long non-coding RNA [NR_034014]	TACATACAGCCCACGCAGAGGAAGGGGGGAGGGTCAAGGGGAAAGAAACCTTGACATTCT
A_19_P00320226	NR_027456	LINC00894	Hs.496916	100272228	2.869	3.4e-05	long intergenic non-protein coding RNA 894	Homo sapiens FXYD domain containing ion transport regulator 2 (FXYD2), transcript variant b, mRNA [NM_021603]	CTTTAGACCTTTGTCCCCGTCACTGCCAGCGCTTGGGCTGAAGGAAGCTCCAGACTCAAT
A_21_P0010386	NR_027036	LINC00899	Hs.528519	100271722	3.406	0.000552	long intergenic non-protein coding RNA 899	Homo sapiens cytochrome c, somatic (CYCS), mRNA [NM_018947]	GGCAATCCTGATTTAAAACTAAGACTGGCTTGTGGTTAAATGAATGTGTTCAGTTTTTGA
A_21_P0008670	NR_015411	LINC00925	Hs.136313	254559	2.143	0.00226	long intergenic non-protein coding RNA 925	Homo sapiens lysophospholipase II (LYPLA2), mRNA [NM_007260]	AGAGAACATCAAGGCCTTGATTGAGCATGAAATGAAGAACGGGATCCCTGCCAATCGAAT
A_32_P47157	NR_024006	LINC00950	Hs.12509	92973	2.317	0.0162	long intergenic non-protein coding RNA 950	Homo sapiens uncharacterized LOC100132356 (LOC100132356), long non-coding RNA [NR_034127]	AAACTTCGGATAGGCGCAAGAGGCACGGGTTTAGTGCTGACAAATATAATGGTAGGATCT
A_33_P3343467	NR_015401	LINC00957	Hs.661253	255031	2.763	7.8e-05	long intergenic non-protein coding RNA 957	Homo sapiens GMDS antisense RNA 1 (head to head) (GMDS-AS1), long non-coding RNA [NR_046229]	TTTCCACGTCCAAGGAAGGAACCAAGATCACTGAGAGGTTATAGTATGAAAAGTGAAGAG
A_19_P00319532	ENST00000453213	LINC00963		100506190	5.587	0.00246	long intergenic non-protein coding RNA 963	Homo sapiens anillin, actin binding protein (ANLN), transcript variant 1, mRNA [NM_018685]	TCTCCAATCTCAGTAGTTTTTTCGAAAGGCTGTGATCATTTATTGATCGTGATATGACTT
A_33_P3320683	NR_104061	LINC00993		101929520	5.749	0.00605	long intergenic non-protein coding RNA 993	Homo sapiens ankyrin repeat domain 36 (ANKRD36), mRNA [NM_001164315]	TACTAAGGAGATGGATGGCGACACACAAAAGCTTGAAGTAGAACATGTGATGATGAGAAA
A_33_P3278881	NR_024368	LINC01000	Hs.744076	402483	2.175	6.37e-05	long intergenic non-protein coding RNA 1000	PREDICTED: Homo sapiens uncharacterized LOC728975 (LOC728975), misc_RNA [XR_247237]	GCTTTGGCACCTGGCCAGATTTCTTAAATATGACACAAAAAGTGTAAATGATAGAAGAAA
A_21_P0010511	NR_024455	LINC01134	Hs.307652	100133612	3.101	0.0179	long intergenic non-protein coding RNA 1134	Homo sapiens extra spindle pole bodies homolog 1 (S. cerevisiae) (ESPL1), mRNA [NM_012291]	CTGGTTGCCCCTTGTTTCTGGGTAATCTCTGGGATGTGACTGACCGCGACATTGACCGCT
A_33_P3239579	NR_034014	LINC01135	Hs.680604	100131060	2.203	0.0387	long intergenic non-protein coding RNA 1135	Homo sapiens uncharacterized LOC158435 (LOC158435), long non-coding RNA [NR_033838]	GACGGGAGCCCCCATCAATACAACCAGCTCCTGCTCAGAACTCTCTTCAGGCAGACAAAT
A_19_P00813087	NR_037883	LINC01158	Hs.437281	100506421	2.686	0.0356	long intergenic non-protein coding RNA 1158	Homo sapiens helicase, lymphoid-specific (HELLS), transcript variant 7, mRNA [NM_001289072]	CTGTGGCCCTTTGTCTACACTTCCTAACTGGATGGCTGAATTCAAAAGATTTACACCAGA
A_21_P0012416	NR_104146	LINC01206	Hs.636150	100996490	3.439	0.00901	long intergenic non-protein coding RNA 1206	Homo sapiens cathepsin C (CTSC), transcript variant 1, mRNA [NM_001814]	AGTCGAAAAATCCCAAGGCCCAAACCTGCACCACTGACTGCTGAAATACAGCAAAAGATT
A_21_P0004143	NR_105009	LINC01335		102503429	3.857	0.0291	long intergenic non-protein coding RNA 1335	Homo sapiens cell division cycle associated 2 (CDCA2), mRNA [NM_152562]	TGACATTTCCTGCAGAGTCTGTAGCAAGAGGGAAAGTAACCATCTATGCTGAAATGATCT
A_21_P0001709	NR_110716	LINC01351	Hs.602301	101929120	3.275	0.0354	long intergenic non-protein coding RNA 1351	Homo sapiens discs, large (Drosophila) homolog-associated protein 5 (DLGAP5), transcript variant 1, mRNA [NM_014750]	ATCCATTTACTCAGCTGGAGAGGAGACATCAAGAACATGCCAGACACATTTCTTTTGGTG
A_33_P3347301	AY240960	LOC100127947	Hs.729366	100127947	5.099	2.64e-05	uncharacterized LOC100127947	Homo sapiens Rho guanine nucleotide exchange factor (GEF) 34, pseudogene (ARHGEF34P), non-coding RNA [NR_033942]	GTGTTACAGGATATGGGGGACAATATAACATCCATCACAGAGTTCCTCCTACTGGGATTT
A_33_P3402943	AK128705	LOC100128591	Hs.640065	100128591	3.36	0.0013	uncharacterized LOC100128591	Homo sapiens DBF4 zinc finger (DBF4), mRNA [NM_006716]	CCTTCATATAGTATATTATCAAATGCCTTGTCATGGGGAGTAAAAATTCTTCATATTGAT
A_33_P3244578	AK125061	LOC100129675	Hs.591246	100129675	2.674	0.0168	uncharacterized LOC100129675	histone cluster 1, H2ac [Source:HGNC Symbol;Acc:4733] [ENST00000314088]	GCATTATGCAAATGCATTATATTTTATGTAACCTGTCCACTGTTGGTAGGCACTTGAGTT
A_21_P0014319	ENST00000571639	LOC100129781	Hs.190748	100129781	2.111	0.00245	uncharacterized LOC100129781	Homo sapiens minichromosome maintenance complex component 2 (MCM2), transcript variant 1, mRNA [NM_004526]	TTTGGGTGGGATGCCTTGCCAGTGTGTCTTACTTGGTTGCTGAACATCTTGCCACCTCCG
A_33_P3418371	AY358234	LOC100129831	Hs.635444	100129831	2.229	0.0128	EPWW6493	Homo sapiens uncharacterized LOC101928516 (LOC101928516), long non-coding RNA [NR_110856]	AACCGCATGACTCAGAGTGAGGCAGAAGTATTTGGGATATTTGCAACAGGAGAAGGGTAA
A_33_P3405038	NR_024564	LOC100130264	Hs.683814	100130264	2.028	0.0211	uncharacterized LOC100130264	Homo sapiens neurofilament, medium polypeptide (NEFM), transcript variant 1, mRNA [NM_005382]	GTTGATCGATGTTAAACGTCACAGCAGTACTTGCTCAATAAAGGTCATATTGGAAACATA
A_33_P3401841	AK123920	LOC100130453	Hs.640231	100130453	2.027	0.0325	uncharacterized LOC100130453	Homo sapiens NIMA-related kinase 2 (NEK2), transcript variant 1, mRNA [NM_002497]	AGGAGTGAGAATTCTGAGAGTCAGCTCACATCTAAGTCCAAGTGCAAGGACCTGAAGAAA
A_33_P3259938	AK128153	LOC100130547	Hs.495540	100130547	2.148	0.000831	uncharacterized LOC100130547	Homo sapiens Ly6/neurotoxin 1 (LYNX1), transcript variant 1, mRNA [NM_023946]	ATTATTTAATATGAACATTATGATGGTGAGAGGGACCACGGAGCAAGGGGCTGCCTTGCA
A_24_P298495	NR_046285	LOC100130744	Hs.660550	100130744	3.521	0.0396	uncharacterized LOC100130744	Homo sapiens collagen, type VI, alpha 2 (COL6A2), transcript variant 2C2a', mRNA [NM_058175]	CAAGTTCGCCACCGGGGTAGAGCGGCAGGACTGGATGGAGCTGTTCATTGACACCTTTAA
A_33_P3280346	AK097050	LOC100130857	Hs.636752	100130857	4.21	0.0013	uncharacterized LOC100130857	Homo sapiens chromosome 21 open reading frame 49 (C21orf49), transcript variant 1, long non-coding RNA [NR_024622]	GGGACAAGAAGTTCCCAGAAGAATTTGTGAGCAACTTCCCGACAGTAAGGCCCTGGCTAG
A_33_P3393456	AK127184	LOC100131129	Hs.640143	100131129	2.672	0.0353	uncharacterized LOC100131129	Homo sapiens high mobility group box 3 pseudogene 1 (HMGB3P1), non-coding RNA [NR_002165]	AAGCTGAAGAAGTATGAGAAGGATGTTGCTGACTATAAGTCGAAAGGAAAGTTGGACGGC
A_33_P3375170	AK124483	LOC100131242	Hs.689575	100131242	2.49	0.0361	uncharacterized LOC100131242	Homo sapiens kinesin family member 4A (KIF4A), mRNA [NM_012310]	GCTTGGGAGATGCTTTCAGGTTGCAGCCAGAAGGGGTTTTTTAAATGACTTCTCTGGATT
A_33_P3234048	AK125681	LOC100131878	Hs.712004	100131878	4.969	0.004	uncharacterized LOC100131878	Homo sapiens argininosuccinate synthase 1 (ASS1), transcript variant 1, mRNA [NM_000050]	GCAGCTGCGGTGGGGAGCTATAAAAATGACAATTAAAAGAGACACTAGTCTTTTATTTCT
A_21_P0013703	NR_033937	LOC100132077	Hs.679111	100132077	2.888	0.0356	uncharacterized LOC100132077	Homo sapiens Fraser syndrome 1 (FRAS1), transcript variant 2, mRNA [NM_001166133]	AAACTAACTATTTTGCTTGGGAAGTAAAGATGGTGCCACATTAAATGCTATTTTGAGGTG
A_33_P3230583	NR_034006	LOC100132352	Hs.231861	100132352	3.564	0.0116	FSHD region gene 1 pseudogene	Homo sapiens cornichon family AMPA receptor auxiliary protein 3 (CNIH3), mRNA [NM_152495]	CTCCCATCTGAAACCTGTGACTCAGGTTTATGAATGGTGTTTGTGTAGCAACACATTGTG
A_19_P00321166	NR_034127	LOC100132356	Hs.726831	100132356	2.437	0.00308	uncharacterized LOC100132356	Homo sapiens lectin, galactoside-binding, soluble, 9 (LGALS9), transcript variant 1, mRNA [NM_009587]	AGTGTGGATCTTGTGTGAAGCTCACTGCCTCAAGGTGGCCGTGGATGGTCAGCACCTGTT
A_33_P3357283	ENST00000412448	LOC100132705	Hs.651082	100132705	3.19	0.0201	immunoglobulin superfamily member 3-like	Homo sapiens epithelial cell transforming 2 (ECT2), transcript variant 3, mRNA [NM_018098]	GAGTAAATAAATTTTATGGGCGGGTGCCAAATACTGCTGTGAATCTATTTGTATAGTATC
A_33_P3255459	NR_034136	LOC100133461	Hs.554274	100133461	3.248	0.0163	uncharacterized LOC100133461	Homo sapiens dedicator of cytokinesis 5 (DOCK5), mRNA [NM_024940]	GAATTAAACCCATTTGGTTTCAAATCCCAGTTATGACATCTGTTAACTTTGCAAACTCAC
A_24_P306443	NR_037871	LOC100233156	Hs.487536	100233156	2.057	0.00596	tektin 4 pseudogene	Homo sapiens myosin light chain, phosphorylatable, fast skeletal muscle (MYLPF), mRNA [NM_013292]	GAGGAGTTGGATGCCATGATGAAGGAAGCCAGCGGTCCCATCAACTTCACCGTCTTCCTG
A_21_P0003319	ENST00000515329	LOC100505685	Hs.585167	100505685	2.93	0.0113	uncharacterized LOC100505685	Homo sapiens uncharacterized LOC400999 (FLJ42351), long non-coding RNA [NR_033871]	AAGTACTGAGCCTGTATTTTGAGCTGCATCAAACCCTGTTGGAATAAAAAAGGACATTTC
A_19_P00320407	ENST00000434020	LOC100506047	Hs.127112	100506047	3.128	0.00258	uncharacterized LOC100506047	Homo sapiens erythrocyte membrane protein band 4.1 like 5 (EPB41L5), transcript variant 1, mRNA [NM_020909]	AGTGGTCAGAAGAAAGTTGGAAACTTTTCCTACATATTAGGCGTTAGTATGAGGACATTT
A_21_P0000815	NR_038838	LOC100506122	Hs.434205	100506122	3.938	0.0134	uncharacterized LOC100506122	Homo sapiens cyclin B1 (CCNB1), mRNA [NM_031966]	GGACACCAACTCTACAACATTACCTGTCATATACTGAAGAATCTCTTCTTCCAGTTATGC
A_33_P3732466	XR_110899	LOC100506282	Hs.585502	100506282	4.356	0.00856	uncharacterized LOC100506282	Homo sapiens BUB3 mitotic checkpoint protein (BUB3), transcript variant 2, mRNA [NM_001007793]	CATGATGCCCCTATCAGATGTGTTGAATACTGTCCAGAAGTGAATGTGATGGTCACTGGA
A_21_P0001779	ENST00000610202	LOC100506286	Hs.679790	100506286	5.815	0.0419	uncharacterized LOC100506286	ankyrin repeat domain 20 family, member A3 [Source:HGNC Symbol;Acc:31981] [ENST00000417703]	TGTGAAGGACCGTTTTCTAGGTGAGAGGCACATCTCAACACAGCTGACTGATCAGACTCA
A_33_P3514859	BX538329	LOC100506342	Hs.651324	100506342	2.411	0.00795	uncharacterized LOC100506342	Homo sapiens long intergenic non-protein coding RNA 442 (LINC00442), long non-coding RNA [NR_026852]	ATCACATGAATGCCCTCTGCAAGGGTGAGGGGCCTGGCAGGATGGAGGAAATACCAGAGA
A_21_P0006239	ENST00000435284	LOC100506532	Hs.334272	100506532	3.446	0.0325	uncharacterized LOC100506532	Homo sapiens chondroitin sulfate proteoglycan 5 (neuroglycan C) (CSPG5), transcript variant 5, mRNA [NM_001206945]	GTCTGTACATTGCTTCTGCTGCTGTGATTTCTAAACCTGTGCTGTTATTCAACTGACTTT
A_21_P0014427	AK057177	LOC100506544	Hs.627409	100506544	4.431	7.09e-06	uncharacterized LOC100506544	bladder cancer associated protein [Source:HGNC Symbol;Acc:1055] [ENST00000447625]	TACCATTCTGGCATCAATTTCAAGTGCTCAGTCCCTCAAGCTCTTTCCTCTTTACAAAAG
A_21_P0012458	NR_040092	LOC100506990	Hs.720324	100506990	2.02	0.0303	uncharacterized LOC100506990	Homo sapiens ninjurin 2 (NINJ2), mRNA [NM_016533]	ACCATCTTGGTCTTCTTCACTGTGGTCATCAATGTTTTCATTACAGCCTTCGGGGCACAT
A_21_P0014917	XR_133091	LOC100507311	Hs.729266	100507311	2.158	0.000133	uncharacterized LOC100507311	Homo sapiens low density lipoprotein receptor-related protein 1 (LRP1), mRNA [NM_002332]	GTGGAGATTGGAAACCCCACCTACAAGATGTACGAAGGCGGAGAGCCTGATGATGTGGGA
A_21_P0014393	NR_045214	LOC100507373	Hs.720437	100507373	2.298	0.000663	uncharacterized LOC100507373	PREDICTED: Homo sapiens uncharacterized LOC100505685 (LOC100505685), transcript variant X1, ncRNA [XR_171473]	GCCCCACGCTCTGGTTTCTATCCCACGTACTGTATTTAATTTTAGCAAAATCCTAGTAAA
A_21_P0014840	AF119861	LOC100507630	Hs.684535	100507630	3.915	0.0225	uncharacterized LOC100507630	Homo sapiens cyclin F (CCNF), mRNA [NM_001761]	AAAGAATTTTCCCAGATAGGCTAGCCAGAAAAAACTTCAAGTCCTCTGTAACATCTGAGG
A_21_P0005417	NR_110159	LOC100996249		100996249	4.717	0.0112	uncharacterized LOC100996249	Homo sapiens aurora kinase A (AURKA), transcript variant 1, mRNA [NM_198433]	CTGCCATATAACCTGACAGGAACATGCTACTGAAGTTTATTTTACCATTGACTGCTGCCC
A_33_P3403643	XM_003960862	LOC101059906	Hs.640061	101059906	2.024	0.0406	collagen alpha-2(VI) chain-like	Homo sapiens nuclear factor, erythroid 4 (NFE4), mRNA [NM_001085386]	ACAGACACCCCAGCAACTACCATCGCTTCATCTGAGCCAAGGGTAACCCTGATGGTGGCA
A_21_P0013834	NM_001291543	LOC101060211	Hs.535080	101060211	4.228	0.00129	cancer/testis antigen family 45 member A5-like	Homo sapiens complement component 1, q subcomponent-like 1 (C1QL1), mRNA [NM_006688]	CTGGATGGAGGCAAAGCACACGGCGGCAACAGCAACAAATACAGCACGTTCTCTGGCTTC
A_33_P3373446	ENST00000453638	LOC101927016	Hs.714690	101927016	2.539	0.0031	keratin-associated protein 21-1-like	KN motif and ankyrin repeat domains 1 [Source:HGNC Symbol;Acc:19309] [ENST00000354485]	TACAAAAATATCAATTACCTGGGCATGGTGTCACATGCCAGCTGCTCTGGAGGATAAGGT
A_33_P3384835	NR_109874	LOC101927100	Hs.745340	101927100	2.009	0.0028	uncharacterized LOC101927100	Homo sapiens NADPH oxidase 4 (NOX4), transcript variant 1, mRNA [NM_016931]	AGTGCAATTTCTAAGACTTTGAAACTCAGCGGAATCAATCAGCTGTGTTATGCCAAAGAA
A_19_P00322836	ENST00000503048	LOC101927134		101927134	6.198	0.0023	uncharacterized LOC101927134	Homo sapiens aldehyde dehydrogenase 1 family, member A2 (ALDH1A2), transcript variant 3, mRNA [NM_170697]	GCTAGATAAGATCTTTTCCAAAGTTTTTCTTAGAACCAACCAAAAAACAATCCGAGTAGG
A_19_P00321132	NR_110840	LOC101927136	Hs.509788	101927136	3.469	0.00179	uncharacterized LOC101927136	Homo sapiens cysteine-rich protein 1 (intestinal) (CRIP1), mRNA [NM_001311]	CTACGTAGCCATGTTTGGGCCTAAAGGCTTTGGGCGGGGCGGAGCCGAGAGCCACACTTT
A_21_P0012739	ENST00000511497	LOC101927184	Hs.549644	101927184	2.102	2.57e-06	uncharacterized LOC101927184	Homo sapiens mediator complex subunit 20 (MED20), mRNA [NM_004275]	TTTGATGTGCTTATGGTGAAGCTCAAGGGCTTTTTCCAGAGTGCTAAGGCCAGCAAGATT
A_21_P0014428	XR_244439	LOC101927372		101927372	2.231	9.47e-05	uncharacterized LOC101927372	PREDICTED: Homo sapiens uncharacterized LOC101928504 (LOC101928504), ncRNA [XR_245792]	TTAACAGTTGCTTCCCAGTTTCCTGCACAGCTGCATGGTCTGGGACACTTAAAGAAAAAA
A_32_P14457	NR_110050	LOC101927418		101927418	3.768	0.00806	uncharacterized LOC101927418	Homo sapiens cyclin-dependent kinase inhibitor 3 (CDKN3), transcript variant 1, mRNA [NM_005192]	CTTACAACCTGCCTTAAAAATTACCGAAAAACCTTAATACACTGCTATGGAGGACTTGGG
A_21_P0003216	XR_249342	LOC101927440		101927440	4.465	0.0184	uncharacterized LOC101927440	Homo sapiens B-cell CLL/lymphoma 7C (BCL7C), transcript variant 1, mRNA [NM_001286526]	ATGGGAAGGGCTTAGGGCAGAACTCGGACCACATCCAGTGCCTGAGGCCGCCTTGCTAGA
A_33_P3349671	XM_005252326	LOC101927680		101927680	3.358	0.00194	ERV-FRD provirus ancestral Env polyprotein-like	Homo sapiens discoidin, CUB and LCCL domain containing 2 (DCBLD2), mRNA [NM_080927]	TCCATCTTAAGATCTGTAGCTGGGATTTTCTGACTTGTAATGAGCAGGGGGATTGCTTTT
A_21_P0000993	XR_246372	LOC101927975		101927975	2.483	0.000629	uncharacterized LOC101927975	Homo sapiens kelch-like family member 5 (KLHL5), transcript variant 1, mRNA [NM_015990]	TTGTCTCAAATCAGTAGAATGTTTTGATCCTCATACTAATAAGTGGACACTGTGTGCACA
A_21_P0002253	NR_110569	LOC101928113	Hs.737637	101928113	3.44	0.0108	uncharacterized LOC101928113	Homo sapiens cleavage stimulation factor, 3' pre-RNA, subunit 3, 77kDa (CSTF3), transcript variant 2, mRNA [NM_001033505]	GGTGGTTTTTAGTTTAATTTTTCTTTTCTAGCTTCCCATCGACGGTCAGTGCGCACGTTG
A_32_P31963	NR_108028	LOC101928154		101928154	2.613	0.0356	uncharacterized LOC101928154	Homo sapiens 5-hydroxytryptamine (serotonin) receptor 7, adenylate cyclase-coupled (HTR7), transcript variant d, mRNA [NM_019859]	TAACTCCCATTGACATTGCTTCTTACCAGACATGGGGAAAAGCTACCTTTCCTGAAAGGG
A_21_P0013096	XR_428024	LOC101928249		101928249	3.127	0.0044	uncharacterized LOC101928249	Homo sapiens EPH receptor A1 (EPHA1), mRNA [NM_005232]	TATGGGGAGATGAGCAATCAGGAGGTTATGAAGAGCATTGAGGATGGGTACCGGTTGCCC
A_32_P110016	XR_252953	LOC101928424	Hs.647210	101928424	2.108	0.000803	uncharacterized LOC101928424	Homo sapiens minichromosome maintenance complex component 5 (MCM5), mRNA [NM_006739]	CAGCATCATCAAGGACTTCACCAAGCAGAAATACCCGGAGCACGCCATCCACAAGGTGCT
A_21_P0001251	XR_241053	LOC101928895	Hs.690895	101928895	6.978	0.000438	uncharacterized LOC101928895	Homo sapiens adenylate kinase 2 (AK2), transcript variant 2, mRNA [NM_013411]	GCTAAGGATCCCCTAGAAATCATAGACCTCTGAAATTATATGCAGAATTCTTTATGTGTT
A_33_P3276112	AK126743	LOC101928953	Hs.521937	101928953	2.58	0.0157	uncharacterized LOC101928953	Homo sapiens immunoglobulin-like domain containing receptor 1 (ILDR1), transcript variant 1, mRNA [NM_001199799]	ATGGGAAAACCCCTGTACTGGGGGGCGGACAGGAGCTCCCAGGTTTCATCTTATCCAATG
A_21_P0008579	NR_120345	LOC101929076	Hs.297340	101929076	3.93	0.0141	uncharacterized LOC101929076	Homo sapiens cyclin D1 (CCND1), mRNA [NM_053056]	GCTCTATTCCAAAAAGGTTGCTGTTTCACAATACCTCATGCTTCACTTAGCCATGGTGGA
A_21_P0010991	XR_424270	LOC101929174	Hs.569035	101929174	2.089	1.8e-05	uncharacterized LOC101929174	Homo sapiens myocardial infarction associated transcript (non-protein coding) (MIAT), transcript variant 1, long non-coding RNA [NR_003491]	AAGTTCTGAGTGCCTGGGAAGTGGTAGAGAGACCCCAGAGAGGGCTGCTGCAGTCTGGAA
A_21_P0012161	NR_109866	LOC101929413	Hs.385604	101929413	3.874	0.0167	uncharacterized LOC101929413	Homo sapiens cell division cycle 20 (CDC20), mRNA [NM_001255]	GGTAATGATAACTTGGTCAATGTGTGGCCTAGTGCTCCTGGAGAGGGTGGCTGGGTTCCT
A_33_P3348395	ENST00000382678	LOC101929469		101929469	3.86	0.0316	uncharacterized LOC101929469	Homo sapiens cell division cycle 45 (CDC45), transcript variant 2, mRNA [NM_003504]	AGGATCGGAGCAAGTTTCTGGACGCACTTATTTCCCTCCTGTCCTAGGAATTTGATTCTT
A_21_P0005092	ENST00000439703	LOC101929484	Hs.364166	101929484	4.32	0.000926	uncharacterized LOC101929484	Homo sapiens chromosome 11 open reading frame 95 (C11orf95), mRNA [NM_001144936]	GAGGAAGAAGAGGAGGAGGAGGAGGGGGCCGGTGTCCCAGCTTGCCCGCCCAAGGGCCCA
A_21_P0013492	ENST00000521446	LOC101929488	Hs.407557	101929488	2.903	0.035	uncharacterized LOC101929488	forkhead box A1 [Source:HGNC Symbol;Acc:5021] [ENST00000557418]	AGAGGACGAGGAGGTGGGCACTCAAGCGACGTAAGATCCACATCAGCTCAACTGCACTTG
A_21_P0002397	XR_251023	LOC101929861		101929861	4.038	0.00683	uncharacterized LOC101929861	Homo sapiens coiled-coil domain containing 147 (CCDC147), mRNA [NM_001008723]	CAGGCCCGGAATGGGAAAATCTATTCCAAAGAGACACACTAATAAATACTTCATTATAAA
A_21_P0014103	XR_251219	LOC101929947	Hs.710861	101929947	3.247	1.22e-06	uncharacterized LOC101929947	Homo sapiens dedicator of cytokinesis 5 (DOCK5), mRNA [NM_024940]	TCAAGATGTGGAGCTCTCCTTGCAGATCGGTGACACAGTTCACATCCTGGAGATGTACGA
A_21_P0009597	NR_110795	LOC102723376		102723376	2.025	0.0132	uncharacterized LOC102723376	Homo sapiens nuclear factor of activated T-cells, cytoplasmic, calcineurin-dependent 2 (NFATC2), transcript variant 1, mRNA [NM_012340]	GCGGATCAATGTATGGGCACTAAGCGGACTCTCACTTAAGGAGCTCGCCACCTCCCTCTA
A_21_P0012664	XR_427513	LOC102723415		102723415	5.276	0.000249	uncharacterized LOC102723415	Homo sapiens aquaporin 11 (AQP11), mRNA [NM_173039]	TAACATACAGGACAGTCCAGCTGGATGTGATAAAGATTTTATCACCTCATATGGAAAACA
A_33_P3313352	XM_006716225	LOC102723607		102723607	3.218	0.0104	putative IQ and AAA domain-containing protein 1-like	Homo sapiens dual specificity phosphatase 4 (DUSP4), transcript variant 1, mRNA [NM_001394]	CGAGCTCCTTCCCCATCATTTCTCCTTGGCCAACGACGAGGCCAGCCAGAATGGCAATAA
A_21_P0003299	XR_427409	LOC102723877		102723877	7.365	3.01e-05	uncharacterized LOC102723877	Homo sapiens AFG3-like AAA ATPase 1, pseudogene (AFG3L1P), transcript variant 3, non-coding RNA [NR_003228]	TCCTTCGACTTTTCCCGACACGGCAAGACCCTGGTGGAGAAGCTGTACGGCGAGGCAAGC
A_21_P0014344	XR_424802	LOC102724783	Hs.661076	102724783	3.751	2.91e-06	uncharacterized LOC102724783	Homo sapiens cat eye syndrome chromosome region, candidate 6 (CECR6), transcript variant 1, mRNA [NM_031890]	GACTAGACCCTCTCTAAAGACTGTTCCATTTTAACATGTCCTGATTCTGCATCCGTGGGT
A_21_P0008267	XR_432949	LOC102725228	Hs.41423	102725228	2.697	0.00655	uncharacterized LOC102725228	Homo sapiens hydroxycarboxylic acid receptor 2 (HCAR2), mRNA [NM_177551]	ATTGTCAAGGTGTTGCCGCCGGTGTTGGGGCTGGAGTTTATCTTCGGGCTTCTGGGCAAT
A_21_P0001977	NR_038238	LOC151484	Hs.559309	151484	4.143	0.00165	uncharacterized LOC151484	Homo sapiens chromosome 5 open reading frame 58 (C5orf58), mRNA [NM_001102609]	CAACCCCCTCTTTGAAGAGTCTAAAATATCAGATGTATCCCTTGTTTCTAACAGTTTTTC
A_33_P3438072	NR_040039	LOC157273	Hs.650222	157273	2.699	0.0222	uncharacterized LOC157273	Homo sapiens hemoglobin, theta 1 (HBQ1), mRNA [NM_005331]	TGGAAAGGACCTTCCTGGCTTTCCCCGCCACGAAGACCTACTTCTCCCACCTGGACCTGA
A_21_P0006187	NR_033838	LOC158435	Hs.652615	158435	4.292	0.00384	uncharacterized LOC158435	Homo sapiens chromosome 17 open reading frame 53 (C17orf53), transcript variant 1, mRNA [NM_024032]	TTGGAGTGTTTTCTCCTTCACTTCGAAATCACTACCTCAACGTGACACCCAACAACCTGG
A_33_P3464555	NR_027322	LOC283070	Hs.600547	283070	4.871	2.41e-05	uncharacterized LOC283070	Homo sapiens autophagy related 4A, cysteine peptidase (ATG4A), transcript variant 1, mRNA [NM_052936]	GGTCACTGTCCCCATTCTTACTGATACTTTTGTCAGATATCACCCTGTCCTTAAATCATG
A_21_P0007307	NR_033852	LOC283177	Hs.504390	283177	3.597	0.0042	uncharacterized LOC283177	Homo sapiens CDC28 protein kinase regulatory subunit 2 (CKS2), mRNA [NM_001827]	GATAAAAGTTCTTCCAGTCAGTTTTTCTCTTAAGTGCCTGTTTGAGTTTACTGAAACAGT
A_33_P3337584	XR_247950	LOC283482	Hs.732796	283482	5.255	0.00524	uncharacterized LOC283482	Homo sapiens aquaporin 6, kidney specific (AQP6), mRNA [NM_001652]	AAAGCCATCAGCAGGGCGCTGTTTGCAGAGTTCCTGGCCACGGGGCTGTATGTGTTCTTT
A_33_P3351894	NR_038911	LOC284889	Hs.632772	284889	2.644	0.0443	uncharacterized LOC284889	Homo sapiens HOX transcript antisense RNA (HOTAIR), transcript variant 3, long non-coding RNA [NR_047518]	GGGCAAGACGGGCACTCACAGACAGAGGTTTATGTATTTTTATTTTTTAAAATCTGATTT
A_21_P0013359	NR_038232	LOC285889	Hs.407095	285889	3.273	0.045	uncharacterized LOC285889	Homo sapiens dynein, axonemal, heavy chain 8 (DNAH8), mRNA [NM_001206927]	TTAATCAATGACCTGTTCCCAGGACTGCAACTGGATAGTAATACTTATGCAGAACTGCAA
A_19_P00316497	NR_103736	LOC338797	Hs.592007	338797	3.049	0.0034	uncharacterized LOC338797	Homo sapiens family with sequence similarity 129, member A (FAM129A), mRNA [NM_052966]	AAATCGACACTGTGGATTGACTTTCCCGGTCACTATATAAAGCAAATAAACTTAAAACAC
A_19_P00812562	XM_001716361	LOC388210	Hs.188007	388210	2.075	0.0358	uncharacterized LOC388210	Homo sapiens meningioma (disrupted in balanced translocation) 1 (MN1), mRNA [NM_002430]	CAACACCCACGTTGTTTATTTCAAAGAACTTTTCAGCGAAGGGAGAGGAGCTTTCAGAAA
A_32_P135336	NR_002556	LOC388242	Hs.662549	388242	2.982	2.07e-05	coiled-coil domain containing 101 pseudogene	Homo sapiens fibrillarin-like 1 (FBLL1), non-coding RNA [NR_024356]	AGGAAGTTGCAGCAGGAGAACTTGAAGCCTCAAGAGCAGCTGACCCTGGAGCCCTATGAG
A_33_P3832872	NR_033995	LOC389247	Hs.385787	389247	2.475	0.0247	uncharacterized LOC389247	Homo sapiens karyopherin alpha 1 (importin alpha 5) (KPNA1), transcript variant 1, mRNA [NM_002264]	GAGTGCCTTGCACATAGTAGACATTCAATAAATACTAAATGAAGGAATATGCATGCATCT
A_33_P3430391	XR_241740	LOC389273	Hs.519206	389273	2.433	0.0474	uncharacterized LOC389273	lectin, galactoside-binding, soluble, 9 [Source:HGNC Symbol;Acc:6570] [ENST00000584386]	TTCCAGACCCAGACAGTCATCCACACAGTGCAGAGCGCCCCTGGACAGATGTTCTCTACT
A_33_P3291619	NR_040079	LOC399715	Hs.58963	399715	4.533	5.26e-05	uncharacterized LOC399715	Homo sapiens branched chain keto acid dehydrogenase E1, beta polypeptide (BCKDHB), transcript variant 2, mRNA [NM_000056]	TTAATGAAGCTGCCAAGTATCGCTATCGCTCTGGGGATCTTTTTAACTGTGGAAGCCTCA
A_33_P3409245	NR_117091	LOC401286	Hs.487182	401286	2.441	0.015	uncharacterized LOC401286	Homo sapiens leprecan-like 1 (LEPREL1), transcript variant 1, mRNA [NM_018192]	CCAGGTTGCCTAGGAGTGGGGTCCACTGATGAAAAGAGGTGTTTTGTACTTACATAAGAA
A_21_P0014188	BC087859	LOC401317	Hs.729524	401317	5.347	0.000512	uncharacterized LOC401317	Homo sapiens apoptosis-inducing, TAF9-like domain 1 (APITD1), transcript variant A, mRNA [NM_199294]	CCCAGGTCTCACTCCAGAACATAAAAATGGTGTGTGATCAAATGGTATATATTAGAAATT
A_32_P351277	BC004968	LOC440330	Hs.121180	440330	2.424	0.0218	uncharacterized LOC440330	Homo sapiens LIM domain kinase 2 (LIMK2), transcript variant 1, mRNA [NM_001031801]	GATCGTTCTCTGTGAGATCATTGGGCAGGTGTATGCAGATCCTGACTGCCTTCCCCGAAC
A_21_P0011933	NR_037597	LOC442028	Hs.611545	442028	3.577	0.00917	uncharacterized LOC442028	Homo sapiens C-type lectin domain family 2, member B (CLEC2B), mRNA [NM_005127]	ACACACCAATCAGAACTTGCCAGCTCCTCAAAACTTTACTAGGGCCAATAAACTTTCTTT
A_33_P3589543	AK093839	LOC692247	Hs.560022	692247	3.833	2.76e-05	uncharacterized LOC692247	Homo sapiens cell division cycle associated 5 (CDCA5), mRNA [NM_080668]	TCACCAGATGATGCAGAGTTGAGATCATCATTGCAAAGTTCTCTGTTCCTGAGGAACTAA
A_21_P0011887	ENST00000430980	LOC728763	Hs.647892	728763	3.875	0.0118	rootletin-like	Homo sapiens CD8b molecule (CD8B), transcript variant 4, mRNA [NM_172102]	AGAGGTGGAACAGGAGAAGATAGCTGTGTTTCGGGATGCAAGCCGGTTCATTCTCAATCT
A_33_P3414107	ENST00000440769	LOC729040	Hs.678658	729040	3.399	0.000829	uncharacterized LOC729040	Homo sapiens cytochrome P450, family 39, subfamily A, polypeptide 1 (CYP39A1), transcript variant 1, mRNA [NM_016593]	GGCAAAGCAGGCAAAGATAAGATTAAAGTGTCTGAGGATGACCTGGAGAATCTCCTTCTA
A_19_P00802814	NR_109916	LOC729296		729296	3.128	0.00316	uncharacterized LOC729296	erythrocyte membrane protein band 4.2 [Source:HGNC Symbol;Acc:3381] [ENST00000570199]	GATCAGCTGCTTGCTGCTGCCATCTTATCCGCTTCTGCCTGTTCTGAGTAAATGTATACA
A_21_P0012891	NR_039984	LOC729506	Hs.566412	729506	3.797	0.00342	uncharacterized LOC729506	Homo sapiens cadherin 2, type 1, N-cadherin (neuronal) (CDH2), mRNA [NM_001792]	ATGTATGGTGGAGGTGATGACTGAACTTCAGGGTGAACTTGGTTTTTGGACAAGTACAAA
A_33_P3405204	NR_038997	LOC729911	Hs.513931	729911	5.117	0.00486	uncharacterized LOC729911	Homo sapiens Rho GTPase activating protein 28 (ARHGAP28), mRNA [NM_001010000]	CAGCTCACTTGGAAATATGATTCTTGGAGTCAATGATCTCTAAACAAACTGGATTATCAA
A_33_P3225477	BU659163	LOC731075	Hs.650534	731075	2.432	0.0133	uncharacterized LOC731075	Homo sapiens lectin, galactoside-binding, soluble, 9C (LGALS9C), mRNA [NM_001040078]	TGACCAGAGTGTTCTCTTCAGGGGACTGGCTCCTTTCCCAGTGTCCTTAAAATAAAGAAA
A_23_P122216	NM_002317	LOX	Hs.102267	4015	5.722	7.64e-10	lysyl oxidase	PREDICTED: Homo sapiens ankyrin repeat domain 36B (ANKRD36B), transcript variant X10, mRNA [XM_006712662]	GCAGGTGTTTGAGAGCTAGATGAAGGTATGTTGCCAAAATTTATGAATTAAATTCCAATC
A_21_P0000897	NR_040066	LOXL1-AS1	Hs.599785	100287616	2.052	0.022	LOXL1 antisense RNA 1	Homo sapiens myopalladin (MYPN), transcript variant 1, mRNA [NM_032578]	AAAGAAATCCTCTGTGGGGTCACTTTAAAAACTACTAGCTTCAACTACCACTTACAAAAT
A_24_P88763	NM_032603	LOXL3	Hs.469045	84695	2.031	0.00465	lysyl oxidase-like 3	N-deacetylase/N-sulfotransferase (heparan glucosaminyl) 2 [Source:HGNC Symbol;Acc:7681] [ENST00000398701]	GCATGTACCTTTTCCCTACCTCTTAGGGCTGGTGTGAAGATTAAATATATGTGAAGCTCT
A_24_P406754	NM_032211	LOXL4	Hs.306814	84171	2.992	5.81e-06	lysyl oxidase-like 4	Homo sapiens family with sequence similarity 86, member A (FAM86A), transcript variant 1, mRNA [NM_201400]	ACGGGATTGTTAGAATCAAATCACTCTCGTGGGAAGAATTTTTATATGGGAAAGCGGATA
A_33_P3368925	ENST00000588831	LRFN3		79414	2.146	0.00626	leucine rich repeat and fibronectin type III domain containing 3	Homo sapiens LY6/PLAUR domain containing 1 (LYPD1), transcript variant 1, mRNA [NM_144586]	GTAAAGCATTCTGAATAAATTCAGCCTGACTGAATTTTCAGTATGTACTTGAAGGAAGGA
A_23_P124837	NM_002332	LRP1	Hs.162757	4035	2.582	2.31e-06	low density lipoprotein receptor-related protein 1	Homo sapiens interleukin 6 signal transducer (IL6ST), transcript variant 3, mRNA [NM_001190981]	CCACCTCATGCACTGTTGATTATTCTACTGTGTATTTTGTCAACATTGAAGTCTGGGTAG
A_24_P380679	NM_182597	LSMEM1	Hs.396189	286006	2.163	0.00106	leucine-rich single-pass membrane protein 1	Homo sapiens lysyl oxidase-like 3 (LOXL3), transcript variant 1, mRNA [NM_032603]	AGGAGGTCAGGATGGTCAGCTCCAGTATCTCCCCTAAGTTTAGGGGGATACAGCTTTACC
A_32_P466877	NM_153215	LSMEM2	Hs.315177	132228	2.039	0.0415	leucine-rich single-pass membrane protein 2	Homo sapiens non-SMC condensin II complex, subunit D3 (NCAPD3), mRNA [NM_015261]	ACCTTCTATTCTGTATGATGTATTTGGTTAAACACTGTCAAATAATAGAGATGTGCCAGA
A_23_P13382	NM_001013254	LSP1	Hs.56729	4046	4.262	0.0267	lymphocyte-specific protein 1	Homo sapiens chromosome 1 open reading frame 21 (C1orf21), mRNA [NM_030806]	TGATTTGACCACCAAGATGTAATGATGATTCTATTCCATTTTGAAAAGGGTCTGAGAAAG
A_23_P211252	NM_001001438	LSS	Hs.596543	4047	2.115	0.00186	lanosterol synthase (2,3-oxidosqualene-lanosterol cyclase)	Homo sapiens MAP/microtubule affinity-regulating kinase 4 (MARK4), transcript variant 2, mRNA [NM_031417]	GCCTCTGGGTGTGGAGCTGGGATCTTCAACTGGGGACAGTACAGTAAAGAACATCACAGC
A_24_P397294	NM_145867	LTC4S	Hs.706741	4056	2.505	6.73e-05	leukotriene C4 synthase	Homo sapiens kinesin family member 14 (KIF14), mRNA [NM_014875]	GAGTATGTATAATTTGAAGAGATACTTTGTAACTATGCTTGGGTGATATTGAGCAGTTCC
A_33_P3375145	NM_203403	LURAP1L	Hs.445356	286343	2.447	0.000303	leucine rich adaptor protein 1-like	Homo sapiens LIM domain binding 1 (LDB1), transcript variant 3, mRNA [NM_003893]	CACTCGGTGTGGGCTGTCCAATTCCACTCTCAACTACCTCCGACTCTGTGTGATACTCGA
A_23_P8083	NM_025261	LY6G6C	Hs.732272	80740	2.247	0.0113	lymphocyte antigen 6 complex, locus G6C	PREDICTED: Homo sapiens uncharacterized LOC101927440 (LOC101927440), ncRNA [XR_249342]	TCACTGCAAGCAAAAAGGGGAAGAAACGCTCACAAAAGGGAAGGCAGCAGGAAAAGTAAT
A_23_P397293	NM_017527	LY6K	Hs.69517	54742	2.324	0.000505	lymphocyte antigen 6 complex, locus K	Homo sapiens cDNA FLJ43693 fis, clone TBAES2005543. [AK125681]	TCCAATGCAATCACAAGGATCCATAAGAATAGAAAAGGCAGGCAGAAAGAAGGGTCGGTG
A_23_P143334	ENST00000462552	MACROD2	Hs.661576	140733	3.323	0.00603	MACRO domain containing 2	Homo sapiens differentially expressed in FDCP 8 homolog (mouse) (DEF8), transcript variant 2, mRNA [NM_017702]	GGATGAGCCAAACATCCGAGTGCTCCTTGAGCACCGCTTTTACAAGGAGAAGAGCAAGAG
A_23_P397376	NM_001031804	MAF	Hs.134859	4094	3.886	5.64e-07	v-maf avian musculoaponeurotic fibrosarcoma oncogene homolog	CD37 molecule [Source:HGNC Symbol;Acc:1666] [ENST00000391859]	AGAGAACAAGAGAAAGAAATAGACGCCCTGAAAGAAGAGACAGAGACTTATGAGCCGTAG
A_33_P3406828	NR_046439	MAFIP	Hs.626311	727764	2.955	0.0488	MAFF interacting protein (pseudogene)	Homo sapiens flap structure-specific endonuclease 1 (FEN1), mRNA [NM_004111]	CCTTAAGAGCTACAGCTAGAGAAACCTTCACAGGGGTGGAGAGAGCATTCTAAGGTTTTT
A_33_P3272823	NM_002361	MAG	Hs.643440	4099	3.537	0.0228	myelin associated glycoprotein	collagen, type XX, alpha 1 [Source:HGNC Symbol;Acc:14670] [ENST00000494913]	ACAGGCTCCTAGGATCTGGGAATTTGGGATGGGGCTTTCACACCGCCACTGTGGCTATCA
A_23_P11256	NM_138703	MAGEE2	Hs.356869	139599	3.055	0.00344	melanoma antigen family E, 2	Homo sapiens family with sequence similarity 115, member C (FAM115C), transcript variant 3, mRNA [NM_001130026]	CTGGCAGGATGAATCTATGGGTGAAGAAGTTCTCTGAAAAAGTGAAGAAGAATCTGGTTC
A_23_P157914	NM_153267	MAMDC2	Hs.547172	256691	5.101	5.24e-05	MAM domain containing 2	Homo sapiens Rho GTPase activating protein 9 (ARHGAP9), transcript variant 1, mRNA [NM_032496]	CCCTTTAAATCTCCCAAATGACTGTCTCTATCTTCATGAGTGTGACTTGAGGTGTTGGGA
A_23_P71790	NM_206920	MAMDC4	Hs.376780	158056	3.552	1.5e-05	MAM domain containing 4	Homo sapiens cyclin N-terminal domain containing 2 (CNTD2), mRNA [NM_024877]	ACCTTGCCCCAGAGTGGAAGATAGTCTCCCAGGCCCAGAAGATGCTCCTATTGCCTTCCA
A_24_P297537	NM_182574	MAMSTR	Hs.191815	284358	3.678	0.00065	MEF2 activating motif and SAP domain containing transcriptional regulator	Homo sapiens ChaC, cation transport regulator homolog 1 (E. coli) (CHAC1), transcript variant 1, mRNA [NM_024111]	TTCTCCGGCCACAACCTTGAATACTTGCTGCGTCTGGCAGACTTCATGCAGCTCTGTGGG
A_33_P3299796	ENST00000536349	MAN1B1		11253	2.183	0.00216	mannosidase, alpha, class 1B, member 1	Homo sapiens cDNA FLJ36520 fis, clone TRACH2002100. [AK093839]	TTCCCTCTGCTCCAGGAGAAAAGCCAGGTCCCAGACCTGACCCATTAAAACCCAATCATT
A_23_P258698	NM_005908	MANBA	Hs.480415	4126	2.068	1.01e-06	mannosidase, beta A, lysosomal	Homo sapiens murine retrovirus integration site 1 homolog (MRVI1), transcript variant 2, mRNA [NM_130385]	GCATTGAACTGTAGAGTGTCACATACCTGAGTTTGAAAATAAAAGCACATTTCCAAACCT
A_33_P3232980	NM_031417	MARK4	Hs.34314	57787	2.255	0.0171	MAP/microtubule affinity-regulating kinase 4	PREDICTED: Homo sapiens uncharacterized LOC101927085 (LOC101927085), mRNA [XM_005276020]	CCAGCGGGTTCCCTCTTTCTCTTGAACTATAATAATACCCTACACATGTGCGTAGAACAT
A_23_P133904	NM_001011700	MCCD1	Hs.558922	401250	3.294	0.0226	mitochondrial coiled-coil domain 1	Homo sapiens desert hedgehog (DHH), mRNA [NM_021044]	ACATCTGACGTTTTCCTGCAAGGTGGGCTAATAAAGGGAAGGCTTTCAGGAGCTTACTGG
A_33_P3317442	NM_024979	MCF2L	Hs.170422	23263	4.222	0.0376	MCF.2 cell line derived transforming sequence-like	Homo sapiens chromosome 20 open reading frame 141 (C20orf141), transcript variant 1, mRNA [NM_080739]	AAATGGGTACAGTCTCAGGACAACTTAGCCTCCAGGACGCACTGCTGCTGCTGCTCATGG
A_23_P310460	NM_153487	MDGA1	Hs.437993	266727	2.592	0.000133	MAM domain containing glycosylphosphatidylinositol anchor 1	PREDICTED: Homo sapiens immunoglobulin superfamily, member 23 (IGSF23), transcript variant X3, mRNA [XM_006723031]	TCATTAGAAAATGACGGCTCAGGACTCGGGCAGCTACACCGTCGTGCTGGAAACCAGCAG
A_23_P156970	NM_002402	MEST	Hs.270978	4232	2.028	1.69e-08	mesoderm specific transcript	Homo sapiens NIMA-related kinase 2 (NEK2), transcript variant 1, mRNA [NM_002497]	ATTCTTGAGAACCCTTTAATAGCAGATTTGGTTGCAGACGAGCAAAGAAGAAATCTTGAG
A_33_P3398693	NM_001080473	MFSD2B	Hs.407482	388931	2.975	0.0218	major facilitator superfamily domain containing 2B	Homo sapiens fibrillin 1 (FBN1), mRNA [NM_000138]	TTCAGAAATCATGTCTGTAAATTAGATGAGCCAAAATAAAGGACAATTGGGTTGATGCTG
A_33_P3363645	NM_001114618	MGAT1	Hs.519818	4245	3.579	0.00478	mannosyl (alpha-1,3-)-glycoprotein beta-1,2-N-acetylglucosaminyltransferase	Homo sapiens claudin 5 (CLDN5), transcript variant 1, mRNA [NM_001130861]	TTTTCTGTGCGCGGCGCTGTTTCCATAGGCAGAGCGGGTGTCAGACTGAGGATTTCGCTT
A_24_P67898	AF307332	MGEA5	Hs.500842	10724	2.304	0.019	meningioma expressed antigen 5 (hyaluronidase)	Homo sapiens tektin 4 pseudogene (LOC100233156), transcript variant 1, non-coding RNA [NR_037871]	GGCACAAGCTGCAGCACCACCTGCACAAGATGCTGCGGGAAATCACAGATCAGGAACACA
A_23_P4714	NM_006533	MIA	Hs.646364	8190	8.098	2.13e-05	melanoma inhibitory activity	Homo sapiens adenosine A2a receptor (ADORA2A), transcript variant 3, mRNA [NM_000675]	GGGAAGGAGATCTTTATCTTTCTGGTTGGCTTGACCAGTCACGTTGGGAGAAGAGAGAGA
A_21_P0010405	NR_110543	MIATNB		102724827	2.14	0.00131	MIAT neighbor (non-protein coding)	Homo sapiens myelin associated glycoprotein (MAG), transcript variant 1, mRNA [NM_002361]	GACAACCCTCCCGTCCTGTTCAGCAGCGACTTCCGCATCTCTGGGGCACCAGAGAAGTAC
A_33_P3420367	ENST00000395703	MIEF2		125170	3.556	0.00859	mitochondrial elongation factor 2	Homo sapiens calponin 1, basic, smooth muscle (CNN1), mRNA [NM_001299]	AGAGACCCAGCGGACACACGCGGTTTCGTTTGCAGCGACTGGCATACTATGTGGATGTGA
A_33_P3355281	NM_017584	MIOX	Hs.129227	55586	8.073	3.17e-05	myo-inositol oxygenase	Homo sapiens adenosine A2a receptor (ADORA2A), transcript variant 1, mRNA [NM_001278497]	TGGGCCGTGTGGCTCAACAGCAACCTGCAGAACGTCACCAACTACTTTGTGGTGTCACTG
A_19_P00324470	NR_105059	MIR143HG	Hs.744892	728264	3.401	0.0177	MIR143 host gene (non-protein coding)	Homo sapiens cytochrome P450, family 2, subfamily S, polypeptide 1 (CYP2S1), mRNA [NM_030622]	ACTGCTGGGTTAGCTTTCCACAGACATAAATATAGTCCATCTGCAATCACAAGCACATAG
A_33_P3608210	NR_027054	MIR31HG	Hs.458096	554202	2.09	9.91e-07	MIR31 host gene (non-protein coding)	Homo sapiens meningioma-expressed antigen 5s splice variant mRNA, complete cds. [AF307332]	AGATATCTGAAACACCGTGAGCTTAGAATAAAAAGTAGTAGTGAGATTTTCCACTTTCTG
A_33_P3405168	NM_172250	MMAA	Hs.452864	166785	2.134	0.0148	methylmalonic aciduria (cobalamin deficiency) cblA type	Homo sapiens metastasis associated lung adenocarcinoma transcript 1 (non-protein coding) (MALAT1), long non-coding RNA [NR_002819]	CTGGTGTTTTGAGAAGCCCTACTGCTGAAAACTTAACAATTTTGTGTAATAAAAATGGAG
A_24_P260101	NM_007289	MME	Hs.307734	4311	2.156	0.000818	membrane metallo-endopeptidase	Homo sapiens leucine-rich single-pass membrane protein 1 (LSMEM1), transcript variant 1, mRNA [NM_182597]	GAACCTGCATTAGTTCCAGCAATGAAAGTAAGACACACAGCATATGACATAAGACACAGT
A_23_P13094	NM_002425	MMP10	Hs.2258	4319	2.109	2.84e-06	matrix metallopeptidase 10 (stromelysin 2)	Homo sapiens minichromosome maintenance complex component 4 (MCM4), transcript variant 1, mRNA [NM_005914]	ATTTTATCTAAGGGCAAAACACCAGCTCTAAAATACCAGCAACTTTTTGAAGATATTCGG
A_23_P203888	NM_002429	MMP19	Hs.591033	4327	2.994	0.000467	matrix metallopeptidase 19	Homo sapiens family with sequence similarity 72, member D (FAM72D), mRNA [NM_207418]	TGAATAAAGGCCTAGTACCCACGCATATTTCAACCATGCATATATCAAGTTCAACCGAGT
A_33_P3237135	NM_004530	MMP2	Hs.513617	4313	2.505	0.000129	matrix metallopeptidase 2 (gelatinase A, 72kDa gelatinase, 72kDa type IV collagenase)	Homo sapiens kinesin family member 15 (KIF15), mRNA [NM_020242]	ATTCTGCATCCATATACACCCTGTGACAGTCAGCAGTCTGCTATTAAGTGGCCTACTTCA
A_23_P74088	NM_006983	MMP23B	Hs.192316	8510	3.263	0.000441	matrix metallopeptidase 23B	Homo sapiens DnaJ (Hsp40) homolog, subfamily C, member 12 (DNAJC12), transcript variant 2, mRNA [NM_201262]	GAATTTAAAGTCAGAGCTCTGGAATGTCACCCAGACAAGCATCCTGAAAACCCCAAAGCT
A_23_P6381	NM_002430	MN1	Hs.268515	4330	3.154	1.56e-08	meningioma (disrupted in balanced translocation) 1	Homo sapiens ELMO/CED-12 domain containing 1 (ELMOD1), transcript variant 1, mRNA [NM_018712]	GTTTGGAATTATGATTGTAGTCTGTTGAATAGTATTTACCATGGCATTTCATACCCATGG
A_23_P146855	NM_001044370	MPPED1	Hs.159538	758	2.748	0.0281	metallophosphoesterase domain containing 1	Homo sapiens G protein-coupled estrogen receptor 1 (GPER1), transcript variant 3, mRNA [NM_001039966]	GGAAACCTCACGACTGGTCACCTTGCACTCCTCACACAGAATTGCTACAATCCCAAAGCG
A_33_P3352098	NM_021201	MS4A7	Hs.530735	58475	2.463	0.0418	membrane-spanning 4-domains, subfamily A, member 7	Homo sapiens keratin associated protein 19-8 (KRTAP19-8), mRNA [NM_001099219]	GTCTATCATCCTGACTTAATTCTCCTTTCAGGTCTTTTTACCCCCTCTGTGAATTGCGCA
A_21_P0010518	NR_027504	MST1P2	Hs.349110	11209	2.054	0.00923	macrophage stimulating 1 (hepatocyte growth factor-like) pseudogene 2	myosin XVB pseudogene [Source:HGNC Symbol;Acc:14083] [ENST00000581866]	AGTGGGTAGATCCCCACTGTGTAGATGAGAAAGCTGAGACATAGAGCTTCTCCACTCTCC
A_33_P3367293	NR_003669	MT1IP	Hs.742627	644314	2.898	0.00147	metallothionein 1I, pseudogene	Homo sapiens forkhead box M1 (FOXM1), transcript variant 1, mRNA [NM_202002]	GGTAGGATGACCTGGGGTTTCAATTGACTTCTGTTCCTTGCTTTTAGTTTTGATAGAAGG
A_23_P120316	NM_006636	MTHFD2	Hs.469030	10797	2.556	1.61e-10	methylenetetrahydrofolate dehydrogenase (NADP+ dependent) 2, methenyltetrahydrofolate cyclohydrolase	Homo sapiens interferon regulatory factor 2 binding protein 2 (IRF2BP2), transcript variant 1, mRNA [NM_182972]	ATGTCACAAAGCTACTTACTGTACATGCTGGCAGTATCAGATTTCAAATCCTAATATTTC
A_23_P161507	NM_004923	MTL5	Hs.145932	9633	3.609	0.000163	metallothionein-like 5, testis-specific (tesmin)	Homo sapiens cytoskeleton associated protein 2-like (CKAP2L), mRNA [NM_152515]	TCTCCTCAGATGAAACACAATCCTGAATTGGCATGGTCGTCTAGCTTTTATATTCAAACC
A_23_P161399	NM_130439	MXI1	Hs.728542	4601	2.35	1.22e-05	MAX interactor 1, dimerization protein	Homo sapiens limb development membrane protein 1 (LMBR1), mRNA [NM_022458]	CTCTGGGAGTTCTATCTACCCTATTTATATTCCTGTATATCATTGATGGGATGTTTGTTA
A_24_P353905	NM_032348	MXRA8	Hs.515687	54587	3.889	0.00707	matrix-remodelling associated 8	Homo sapiens CD300 molecule-like family member f (CD300LF), transcript variant 1, mRNA [NM_139018]	GGGACAGTGCAGATGTATGTAAGTTAAGGACTTTGAGATAGAGAGGTTATTCTTGCTGAT
A_23_P67952	NR_026766	MYCNOS	Hs.651453	10408	2.105	0.000933	MYCN opposite strand	Homo sapiens minichromosome maintenance complex component 5 (MCM5), mRNA [NM_006739]	AGGCTGTGGAGGGCGAGATTGACCTGGCCAAGCTGAAGAAGTTTATTGCCTACTGCCGAG
A_23_P60742	NM_013292	MYLPF	Hs.50889	29895	2.613	0.0388	myosin light chain, phosphorylatable, fast skeletal muscle	Homo sapiens 5-hydroxytryptamine (serotonin) receptor 7 pseudogene 1 (HTR7P1), non-coding RNA [NR_002774]	GCAAGCTGTCCTCTCAGGATAAAGTGGAATTTCGACATGGATTATGGACTTCTTCCAACT
A_23_P51213	NM_152372	MYOM3	Hs.523413	127294	2.253	0.000496	myomesin 3	Homo sapiens uncharacterized LOC101927136 (LOC101927136), long non-coding RNA [NR_110840]	TGACTCCACAACGCCCCTACCCAAGGCCATGGAGGTTGCTGCTGATGAGCAAGCTGTTTT
A_32_P88415	NM_133371	MYOZ3	Hs.91626	91977	2.036	0.00212	myozenin 3	Homo sapiens neutral cholesterol ester hydrolase 1 (NCEH1), transcript variant 2, mRNA [NM_020792]	TTGGTGGATCTATTTTATGCATGACCTTTTAACCTTTGACTTTGCTTATTTCCCACTACG
A_23_P84596	NM_016459	MZB1	Hs.409563	51237	2.809	0.0416	marginal zone B and B1 cell-specific protein	Homo sapiens growth differentiation factor 6 (GDF6), mRNA [NM_001001557]	CGCTAAAGTTACCAGAGGTCAATGAATAATCAAAACATTTTTTACAGTACACCTTTCCTG
A_33_P3379841	NR_026928	N4BP2L2-IT2	Hs.658751	116828	2.192	5.31e-06	N4BPL2 intronic transcript 2 (non-protein coding)	Homo sapiens uncharacterized LOC399715 (LOC399715), long non-coding RNA [NR_040079]	CTTAGGGGATTTCTGCAGATCTTGCTCATATTGTGCATAATAGGGTATAAAATATGGAAA
A_33_P3273854	NM_207015	NAALADL2	Hs.660010	254827	2.731	0.00282	N-acetylated alpha-linked acidic dipeptidase-like 2	Homo sapiens glutathione peroxidase 3 (plasma) (GPX3), mRNA [NM_002084]	TGGGTGTGGGTGCATGTGGGTGTTTACACACATGCCTACAGGTATGCGTGATTGTGTGTG
A_33_P3279286	NM_001145465	NANOGNB	Hs.558004	360030	3.483	0.00839	NANOG neighbor homeobox	Homo sapiens carnitine palmitoyltransferase 1B (muscle) (CPT1B), transcript variant 3, mRNA [NM_152246]	GAGAACACGATCTTCTTCCACATCTCCAGCAAGTTCTCAAGCTCAGAGACGAACGCCCAG
A_24_P383609	NM_199461	NANOS1	Hs.591918	340719	2.064	0.0241	nanos homolog 1 (Drosophila)	Homo sapiens macrophage stimulating 1 (hepatocyte growth factor-like) pseudogene 2 (MST1P2), non-coding RNA [NR_027504]	GAAAGGTACATGCCCACGCTCCGGAATGGCCTGGAAGAGAACTTCTGCCGTAACCCTGAT
A_21_P0000809	NR_038452	NAPA-AS1	Hs.657320	100505681	2.993	2.44e-08	NAPA antisense RNA 1	Homo sapiens family with sequence similarity 83, member D (FAM83D), mRNA [NM_030919]	TGTTTTGTCATGTATATACCAGGTATTGGTTTTATGGTTTAAACACTATGGATACAGGGG
A_32_P199429	ENST00000400546	NCAM2	Hs.730773	4685	4.862	0.000826	neural cell adhesion molecule 2	Homo sapiens ataxia telangiectasia mutated (includes complementation groups A, C and D), mRNA (cDNA clone IMAGE:3950747). [BC007023]	AGAGGTGTGAGCCACGGCATCTAGCCATGCTTAAACATTTTTCATTTCTTTTTCTTTTTT
A_23_P360079	NM_207363	NCKAP5	Hs.537329	344148	3.518	2.74e-05	NCK-associated protein 5	Homo sapiens collagen, type VIII, alpha 2 (COL8A2), mRNA [NM_005202]	GAAAATGGAACTTCTTTTTGAAAAGACAAGCAACCATGTTAACTGTATTGACACATCCTC
A_23_P20494	NM_006096	NDRG1	Hs.372914	10397	2.528	1.95e-08	N-myc downstream regulated 1	Homo sapiens potassium channel tetramerization domain containing 16 (KCTD16), mRNA [NM_020768]	GTTGTCTGAAGTCAGAAACATATTTACAAAGTCCTTCTACCCACTATCAAAAATGAACTG
A_23_P9614	NM_020142	NDUFA4L2	Hs.75069	56901	7.034	3.37e-06	NADH dehydrogenase (ubiquinone) 1 alpha subcomplex, 4-like 2	Homo sapiens autoimmune regulator (AIRE), mRNA [NM_000383]	GCTCTGTGTTTCTGGGGACACCAGCCATCATGTGCCTGGAAATTAAACCCTGCCCCACTT
A_24_P108311	NM_015277	NEDD4L	Hs.185677	23327	2.081	0.00316	neural precursor cell expressed, developmentally down-regulated 4-like, E3 ubiquitin protein ligase	Homo sapiens MIS18 kinetochore protein A (MIS18A), mRNA [NM_018944]	GCCGAATCCAAATTGTCCTTTGCCACTTGTAAAAGCTGAACTCTAGTCTGTGTCCTCCAT
A_23_P216920	NM_014397	NEK6	Hs.197071	10783	2.452	0.000487	NIMA-related kinase 6	Homo sapiens lactase (LCT), mRNA [NM_002299]	AAGGGAAAACACAACGAAGCCAACAGGAATTGAGCCCGGTGTCTTCATTCTGATGAGTTA
A_23_P10025	NM_006159	NELL2	Hs.505326	4753	8.728	0.0316	NEL-like 2 (chicken)	Homo sapiens ADAM metallopeptidase with thrombospondin type 1 motif, 18 (ADAMTS18), mRNA [NM_199355]	GTTAAATTTAGCAGCATACTTCGTTCCCATTCTAATTAAAGTCATGAGTTCTTGAATCCC
A_33_P3293524	NM_004210	NEURL1	Hs.594708	9148	2.837	0.0039	neuralized E3 ubiquitin protein ligase 1	Homo sapiens growth arrest-specific 2 like 2 (GAS2L2), mRNA [NM_139285]	AGCGTGTTGGGTAGGAGGGAAGCAAAAAGGATGGCCATGTATACACTGGATTCACAGCTG
A_33_P3215333	NM_012340	NFATC2	Hs.744148	4773	3.143	0.00975	nuclear factor of activated T-cells, cytoplasmic, calcineurin-dependent 2	Homo sapiens enolase 2 (gamma, neuronal) (ENO2), mRNA [NM_001975]	TTCATTCATCCCATTAATCATTTCCCCATAACTCAATGGCCTAAAACTGGCCTGACTTGG
A_33_P3360814	NM_001085386	NFE4		58160	3.39	7.94e-09	nuclear factor, erythroid 4	Homo sapiens cytokine-like 1 (CYTL1), mRNA [NM_018659]	TAGTTGTATCTGAAACTGTTATGTATCTCTCTACCTTCTGGAAAACAGGGCTGGTATTCC
A_23_P32253	NM_005384	NFIL3	Hs.79334	4783	3.229	0.000111	nuclear factor, interleukin 3 regulated	Homo sapiens DNA replication and sister chromatid cohesion 1 (DSCC1), mRNA [NM_024094]	CTTAAAAGAACAACAGTCTTTTCTTCAGGACTCAAGTTGCTTTATAAAGTTGCTGGATAC
A_33_P3415052	NM_001172292	NIPAL4	Hs.4285	348938	2.856	9.59e-05	NIPA-like domain containing 4	Homo sapiens G antigen 7 (GAGE7), mRNA [NM_021123]	GTGGAACCAGCAACACCTGAAGAAGGGGAACCAGCAACTCAACGTCAGGATCCTGCAGCT
A_33_P3293009	NM_152864	NKAIN4	Hs.46627	128414	2.995	0.0352	Na+/K+ transporting ATPase interacting 4	Homo sapiens family with sequence similarity 72, member A (FAM72A), mRNA [NM_001123168]	GGACACTTCTGGATGTTTCACAGCCAGGCAGTTTATGATATTAACAGACTAGACTCCACA
A_23_P69537	NM_006681	NMU	Hs.418367	10874	3.263	7.26e-06	neuromedin U	Homo sapiens deoxyribonuclease I (DNASE1), mRNA [NM_005223]	ACCTGGATGTCCAAGAGAAATGGGGCTTGGAGGACGTCATGTTGATGGGCGACTTCAATG
A_33_P3391796	NM_005450	NOG	Hs.248201	9241	3.412	0.00023	noggin	cytochrome b5 reductase 4 [Source:HGNC Symbol;Acc:20147] [ENST00000369681]	GAGGGTGTTTTTGAAATGCTAAAATATTCTGAAGTTTACTGTGGTTATGGTTGCACATAC
A_23_P47148	NM_016931	NOX4	Hs.371036	50507	2.067	1.6e-05	NADPH oxidase 4	Homo sapiens membrane-spanning 4-domains, subfamily A, member 7 (MS4A7), transcript variant 1, mRNA [NM_021201]	CGTGAGGTGATGGATATGTTAATTAGCTGGATTGTGGTAATCATTTTGGAATGTATATGT
A_23_P300740	NM_148896	NPB	Hs.708916	256933	2.324	0.00137	neuropeptide B	Homo sapiens uncharacterized LOC100132077 (LOC100132077), long non-coding RNA [NR_033937]	GAGGTAAGAGAGAGGACTTGATCCTAGCTGCAAACTAAGAGACCTCATTAAAACCTAACA
A_33_P3261869	NM_001286680	NPM2	Hs.131055	10361	2.082	0.00179	nucleophosmin/nucleoplasmin 2	microRNA 3654 [Source:HGNC Symbol;Acc:38896] [ENST00000534745]	ATTCTTCCTGTCGCCTCAGATTTATGCGCACAAGGACGGAGATTTGCGTTCAGCGTTCTT
A_23_P124905	NM_002522	NPTX1	Hs.514556	4884	37.96	1.52e-08	neuronal pentraxin I	Homo sapiens arylacetamide deacetylase (AADAC), mRNA [NM_001086]	ATATGATCTCTTAAGAGATGATGGACTCATGTATGTCACCCGACTTCGCAACACTGGGGT
A_23_P338372	NM_003269	NR2E1	Hs.157688	7101	4.623	0.00716	nuclear receptor subfamily 2, group E, member 1	Homo sapiens BACE1 antisense RNA (BACE1-AS), antisense RNA [NR_037803]	AGAGGGAAAAGAGAGAGTTAAAAGAGTCAAAAGGTTTTTGATGCTGGGCTCTGGGCAGTA
A_24_P51080	NR_109818	NR2F1-AS1	Hs.457407	441094	2.227	0.000224	NR2F1 antisense RNA 1	Homo sapiens cDNA FLJ44789 fis, clone BRACE3038760. [AK126743]	AAGGACAACACTGGGAGGGAAGAGGACCTGCTTCAGGAGCCCTTGGCTGGCTGCCTCCTT
A_23_P398566	NM_173200	NR4A3	Hs.279522	8013	2.069	0.00612	nuclear receptor subfamily 4, group A, member 3	Homo sapiens metallophosphoesterase domain containing 1 (MPPED1), mRNA [NM_001044370]	TAGGGCCTAGATGAGGGGCAGGCAGTCAGGCAGAAATGGGCAAGTTCAGGGTCAGATTCT
A_33_P3248405	ENST00000536164	NRK	Hs.209527	203447	3.653	0.00145	Nik related kinase	Homo sapiens chromatin assembly factor 1, subunit A (p150) (CHAF1A), mRNA [NM_005483]	GTGCAGAGTTCTATATAGGATGCTGGATTAGTTCCTTTGATATTTGTAAAAATTCCCCCA
A_32_P8551	NM_198443	NRN1L	Hs.435464	123904	2.044	0.00407	neuritin 1-like	Homo sapiens nanos homolog 1 (Drosophila) (NANOS1), mRNA [NM_199461]	TACAGCTCCTTATCGTTCTATGTACCAGGTATTTTATTACTGAACTAGCAACTAGCCTTT
A_33_P3384045	AY176665	NSAP11	Hs.623961	100131275	2.209	0.00221	nervous system abundant protein 11	PREDICTED: Homo sapiens uncharacterized LOC102724783 (LOC102724783), ncRNA [XR_424802]	CGTGATTAGCCTTCTTCAGCATATGTAAAATGATGTCTGCTTTTCTTCTCTATTTGTCAT
A_24_P270728	NM_001042483	NUPR1	Hs.513463	26471	3.504	2.3e-05	nuclear protein, transcriptional regulator, 1	Homo sapiens coronin, actin binding protein, 1A (CORO1A), transcript variant 2, mRNA [NM_007074]	TATCTCTCCATGTTCAGTTCCAAGGAGTCCCAGCGGGGCATGGGCTACATGCCCAAACGT
A_33_P3311353	NM_175741	NUTM1	Hs.525769	256646	3.099	0.0252	NUT midline carcinoma, family member 1	Homo sapiens ecotropic viral integration site 2A (EVI2A), transcript variant 1, mRNA [NM_001003927]	GCTGAATCAGACACTTGGAAAAGAACAAAACAGCTCACAGGACCCAACCTAGTGATGCAA
A_24_P940086	NM_007225	NXPH3	Hs.55069	11248	2.596	0.0245	neurexophilin 3	Homo sapiens insulin-like growth factor binding protein 3 (IGFBP3), transcript variant 1, mRNA [NM_001013398]	AGCCTCCACATTCAGAGGCATCACAAGTAATGGCACAATTCTTCGGATGACTGCAGAAAA
A_33_P3363245	NM_007224	NXPH4	Hs.745023	11247	3.961	0.00583	neurexophilin 4	Homo sapiens chemokine (C-C motif) ligand 15 (CCL15), mRNA [NM_032965]	TGAAGCCCTACTCAATATAATAATAAAGAGACAAAAGAGGCCAGCCACCCACCTCCAACA
A_24_P119685	NM_052843	OBSCN	Hs.656999	84033	3.611	0.00368	obscurin, cytoskeletal calmodulin and titin-interacting RhoGEF	Homo sapiens carbohydrate (N-acetylglucosamine-6-O) sulfotransferase 2 (CHST2), mRNA [NM_004267]	GTTCCAGTAACCCAAATCTTGTTTACAAAATATTCGTGGTATCTGTGAACATGTTAAGAG
A_23_P58228	NM_017855	ODAM	Hs.143811	54959	4.333	0.00484	odontogenic, ameloblast asssociated	Homo sapiens chromosome 10 open reading frame 115 (C10orf115), long non-coding RNA [NR_103721]	CCAGGCGTCTAAGAGTGGGAAGGGACGGACTTTAATTAAAAAGTTTGACTCCCTCTCTAA
A_33_P3417695	NM_001014440	ODF3B	Hs.531314	440836	6.944	1.4e-06	outer dense fiber of sperm tails 3B	Homo sapiens adenylate kinase 4 (AK4), transcript variant 1, mRNA [NM_001005353]	TGAAGAGGATCTTATTAAACTGCTGGTCTGACTTTATGGATTGACACTGTTCATTTCTTT
A_23_P170186	NM_017570	OPLAH	Hs.305882	26873	2.521	0.000294	5-oxoprolinase (ATP-hydrolysing)	Homo sapiens KIAA0125 (KIAA0125), long non-coding RNA [NR_026800]	ACATTGGGAAGGGATGGAGGATGGACGGAGGAAGGACGTGCAGTTGCAGCTCTTTCTGCA
A_33_P3293474	NM_014322	OPN3	Hs.409081	23596	2.213	0.000168	opsin 3	Homo sapiens uncharacterized LOC102723376 (LOC102723376), long non-coding RNA [NR_110795]	GGAAAATGGGCAATGAAAACCCCTCCCTAACTGGCTTCTCAGTCCACTCTGACCAGCCCA
A_23_P50799	NM_013939	OR10H2	Hs.247694	26538	2.606	0.0196	olfactory receptor, family 10, subfamily H, member 2	iduronate 2-sulfatase [Source:HGNC Symbol;Acc:5389] [ENST00000428056]	GAAAAAGGGTAGAAAGAACTTTGCTTCCTTTCAGAAACCACTGAGGGTGTGCTGTTGGGT
A_33_P3390264	NM_207374	OR10W1	Hs.531507	81341	2.88	0.0187	olfactory receptor, family 10, subfamily W, member 1	Homo sapiens FUS RNA binding protein (FUS), transcript variant 1, mRNA [NM_004960]	TATTGACTGGTTTGATGGTAAAGAATTCTCCGGAAATCCTATCAAGGTCTCATTTGCTAC
A_23_P318890	NM_012360	OR1F1	Hs.664502	4992	2.387	0.012	olfactory receptor, family 1, subfamily F, member 1	Homo sapiens long intergenic non-protein coding RNA 899 (LINC00899), long non-coding RNA [NR_027036]	AACAGTGTCATAAGGTAAAATAAGGCTGTTGTAGAATCTGCTCAGCCAGGGAGGGGAAAG
A_33_P3306427	NM_054107	OR1J2	Hs.745497	26740	3.723	0.00685	olfactory receptor, family 1, subfamily J, member 2	Homo sapiens centromere protein H (CENPH), mRNA [NM_022909]	TTTACATTTCTGGCAATCTCAACTCTTATTTGGAATACTTCTGTGCATTTGTCTGTCCAC
A_33_P3365077	NM_001001915	OR2G2	Hs.690208	81470	3.33	0.0124	olfactory receptor, family 2, subfamily G, member 2	Homo sapiens 2,4-dienoyl CoA reductase 2, peroxisomal (DECR2), mRNA [NM_020664]	TGGCCTTCATCACAGGAGGCGGCTCTGGGATTGGGTTCCGGATTGCTGAGATTTTCATGC
A_33_P3210798	NM_001146033	OR56A5	Hs.719888	390084	2.815	0.0376	olfactory receptor, family 56, subfamily A, member 5	Homo sapiens glucosaminyl (N-acetyl) transferase 4, core 2 (GCNT4), mRNA [NM_016591]	TGAGGATGTGGGTTGGGACAGGTAGTACCTAAAGAGGAGCGAAGGGATTTATACAACATT
A_33_P3867391	BM563292	OR7E19P	Hs.537315	26651	2.044	0.0284	olfactory receptor, family 7, subfamily E, member 19 pseudogene	Homo sapiens nucleosome assembly protein 1-like 5 (NAP1L5), mRNA [NM_153757]	TAGCAAATTATGTAAAGCATGTGTATCCAGCGTTATGTACTTTGCGCCTTGTGACGTCTT
A_23_P50368	NM_206818	OSCAR	Hs.347655	126014	2.213	0.00986	osteoclast associated, immunoglobulin-like receptor	PREDICTED: Homo sapiens uncharacterized LOC102723415 (LOC102723415), transcript variant X1, ncRNA [XR_427513]	AAGAAGAAAGGGTGTAACCAGAGACCAGTGTCAACAAGGAATCTGGCTTGGAACGCTTTT
A_33_P3416797	AL831947	OVOS2	Hs.524331	144203	3.019	0.0142	ovostatin 2	family with sequence similarity 206, member A [Source:HGNC Symbol;Acc:1364] [ENST00000374624]	AAAGGTAGAAGACGTCATCAAGAGGAAAATGATGCCTCTAAGCTTGGGACTGCATCTTCC
A_23_P124003	NM_170683	P2RX2	Hs.258580	22953	2.085	0.0322	purinergic receptor P2X, ligand-gated ion channel, 2	Homo sapiens mir-100-let-7a-2 cluster host gene (non-protein coding) (MIR100HG), long non-coding RNA [NR_024430]	CTTGTCTTTGGACAAAATTGAGAAGAACTCATAAACTTGGCTTCCTCGCTTCTGCTCCTC
A_23_P355980	ENST00000413302	P2RX6	Hs.113275	9127	2.709	0.0236	purinergic receptor P2X, ligand-gated ion channel, 6	Homo sapiens granzyme M (lymphocyte met-ase 1) (GZMM), transcript variant 1, mRNA [NM_005317]	GAGTCCTGTCCTTCAGCTCCAGGGTCTGCACTGACATCTTCAAGCCTCCCGTGGCCACCG
A_33_P3214481	NM_001142595	P4HA1	Hs.500047	5033	4.142	2.83e-06	prolyl 4-hydroxylase, alpha polypeptide I	Homo sapiens chromosome 6 open reading frame 15 (C6orf15), mRNA [NM_014070]	TACCAGCTGGGGAAATATTAATCGGTATCCAGGAGGCAGCTGGGGAAATATTAATCGGTA
A_23_P30363	NM_004199	P4HA2	Hs.519568	8974	2.649	2.55e-05	prolyl 4-hydroxylase, alpha polypeptide II	homer homolog 1 (Drosophila) [Source:HGNC Symbol;Acc:17512] [ENST00000334082]	GGTCGGGGAAAGTTTGTTTGATGGCAGTGGATTCTTATTGTTGTTTTAACCATTGCATTT
A_32_P123514	NM_001114734	PABPC4L	Hs.49889	132430	2.925	2.75e-06	poly(A) binding protein, cytoplasmic 4-like	PREDICTED: Homo sapiens serine/arginine repetitive matrix protein 3-like (LOC101930279), mRNA [XM_005275926]	TTTTTGCCATCTCTAGCAGGAGGGCACTGCATAGCAGAAACAAAGACGTTGTAAATTGTT
A_23_P333640	NM_173462	PAPLN	Hs.509909	89932	2.195	2.03e-05	papilin, proteoglycan-like sulfated glycoprotein	Homo sapiens NmrA-like family domain containing 1 pseudogene (LOC344887), non-coding RNA [NR_033752]	TGGTCAAAGGTGACCTGAATGATAAAGCATCGGTGGACAGTGCCTTAAAAGGTGTCTATG
A_33_P3599591	NM_002581	PAPPA	Hs.643599	5069	3.164	3.03e-07	pregnancy-associated plasma protein A, pappalysin 1	Homo sapiens elaC ribonuclease Z 2 (ELAC2), transcript variant 2, mRNA [NM_173717]	TGGTAGAATGTCCAGATGAAAGCTTCATTCAACCCATCTGTGAGAATGCCACCTTTCAGA
A_33_P3234809	NM_003466	PAX8	Hs.469728	7849	2.167	0.000707	paired box 8	cl44e01.z1 Hembase; Erythroid Precursor Cells (LCB:cl library) Homo sapiens cDNA clone cl44e01 5', mRNA sequence [BU659163]	CGGACCCCCACTCAGACAGGAAGGAAGGATTTTTGGAAACACATACTCTTGATAGCGTAA
A_32_P70818	NM_006194	PAX9	Hs.132576	5083	4.363	0.00527	paired box 9	Homo sapiens BUB1 mitotic checkpoint serine/threonine kinase (BUB1), transcript variant 1, mRNA [NM_004336]	AGCCTGAAGGTCTTTTTAGAAGGCTTCCTCATTTGGATATGTGGAATGAATTTTTTCATG
A_33_P3210934	NM_031865	PCDHA13	Hs.199343	56136	2.85	0.0291	protocadherin alpha 13	Homo sapiens galactose-3-O-sulfotransferase 4 (GAL3ST4), mRNA [NM_024637]	TGGAACAACCTGGACTGGGCTCTCTATGTCCACTTCAACCGCAGTCTCTGGGCACGGATA
A_23_P128817	NM_004563	PCK2	Hs.75812	5106	3.436	0.00179	phosphoenolpyruvate carboxykinase 2 (mitochondrial)	Homo sapiens cytosolic thiouridylase subunit 1 (CTU1), mRNA [NM_145232]	ACTGGGAGGAAATGGAAGATCAGAGAAGTTGAGGTGCTCAATAAATGGTGACCACTTGGA
A_33_P3378514	NM_001083	PDE5A	Hs.647971	8654	2.298	0.000208	phosphodiesterase 5A, cGMP-specific	PREDICTED: Homo sapiens uncharacterized LOC100506047 (LOC100506047), ncRNA [XR_109976]	CATGAGAAGGGCCCCCGAGAGCTGGCACAGTGCATGTGTTTCCTCTCCAGACTTCTACAA
A_24_P339944	NM_002608	PDGFB	Hs.1976	5155	2.734	1.55e-05	platelet-derived growth factor beta polypeptide	Homo sapiens G protein-coupled receptor, class C, group 5, member D (GPRC5D), mRNA [NM_018654]	TGAGAACTGGAAGCAGCATGGAAGGCTCATCTTTATCACTGTGCTCTTCTCCATCATCAT
A_23_P58396	NM_016205	PDGFC	Hs.570855	56034	2.299	2.36e-06	platelet derived growth factor C	PREDICTED: Homo sapiens uncharacterized LOC100287837 (LOC100287837), mRNA [XM_002343116]	TTAGTCTTTTTCAGACCTTCGCAAAGCGCACTGCCCCTTCTTAGGCCTTATACACAAAAG
A_23_P325642	NM_006849	PDIA2	Hs.66581	64714	2.105	0.000866	protein disulfide isomerase family A, member 2	Homo sapiens MyoD family inhibitor domain containing (MDFIC), transcript variant 2, mRNA [NM_001166346]	GTGACCAGTAGCTTTGGAATGGCTTATGCTTGTTTTCAATAACTGGTTTGTTTTGAAATA
A_23_P110403	NM_014476	PDLIM3	Hs.701364	27295	2.739	2.83e-05	PDZ and LIM domain 3	Homo sapiens G protein-coupled receptor 39 (GPR39), mRNA [NM_001508]	TGGAAGAACAATGCAGGAGGGGGTGGCATCTCCTTCAGCTTCAGCAGTGTGCCGAGAAGA
A_33_P3237729	NM_003687	PDLIM4	Hs.424312	8572	2.219	0.000634	PDZ and LIM domain 4		CCAGGAGGGAAGAATTTGAGGGAGAGGTGGAAAATATGCGAGGCTGAACTGACCTTCAAG
A_33_P3393801	NM_005764	PDZK1IP1	Hs.431099	10158	3.171	0.00565	PDZK1 interacting protein 1	Homo sapiens early growth response 1 (EGR1), mRNA [NM_001964]	AAACAAAGTGACTGTTTGGCTTATAAACACATTGAATGCGCTTTATTGCCCATGGGATAT
A_33_P3318490	BC014432	PDZRN3	Hs.743998	23024	2.469	0.0203	PDZ domain containing ring finger 3	Homo sapiens kringle containing transmembrane protein 1 (KREMEN1), transcript variant 3, mRNA [NM_001039570]	CATCGTGGGTCTCATGCACGTCAAGACCTTCCCACATCCAAACTCAGCTTCCAGCAGGGA
A_33_P3271325	NR_002790	PER4	Hs.545134	168741	4.267	0.0114	period circadian clock 3 pseudogene	Homo sapiens chromosome 1 open reading frame 21 (C1orf21), mRNA [NM_030806]	AAAGCCAACAAGAATTCTTCAGAATGCTGGATGAAAAAATTGAAAAGGGTCGGGATTACT
A_23_P135742	NM_001291366	PERM1	Hs.271462	84808	3.107	0.0193	PPARGC1 and ESRR induced regulator, muscle 1	Homo sapiens ERBB receptor feedback inhibitor 1 (ERRFI1), mRNA [NM_018948]	TCAGTATTTCCTGGGGATTGTTTGCTTTTTAAGTAAAACACTTCTGACCCATAGCTCAGT
A_33_P3370714	NM_001166424	PGC	Hs.1867	5225	2.369	0.0273	progastricsin (pepsinogen C)	Homo sapiens long intergenic non-protein coding RNA 993 (LINC00993), long non-coding RNA [NR_104061]	GAGGGCCATAAAATACATGGGGCAAGCTGAATATATCTTAGGCAAAAGAAGAAAATATTC
A_23_P52031	NM_002633	PGM1	Hs.1869	5236	2.5	0.0498	phosphoglucomutase 1	Homo sapiens kinesin family member 18A (KIF18A), mRNA [NM_031217]	GCTTAGTTTTACTATGCCACAACAAGTTGACTAGGACATTTTAGTAAATGGTAGTGAGTT
A_24_P535219	ENST00000480008	PHF10	Hs.435933	55274	2.149	0.00316	PHD finger protein 10	Homo sapiens lymphocyte antigen 6 complex, locus K (LY6K), transcript variant 1, mRNA [NM_017527]	GAGCATGGACTCGCTCCAGACCGTTGTCACCTGTTGCATTAAACTTGTTTTCTGTTGATT
A_23_P85783	NM_006623	PHGDH	Hs.487296	26227	6.206	2.77e-09	phosphoglycerate dehydrogenase	Homo sapiens aldehyde dehydrogenase 1 family, member A1 (ALDH1A1), mRNA [NM_000689]	TGTCAAACCAGCAGAGCAAACTCCTCTCACTGCTCTCCACGTGGCATCTTTAATAAAAGA
A_33_P3416479	NM_001258459	PHKG1	Hs.730821	5260	2.35	0.014	phosphorylase kinase, gamma 1 (muscle)	Homo sapiens PP632 unknown mRNA. [AY240960]	TATCTGCCTGTGAGACTAGAGATTTGTCACCTTGGAAAGCACGGAGAGTACTGCTAAGAT
A_23_P345118	NM_002648	PIM1	Hs.81170	5292	3.315	1.41e-05	pim-1 oncogene	Homo sapiens DEP domain containing 1B (DEPDC1B), transcript variant 1, mRNA [NM_018369]	TTATCTCTGTGCTTTCTTTTTCATGGTGTTTATTAAATAATTGTGTATATACATCCTAGC
A_33_P3235262	NM_001135219	PIP5KL1	Hs.734928	138429	2.369	5.09e-05	phosphatidylinositol-4-phosphate 5-kinase-like 1	Homo sapiens long intergenic non-protein coding RNA 1000 (LINC01000), long non-coding RNA [NR_024368]	GGAAACAGGAAGGATAGATTTGGGGCCAATTATATTACTGTTTGGGTTTTTGTTACTATA
A_23_P427760	NM_152431	PIWIL4	Hs.660188	143689	3.03	1.87e-05	piwi-like RNA-mediated gene silencing 4	Homo sapiens family with sequence similarity 181, member B (FAM181B), mRNA [NM_175885]	ATTACAGCGCGGGCTACAGCCGCACCGCCTATTCCAGCCTTTGGAGATCCGACGGGGTTT
A_21_P0011417	NM_000296	PKD1	Hs.75813	5310	3.293	0.0201	polycystic kidney disease 1 (autosomal dominant)	Homo sapiens deiodinase, iodothyronine, type III (DIO3), mRNA [NM_001362]	AAGTTGGGGTGTCTGCTTTGGGACCAGAGGAAGATAGCTTGAGAGGCATTGGCGAGGTTC
A_33_P3393971	NM_000299	PKP1	Hs.497350	5317	2.913	0.0375	plakophilin 1 (ectodermal dysplasia/skin fragility syndrome)	Homo sapiens fibronectin leucine rich transmembrane protein 2 (FLRT2), mRNA [NM_013231]	CCTGATGCTCTTTCTAAAGTCAAAATATGAATGCTAAGAAGGCATAACCTACATCCTTCT
A_24_P208081	NM_022819	PLA2G2F	Hs.302034	64600	3.321	0.00406	phospholipase A2, group IIF	Homo sapiens DEP domain containing 1 (DEPDC1), transcript variant 2, mRNA [NM_017779]	AGATGGACTATTTGCTCCTTTGCCTAACTTACTCATACTGTAAGCAGATTAGTGCTCAGG
A_24_P183128	NM_016619	PLAC8	Hs.546392	51316	3.601	0.000426	placenta-specific 8	Homo sapiens CDC28 protein kinase regulatory subunit 1B (CKS1B), transcript variant 1, mRNA [NM_001826]	CAAACAAATTTACTATTCGGACAAATACGATGACGAGGAGTTTGAGTATCGACATGTCAT
A_23_P218068	NM_019012	PLEKHA5	Hs.188614	54477	2.031	0.00677	pleckstrin homology domain containing, family A member 5	Homo sapiens NADH dehydrogenase (ubiquinone) 1 alpha subcomplex, 4-like 2 (NDUFA4L2), mRNA [NM_020142]	AATGACCAATACAAGTTCCTTGCAGTTTCCACTGACTATAAGAAGCTGAAGAAGGACCGG
A_33_P3306679	NM_001004330	PLEKHG7	Hs.591013	440107	2.805	0.00462	pleckstrin homology domain containing, family G (with RhoGef domain) member 7	Homo sapiens growth differentiation factor 7 (GDF7), mRNA [NM_182828]	AACAACGTTGTCTACAAGCAATACGAGGACATGGTGGTGGAGGCCTGCGGCTGCAGGTAG
A_23_P26154	NM_002666	PLIN1	Hs.103253	5346	3.513	0.000909	perilipin 1	Homo sapiens coenzyme Q2 4-hydroxybenzoate polyprenyltransferase (COQ2), mRNA [NM_015697]	TCAACTAGCCTTGGGCTTGACATTTAATTGGGGAGCGTTACTTGGATGGTCTGCTATCAA
A_23_P137532	NM_000302	PLOD1	Hs.75093	5351	2.016	8.59e-06	procollagen-lysine, 2-oxoglutarate 5-dioxygenase 1	Homo sapiens noggin (NOG), mRNA [NM_005450]	GCACTGTTTAACTGTGTAGGAATGTATATGTGTGTGTATATACGGTCCCAGTTTTAATTT
A_33_P3318581	NM_182943	PLOD2	Hs.477866	5352	2.674	1.36e-05	procollagen-lysine, 2-oxoglutarate 5-dioxygenase 2	Homo sapiens hexokinase 2 (HK2), mRNA [NM_000189]	CAATCTTCGGGGTGTGATGAATAGCAAATCATCTCAAATCCTTGAGCACTCAGTCTAGTG
A_23_P377094	NM_013364	PNMA3	Hs.744496	29944	2.584	0.0112	paraneoplastic Ma antigen 3	Homo sapiens interleukin 1 receptor accessory protein (IL1RAP), transcript variant 1, mRNA [NM_002182]	AATTAATGGTTTTAAATATATGCTATAGGGACGTTCCATGCCCAGGTTAACAAAGAACTG
A_33_P3383561	ENST00000443002	POLR2F	Hs.436578	5435	3.195	0.00657	polymerase (RNA) II (DNA directed) polypeptide F	Homo sapiens enoyl CoA hydratase domain containing 1 (ECHDC1), transcript variant 2, mRNA [NM_018479]	ATGACTCCAGAGAGTAAGATCAGATTCGTCCACAAAGAGATGGGCATAATACCAAGCTGG
A_33_P3345036	NM_001035256	POMC	Hs.1897	5443	2.453	0.0031	proopiomelanocortin	Homo sapiens lipocalin 6 (LCN6), mRNA [NM_198946]	CCTGATAAAGCGAAACTCCGGATGGGTGTTTGAGAATCCCTCAATAGGCGTGCTGGAGCT
A_23_P215549	NM_000940	PON3	Hs.440967	5446	4.092	2.39e-05	paraoxonase 3	Homo sapiens calpain 12 (CAPN12), mRNA [NM_144691]	TATTCAACAAGTTCGATGAGGACACCTCTGGAACCATGAACTCCTACGAGCTGAGGCTGG
A_21_P0014028	AF318328	PP12719	Hs.584854	100653022	2.093	0.00131	uncharacterized LOC100653022	Homo sapiens methyltransferase like 7A (METTL7A), mRNA [NM_014033]	TATGGAAGCTGTGAAAATCATCACAAGTGCCTCTGAAAGCGAGTGTTAGGTTGGTTAGAG
A_33_P3239759	NM_001198690	PPAN-P2RY11	Hs.14468	692312	2.401	0.00571	PPAN-P2RY11 readthrough	Homo sapiens long intergenic non-protein coding RNA 693 (LINC00693), long non-coding RNA [NR_038840]	ACTCAGGAGAGTTGGGGCGAGGCTGGCTGAGGTTCTCAAGGAGCTGAGTTTTGAGTTCAG
A_23_P252062	NM_138711	PPARG	Hs.162646	5468	8.64	3.58e-05	peroxisome proliferator-activated receptor gamma	Homo sapiens ADAMTS-like 4 (ADAMTSL4), transcript variant 2, mRNA [NM_025008]	AGAGGCCTGTGACATGGGGCCCTGTACTACTGCCTGGTTCCACAGCGACTGGAGCTCCAA
A_23_P420692	NM_015053	PPFIA4	Hs.153648	8497	12.53	1.25e-05	protein tyrosine phosphatase, receptor type, f polypeptide (PTPRF), interacting protein (liprin), alpha 4	Homo sapiens acyl-CoA binding domain containing 7 (ACBD7), mRNA [NM_001039844]	ATGGTATGACCAGAGGAATAGATCCACTTCATGTTACTACAACAACAAAACTATCTAGGT
A_24_P315921	AK093659	PPIEL	Hs.472508	728448	2.042	0.000953	peptidylprolyl isomerase E-like pseudogene	Homo sapiens N-ethylmaleimide-sensitive factor attachment protein, alpha (NAPA), transcript variant 1, mRNA [NM_003827]	AGGTGGCTGGTTACGCTGCGCTGCTGGAGCAGTATCAGAAGGCCATTGACATCTACGAAC
A_33_P3340180	NM_001190214	PPIP5K1	Hs.156814	9677	2.132	0.0226	diphosphoinositol pentakisphosphate kinase 1	Homo sapiens MAM domain containing 4 (MAMDC4), mRNA [NM_206920]	CATCCTTTTCAATGCGGATGGTGTCACCCTCCCGGCATCTGTCACCAGTGATCCGTAGAC
A_33_P3401647	NM_033256	PPP1R14A	Hs.631569	94274	2.899	0.00139	protein phosphatase 1, regulatory (inhibitor) subunit 14A	Homo sapiens forkhead box L2 (FOXL2), mRNA [NM_023067]	GCCCGAAAACCATAGACCTGGTTGTACTGTAGCTTGTTGTTTGGGGGACCAAATTTTCTA
A_23_P98571	NM_145017	PPP1R32	Hs.729003	220004	2.087	4.65e-05	protein phosphatase 1, regulatory subunit 32	mitochondrial elongation factor 2 [Source:HGNC Symbol;Acc:17920] [ENST00000395703]	AACTGAGGTCCAGAGGGGCGTGACATACCTACCTACTCTGCATGAAGCTGTTGTCGCCAG
A_23_P35414	NM_005398	PPP1R3C	Hs.303090	5507	5.544	5.14e-06	protein phosphatase 1, regulatory subunit 3C	Homo sapiens adaptor-related protein complex 1, beta 1 subunit (AP1B1), transcript variant 1, mRNA [NM_001127]	CTGGCCACATGGAAGGATATTCCCAATGAGAATGAGGCCCAGTTCCAGATCAGAGACTGC
A_33_P3353996	NM_001145115	PPP1R3G	Hs.653089	648791	7.214	1.09e-05	protein phosphatase 1, regulatory subunit 3G	Homo sapiens ArfGAP with FG repeats 2 (AGFG2), mRNA [NM_006076]	TAGTTAGCTGTTGGTGTCATGTTTGGATACCAGTGTTTTATATTTATACATAGAGAGGAT
A_23_P116890	NM_006249	PRB3	Hs.73031	5544	2.064	0.0254	proline-rich protein BstNI subfamily 3	Homo sapiens msh homeobox 1 (MSX1), mRNA [NM_002448]	AAGTGGCTGGAAGAGTCCCTTAGTACTCTTCTAGCATTTAGATCTACACTCTCGAGTTAA
A_33_P3216150	NM_002723	PRB4	Hs.528651	5545	2.411	0.0219	proline-rich protein BstNI subfamily 4	Homo sapiens long intergenic non-protein coding RNA 472 (LINC00472), transcript variant 2, long non-coding RNA [NR_026807]	GGTTGACTGCTCTGGTGTTTTTATATTCATTCGTGCTTTAGCATATAAATTCTTCAGCAT
A_33_P3287547	ENST00000479566	PRKCZ		5590	2.82	0.00814	protein kinase C, zeta	Homo sapiens GC-rich sequence DNA-binding factor 2 (GCFC2), transcript variant 3, mRNA [NM_001201335]	TATGTGTAATAATGTTTATTAATGCCTGACCTCCCACCTTGATGTTTTTGGACAGGTTAA
A_23_P137248	NR_028062	PRKY	Hs.584730	5616	2.446	2.6e-08	protein kinase, Y-linked, pseudogene	Homo sapiens LIM domain binding 2 (LDB2), transcript variant 1, mRNA [NM_001290]	AAGGCAACCAACAACCAAACGGAGAAAAAGGAAAAATTCCACCAGCAGCACTTCCAACAG
A_33_P3211376	AF119909	PRO2958		100128329	5.492	0.00146	uncharacterized LOC100128329	Homo sapiens APCDD1L antisense RNA 1 (head to head) (APCDD1L-AS1), long non-coding RNA [NR_034147]	CACGCTAGCTTAAAAAAGGAATTTATGGACCTTACTGCAGAACGTCCCAATTCTTCAGGC
A_21_P0012313	ENST00000609229	PRODH	Hs.613849	5625	2.537	0.026	proline dehydrogenase (oxidase) 1	Homo sapiens potassium voltage-gated channel, shaker-related subfamily, member 6 (KCNA6), mRNA [NM_002235]	TTGGGGTGAAGCTGTAGGAACAGGGTGAAAGCTGGTGGTGTGAGCAAAGAGACCAGCTAT
A_24_P389608	NM_153256	PROSER2	Hs.435775	254427	2.104	0.0269	proline and serine rich 2	Homo sapiens malic enzyme 1, NADP(+)-dependent, cytosolic (ME1), mRNA [NM_002395]	CTGAGCAGTGAGAAGGTCTGAAAGGAGAGTATATAGTTAAGATCCTTGAGAAAGGGCTGC
A_33_P3315243	NM_001164257	PRR29	Hs.708161	92340	3.689	1.24e-05	proline rich 29	Homo sapiens cholesteryl ester transfer protein, plasma (CETP), transcript variant 1, mRNA [NM_000078]	AGCTCTTCTTAAGCCTCTTGGATTTCCAGATTACACCAAAGACTGTTTCCAACTTGACTG
A_23_P66017	NM_145239	PRRT2	Hs.655071	112476	2.675	0.000239	proline-rich transmembrane protein 2	Homo sapiens hypoxia inducible factor 1, alpha subunit (basic helix-loop-helix transcription factor) (HIF1A), transcript variant 2, mRNA [NM_181054]	AATGCTCAGAGAAAGCGAAAAATGGAACATGATGGTTCACTTTTTCAAGCAGTAGGAATT
A_23_P106806	NM_031948	PRSS27	Hs.332878	83886	2.1	0.04	protease, serine 27	Homo sapiens mediator complex subunit 23 (MED23), transcript variant 2, mRNA [NM_015979]	GCGTGTTGAAGTCTAAGGTGTTCTGTCATCACACTCTCTTTACTAGAATAAGTGTGCCCA
A_24_P412734	NM_173502	PRSS36	Hs.256632	146547	2.351	0.0028	protease, serine, 36	Homo sapiens lipase, endothelial (LIPG), mRNA [NM_006033]	TATAGAGCCATCCATAAAATCCTAAGCCCTTTTATTAATGTATAACCAGGAGAACATCTG
A_33_P3380523	ENST00000376376	PRTFDC1		56952	2.629	2.04e-06	phosphoribosyl transferase domain containing 1	Homo sapiens heparan sulfate (glucosamine) 3-O-sulfotransferase 1 (HS3ST1), mRNA [NM_005114]	GGCAGAACATTTGACTGGCACTGATTTGCAATAAGCTAAGCTCAGAAACTTTCCTACTGT
A_33_P3419113	NM_001002758	PRY2	Hs.632847	442862	3.695	0.0214	PTPN13-like, Y-linked 2	Homo sapiens centromere protein U (CENPU), transcript variant 1, mRNA [NM_024629]	GCTGTTACCTTCTGAAACTGTACCTTTATAAATCAATTGTTTTGCAAAGAAGTTATGGCC
A_23_P4808	NM_000955	PTGER1	Hs.159360	5731	2.227	6.27e-05	prostaglandin E receptor 1 (subtype EP1), 42kDa	Homo sapiens uncharacterized LOC101929076 (LOC101929076), long non-coding RNA [NR_120345]	CGGGACTGGAAGTGGGTCCAGGAGAAGGAAGCAAAAATAACTTACAGCATAAATAAATTA
A_33_P3376551	NM_001039585	PTGFR	Hs.654365	5737	2.56	0.00104	prostaglandin F receptor (FP)	Homo sapiens interleukin-1 receptor-associated kinase 2 (IRAK2), mRNA [NM_001570]	CTGAAAAGTCATGTTGCAAATCTTTCTGTGAAACAGATGCTATTTTAAATTCACTGGGAG
A_24_P48723	NM_000961	PTGIS	Hs.302085	5740	66.81	5.74e-06	prostaglandin I2 (prostacyclin) synthase	Homo sapiens septin 4 (SEPT4), transcript variant 1, mRNA [NM_004574]	CGAAGTGGACCACAAGAAACGCAAAATCCGGGAGGAGATTGAGCATTTTGGAATCAAGAT
A_23_P56978	NM_005975	PTK6	Hs.51133	5753	3.909	0.00249	protein tyrosine kinase 6	Homo sapiens cyclin T1 (CCNT1), transcript variant a, mRNA [NM_001240]	AGCCGAGAGCACAAAGAAAAGCACAAGACTCACCCATCTAATCATCATCATCATCATAAT
A_23_P101642	NM_002842	PTPRH	Hs.179770	5794	2.141	0.000118	protein tyrosine phosphatase, receptor type, H	Homo sapiens MAFF interacting protein (pseudogene) (MAFIP), transcript variant 1, non-coding RNA [NR_046439]	ATTTCCACCGAAGGCCAGCAGAGGGAGCACGACCACCGCCCACTTGAGCATGGCAAACTC
A_24_P42446	NM_001015508	PURG	Hs.373778	29942	2.118	0.000449	purine-rich element binding protein G	Homo sapiens mitogen-activated protein kinase kinase 6 (MAP2K6), mRNA [NM_002758]	ACAGCATCAATAGAAAGTCATCTTTGAGATAATTTAACCCTGCCTCTCAGAGGGTTTTCT
A_23_P17844	NM_002854	PVALB	Hs.295449	5816	3.466	0.00743	parvalbumin	colorectal neoplasia differentially expressed (non-protein coding) [Source:HGNC Symbol;Acc:37078] [ENST00000501177]	GGCTATTGGAAGGAGGAGATTCTGAAGATAAGGAGGATGCCACTGGAAATGTTGAAATGA
A_24_P65616	NM_006505	PVR	Hs.171844	5817	2.063	0.000725	poliovirus receptor	Homo sapiens metallothionein 1L (gene/pseudogene) (MT1L), non-coding RNA [NR_001447]	CTGCTGTGCCTGATGTGGGGACAGACCTGCTCCCAGATGTAAACAGAGCAACCTGCACAA
A_21_P0014108	NM_001243288	PVRL3	Hs.293917	25945	3.787	4.59e-06	poliovirus receptor-related 3	Homo sapiens cyclin-dependent kinase 1 (CDK1), transcript variant 1, mRNA [NM_001786]	CCCATGTCAAAAACTTGGATGAAAATGGCTTGGATTTGCTCTCGAAAATGTTAATCTATG
A_19_P00316753	NR_003367	PVT1	Hs.133107	5820	2.049	0.00496	Pvt1 oncogene (non-protein coding)	Homo sapiens myocardial zonula adherens protein (MYZAP), transcript variant 1, mRNA [NM_001018100]	TTGGACTATTTAACAGAAACCCAGGCCAAGACTGAAGTGGAAACCAGAGAGATAGGAGTG
A_33_P3387365	NM_007238	PXMP4	Hs.654857	11264	2.294	0.000152	peroxisomal membrane protein 4, 24kDa	Homo sapiens uncharacterized LOC100506122 (LOC100506122), long non-coding RNA [NR_038838]	AGGAAAAAGCTAGAATGGATGTTGCCCCTAATCCCTCATGACTGAAGAATGCACATAGAA
A_23_P147025	NM_004794	RAB33A	Hs.654356	9363	3.068	9.26e-06	RAB33A, member RAS oncogene family	Homo sapiens family with sequence similarity 102, member B (FAM102B), mRNA [NM_001010883]	ACAAAGTCAAGACTTCAGCCTAGATTCCAGTGCGGAAGAAGAAGGACTAAGGCTATTTGT
A_33_P3291998	ENST00000495034	RALGPS2		55103	2.042	0.0359	Ral GEF with PH domain and SH3 binding motif 2	Homo sapiens NAPA antisense RNA 1 (NAPA-AS1), long non-coding RNA [NR_038452]	TTAATATTGCCCTTATGTGCCAGGAACTACTATCTCAGCAATGGAGATGTGGTGCTTGGC
A_23_P388220	NM_173848	RALYL	Hs.121663	138046	3.09	0.0258	RALY RNA binding protein-like	Homo sapiens coagulation factor II (thrombin) receptor-like 3 (F2RL3), mRNA [NM_003950]	ACCTTGACCCTGGACTTCTGGCCTGCAGAACTGTGAGACAATAAACTCTCATTGTTTTAA
A_23_P118392	NM_016084	RASD1	Hs.25829	51655	2.082	2.86e-05	RAS, dexamethasone-induced 1	Homo sapiens MIR503 host gene (non-protein coding) (MIR503HG), long non-coding RNA [NR_024607]	AAACAGTGGGCTGTACTCCAGTGCTGGGACATTGAATGACTGTATGCTGCTTTTGATTTC
A_23_P166400	NM_006477	RASL10A	Hs.73088	10633	2.199	0.00011	RAS-like, family 10, member A	Homo sapiens uncharacterized LOC284889 (LOC284889), long non-coding RNA [NR_038911]	ACGTTGGTGTTTACGATGAACATCGGCATGATGGCAGAAGGACCAGGAGACCCGCGCAGA
A_24_P295590	NM_032023	RASSF4	Hs.522895	83937	3.185	6.4e-06	Ras association (RalGDS/AF-6) domain family member 4	Homo sapiens ephrin-B3 (EFNB3), mRNA [NM_001406]	TCTTGTTCTTTCCTTTCCATATCCCAGTATAATCTCTGTTAATCAACAGGACTACCCCAA
A_23_P39185	NM_138412	RDH13	Hs.327631	112724	2.232	2.2e-08	retinol dehydrogenase 13 (all-trans/9-cis)	PREDICTED: Homo sapiens uncharacterized LOC101928424 (LOC101928424), transcript variant X1, ncRNA [XR_252953]	AATCAAGTTCGGAGAGAATTTTGGCAGAGATTTTGAGAGGGGGGCTTTAAGTCAGCCATG
A_23_P55706	NM_006509	RELB	Hs.654402	5971	2.584	0.000323	v-rel avian reticuloendotheliosis viral oncogene homolog B	Homo sapiens interleukin 33 (IL33), transcript variant 1, mRNA [NM_033439]	AACTTCATTTCTGTATCACCTGACCTCTGGATGCCAAAACGTTTATTCTGCTTTGTCTGT
A_33_P3305487	NM_173527	REM2	Hs.444911	161253	4.048	0.000153	RAS (RAD and GEM)-like GTP binding 2	coiled-coil domain containing 147 [Source:HGNC Symbol;Acc:26676] [ENST00000369703]	CCTCCTTAGGGAGGGGCCCTGTAGGGTGAGGCAGCAAATATATTTGAACATAAAATGTCA
A_33_P3317412	NR_003594	REXO1L2P	Hs.535056	100288527	3.492	0.0368	REX1, RNA exonuclease 1 homolog (S. cerevisiae)-like 2 (pseudogene)	Homo sapiens COX20 cytochrome C oxidase assembly factor (COX20), mRNA [NM_198076]	CAGCAATTGAACAATCTTGAGCATAGAAGTCAATGTAAACGAAGTTAAGATCAACCACAT
A_33_P3305173	NM_001024455	RGAG4	Hs.512180	340526	3.11	0.000274	retrotransposon gag domain containing 4	Homo sapiens ERO1-like (S. cerevisiae) (ERO1L), mRNA [NM_014584]	ATTGTGTTGGTTGTTTTAAATGTCGTCTGTGGGGAAAGCTTCAGACTCAGGGTTTGGGCA
A_23_P118122	NM_003834	RGS11	Hs.65756	8786	2.06	0.00116	regulator of G-protein signaling 11	Homo sapiens metallothionein-like 5, testis-specific (tesmin) (MTL5), transcript variant 1, mRNA [NM_004923]	ACATAACTAGCTTGTGGAAACCAGCAGGTAAAATGAATTCTTAAGTTGACGCTTTTGGTT
A_23_P66881	NM_003835	RGS9	Hs.664380	8787	3.93	0.00453	regulator of G-protein signaling 9	cyclin D-type binding-protein 1 [Source:HGNC Symbol;Acc:1587] [ENST00000564630]	ATAGCTACAGAACAAATGGGCAGAATTTCACTAATCACTAGTATTTCCTGTAAGCTATAG
A_33_P3330731	ENST00000406335	RHBDD3		25807	7.659	0.0393	rhomboid domain containing 3	Homo sapiens adrenoceptor alpha 2B (ADRA2B), mRNA [NM_000682]	GGAATGGGCCAGATGGACCTGCTAGATTTGGAAGGGCACCGAGGGAGTTTTCTGGGTGTA
A_23_P329870	NM_024599	RHBDF2	Hs.464157	79651	2.463	7.35e-05	rhomboid 5 homolog 2 (Drosophila)	Homo sapiens keratin associated protein 6-1 (KRTAP6-1), mRNA [NM_181602]	AACTACTATGGCACCCCTGGCTATGGGTTCTGTGGCTATGGAGGCCTGGGCTATGGCTAT
A_23_P51690	NM_020407	RHBG	Hs.131835	57127	8.377	0.00973	Rh family, B glycoprotein (gene/pseudogene)	Homo sapiens adiponectin, C1Q and collagen domain containing (ADIPOQ), transcript variant 2, mRNA [NM_004797]	CTCCTTACAGAACACGCTTTCACAGTTACCCTAAACTCTCTGGGGCAGGGTTATTCCTTT
A_33_P3218832	NM_014989	RIMS1	Hs.485729	22999	2.16	6.37e-05	regulating synaptic membrane exocytosis 1	Homo sapiens leupaxin (LPXN), transcript variant 2, mRNA [NM_004811]	AAATTTAAACCAAGAGAGGAGAGGAAAGGGTAAATTTTCTGTTACTGACCTTCTGCTTAA
A_23_P14559	NM_006871	RIPK3	Hs.268551	11035	3.767	1.96e-05	receptor-interacting serine-threonine kinase 3	Homo sapiens carcinoembryonic antigen-related cell adhesion molecule 1 (biliary glycoprotein) (CEACAM1), transcript variant 1, mRNA [NM_001712]	CCATGCTGTGCTGTGTTATTTAATTTTTCCTGGCTAAGATCATGTCTGAATTATGTATGA
A_33_P3294222	NM_001013838	RLTPR	Hs.611432	146206	2.125	0.0121	RGD motif, leucine rich repeats, tropomodulin domain and proline-rich containing	Homo sapiens mitogen-activated protein kinase kinase 3 (MAP2K3), transcript variant B, mRNA [NM_145109]	TATCCCGGCTTTGGTGCGGGGTACACAAGAGGGGATGAGTTGTGTGAATACCCCAAGACT
A_23_P390172	NM_021133	RNASEL	Hs.518545	6041	2.252	0.000196	ribonuclease L (2',5'-oligoisoadenylate synthetase-dependent)	Homo sapiens uncharacterized LOC101927151 (LOC101927151), transcript variant 1, long non-coding RNA [NR_110687]	CGGTGTTCCCGCACAATCTCCTAACCCTGTGGAAGAATCCCCTGTACTTGGATTTGGAGA
A_33_P3316978	NM_207396	RNF207	Hs.716549	388591	2.543	0.00154	ring finger protein 207	isovaleryl-CoA dehydrogenase [Source:HGNC Symbol;Acc:6186] [ENST00000481262]	CAAAATCCTTCTATGTTCTCCAACGTCTTTGGGACAGAGCTCCTTGGCAGGGTTTACAAA
A_23_P309396	NM_178857	RP1L1	Hs.33538	94137	2.079	0.0133	retinitis pigmentosa 1-like 1	Homo sapiens McKusick-Kaufman syndrome (MKKS), transcript variant 1, mRNA [NM_018848]	TCCTGAGCAAGATAGTCTGGGACTTTCAAATCTTCAGAAGAGCCAAATCCAGGGGAAGTA
A_19_P00804723	NM_001142285	RPS24	Hs.280130	6229	2.644	4.78e-05	ribosomal protein S24	Homo sapiens homeobox B9 (HOXB9), mRNA [NM_024017]	TTCTTTGGGGGTGATTGTCTCGCTTGTTTTCAGTTGTCGATTATATGGGAGGGTTCTGGG
A_24_P365679	ENST00000357802	RRP7B	Hs.534041	91695	2.061	9.92e-07	ribosomal RNA processing 7 homolog B (S. cerevisiae)	Homo sapiens mitochondrial fission regulator 2 (MTFR2), transcript variant 2, mRNA [NM_138419]	GGTATCAGCAACACAAGCCTTCTAAACTCAAGGATTTAAACTCAACTTAAGGTTGAGCTT
A_24_P55225	NM_152732	RSPH9	Hs.534585	221421	2.047	5.22e-06	radial spoke head 9 homolog (Chlamydomonas)	Homo sapiens N4BPL2 intronic transcript 2 (non-protein coding) (N4BP2L2-IT2), long non-coding RNA [NR_026928]	TCCTAACTCCTAGTACCTAGAATGTGACCATATTTGGAGATGGGGCCTTTAAAAAGGTAA
A_23_P124619	NM_020672	S100A14	Hs.288998	57402	3.112	0.0241	S100 calcium binding protein A14	Homo sapiens endoplasmic reticulum to nucleus signaling 2 (ERN2), mRNA [NM_033266]	AGAATATTCACATCTGTTTAATGTGCATAAAGCCAAGGAAAGGACAGTTCCGAATTCAAT
A_23_P109072	NM_020436	SALL4	Hs.517113	57167	2.749	0.000155	spalt-like transcription factor 4	Homo sapiens glycerol-3-phosphate dehydrogenase 1 (soluble) (GPD1), transcript variant 1, mRNA [NM_005276]	AGGATGGGGTGGCAGCAGAGGAATGTCACAGGTCAGCAGCCTAGGCCTCCAGCTATAAAT
A_24_P267293	NM_015077	SARM1	Hs.743510	23098	2.555	0.02	sterile alpha and TIR motif containing 1	Homo sapiens integrin, alpha 7 (ITGA7), transcript variant 2, mRNA [NM_002206]	AGGAGGTTGTGTCACTGACTCAGGCTGCTCCTTCTCTAGTTTCCCCTCTCATCTGACCTT
A_32_P37592	NR_003003	SCARNA17	Hs.668351	677769	2.064	0.00295	small Cajal body-specific RNA 17	Homo sapiens metallothionein 1B (MT1B), mRNA [NM_005947]	TCATCAGAGAAGTGCCGCTGCTGTGCCTGATGTTGGGAGAGCCCTGCTCCCAGACATAAA
A_33_P3460485	BF814437	SCARNA4	Hs.678903	677771	2.764	0.00715	small Cajal body-specific RNA 4	Homo sapiens glycerate kinase (GLYCTK), transcript variant 1, mRNA [NM_145262]	CTGCACAGTGAATGTTTTGATAGGATTCATTACTTGCTCCATAAATGTCAATTTTGGATC
A_32_P191860	NM_001025591	SCGB2B2	Hs.656990	284402	2.328	0.00914	secretoglobin, family 2B, member 2	Homo sapiens cDNA FLJ42271 fis, clone TKIDN2015788. [AK124265]	TTTGTTTGCCACTTTTAAAGGCCCAGCTCTGTTTGCTCTGATGTTCTTTTAGCCGAGGCT
A_23_P67896	NM_006922	SCN3A	Hs.435274	6328	3.988	0.00653	sodium channel, voltage-gated, type III, alpha subunit	Homo sapiens coiled-coil domain containing 85C (CCDC85C), mRNA [NM_001144995]	AAAGGAGTAACAAACAAGATTGTGATAGTGTCTACTTTGAGCTAGATAAATAAAGGCCTC
A_23_P109034	NM_002999	SDC4	Hs.632267	6385	2.958	4.24e-07	syndecan 4	Homo sapiens Fc receptor-like 2 (FCRL2), mRNA [NM_030764]	GAGGAATCAGAAGGGAAGATCAACAGCAAGGATGGGGCATCATTAAGACTTGCTATAAAA
A_23_P2645	NM_006843	SDS	Hs.439023	10993	3.002	0.0224	serine dehydratase	Homo sapiens family with sequence similarity 64, member A (FAM64A), transcript variant 2, mRNA [NM_001195228]	GAATTCAGCATCTCCAGAAGCTGTCCCAAGAGCTAGATGAAGCCATTATGGCGGAAGAGA
A_23_P97112	NM_000450	SELE	Hs.82848	6401	3.384	6.44e-05	selectin E	Homo sapiens cytokine-like 1 (CYTL1), mRNA [NM_018659]	GATTCCTTGAAGGACAAAGCACGGAAGCTGTACACCATCATGAACTCGTTCTGCAGGAGA
A_24_P192301	NM_006080	SEMA3A	Hs.252451	10371	2.169	0.000101	sema domain, immunoglobulin domain (Ig), short basic domain, secreted, (semaphorin) 3A	Homo sapiens uncharacterized LOC729987 (LOC729987), long non-coding RNA [NR_046088]	CCTGCAGATGAGCCATCCTGATGCTCAATATCATAGAATTATTCTGAAAGTTAAATGAAA
A_23_P132718	NM_004636	SEMA3B	Hs.82222	7869	2.113	0.000693	sema domain, immunoglobulin domain (Ig), short basic domain, secreted, (semaphorin) 3B	Homo sapiens MCF.2 cell line derived transforming sequence-like (MCF2L), transcript variant 2, mRNA [NM_024979]	AAGAGGAAACTCAAGGAACATCAAGAAGCTGGAAGAAAGGAAAACAGACCCCCTAAGCCT
A_33_P3412016	NM_020210	SEMA4B	Hs.474935	10509	2.091	0.03	sema domain, immunoglobulin domain (Ig), transmembrane domain (TM) and short cytoplasmic domain, (semaphorin) 4B	Homo sapiens major facilitator superfamily domain containing 2A (MFSD2A), transcript variant 1, mRNA [NM_001136493]	GTGTGTATGTATATGTCTGTGAGCTATTAATGTTATTAATTTTCATAAAAGCTGGAAAGC
A_23_P165608	NM_004263	SEMA4F	Hs.25887	10505	2.067	5.38e-07	sema domain, immunoglobulin domain (Ig), transmembrane domain (TM) and short cytoplasmic domain, (semaphorin) 4F	Homo sapiens Myb/SANT-like DNA-binding domain containing 3 (MSANTD3), transcript variant 4, mRNA [NM_001198807]	TTCTTTCAAGAAAGAAAAAGAAGCCTGGAATTGTCAATCATCCTTTCTGGGACTTGGTAG
A_33_P3372727	NM_003966	SEMA5A	Hs.27621	9037	3.117	9.44e-05	sema domain, seven thrombospondin repeats (type 1 and type 1-like), transmembrane domain (TM) and short cytoplasmic domain, (semaphorin) 5A	Homo sapiens epoxide hydrolase 1, microsomal (xenobiotic) (EPHX1), transcript variant 1, mRNA [NM_000120]	CCCTTTTGAGCTATTGCACACGCCTGAAAAGTGGGTGAGGTTCAAGTACCCAAAGCTCAT
A_33_P3376644	NM_015571	SENP6	Hs.485784	26054	2.405	0.00471	SUMO1/sentrin specific peptidase 6	Homo sapiens long intergenic non-protein coding RNA 642 (LINC00642), long non-coding RNA [NR_033986]	AGTACAGTGAAGAATAAGACTGGGGAACTTTTACAATTCAGAGTGGCCTTCACTGTGGGC
A_23_P50919	NM_006216	SERPINE2	Hs.38449	5270	2.209	7.76e-07	serpin peptidase inhibitor, clade E (nexin, plasminogen activator inhibitor type 1), member 2	PREDICTED: Homo sapiens uncharacterized LOC102725228 (LOC102725228), ncRNA [XR_432949]	CCTTGTAAACCGTGACTGTGGGATTGGGGTCGAGGCGCAATCAGAGGTTGTATAAGGCAC
A_33_P3413993	ENST00000405496	SERPING1		710	5.887	0.000844	serpin peptidase inhibitor, clade G (C1 inhibitor), member 1	Homo sapiens archaelysin family metallopeptidase 2 pseudogene 1 (AMZ2P1), non-coding RNA [NR_026903]	ATAATGGGAATTTACTGAAACCCGTGGAAGGAAGCCTTTAAGGAATGGAAAGAGTGGATA
A_23_P318904	NM_019605	SERTAD4	Hs.600545	56256	5.285	4.48e-08	SERTA domain containing 4	Homo sapiens apolipoprotein B mRNA editing enzyme, catalytic polypeptide-like 3B (APOBEC3B), transcript variant 1, mRNA [NM_004900]	GCTGCCCGCATCTATGATTACGACCCCCTATATAAGGAGGCGCTGCAAATGCTGCGGGAT
A_32_P207169	NR_024337	SERTAD4-AS1	Hs.446946	574036	2.888	4.96e-05	SERTAD4 antisense RNA 1	Homo sapiens Fraser syndrome 1 (FRAS1), transcript variant 1, mRNA [NM_025074]	CACACCTGCTCAGACTGAGTAAACATTTGTGGTGCTGTCAACCTGATTTCTTGACTCTCA
A_24_P366607	NM_203451	SERTM1	Hs.422375	400120	4.355	0.0304	serine-rich and transmembrane domain containing 1	Homo sapiens chromosome 10 open reading frame 10 (C10orf10), mRNA [NM_007021]	TGTGTTTTCTCTGGAGATAGAATGTAAACCATATTAAAAGGAAAAAGTTTCAGACAAGCA
A_23_P10194	NM_201575	SEZ6L2	Hs.6314	26470	2.813	4.07e-07	seizure related 6 homolog (mouse)-like 2	Homo sapiens growth differentiation factor 3 (GDF3), mRNA [NM_020634]	TCAAAGAAGATAGAGACTCAGGGGTGAATTTTCAGCCTGAAGACACCTGTGCCAGACTAA
A_23_P10121	NM_003012	SFRP1	Hs.213424	6422	2.213	0.000229	secreted frizzled-related protein 1	PREDICTED: Homo sapiens putative IQ and AAA domain-containing protein 1-like (LOC102723607), mRNA [XM_006716225]	TGGACAAGGAGAAGAAGAAAAGGAAGTGATGGCTAAGGCTTGCGGGCACCTGAGATTAGT
A_33_P3229617	NM_001099401	SGCE	Hs.371199	8910	2.288	3.49e-08	sarcoglycan, epsilon	Uncharacterized protein [Source:UniProtKB/TrEMBL;Acc:K7EKJ0] [ENST00000587247]	CTCCAGATCGTTCTCGAACTTTCCCCACTACTTCCATAATAAAATGTATACTTGTTGAAA
A_33_P3327847	NM_003901	SGPL1	Hs.499984	8879	2.185	0.00104	sphingosine-1-phosphate lyase 1	Homo sapiens cDNA clone IMAGE:4306135, partial cds. [BC054864]	GTTGGAGTACTCACAACTCAACTTCTCTGGCTAATTTGATGTTTAATTTGAAAGGTAATG
A_23_P307536	ENST00000480549	SH3D21	Hs.524496	79729	3.346	1.17e-05	SH3 domain containing 21	Homo sapiens DNA-damage-inducible transcript 4 (DDIT4), mRNA [NM_019058]	TCGTGGAGGTGGTTTGTGTATCTTACTGGTCTGAAGGGACCAAGTGTGTTTGTTGTTTGT
A_33_P3223909	NM_001099289	SH3RF3	Hs.535157	344558	2.365	0.0134	SH3 domain containing ring finger 3	Homo sapiens long intergenic non-protein coding RNA 1116 (LINC01116), long non-coding RNA [NR_040001]	CTGTTTTATGTTGATCCATTTAATGGTCCTTGACAGCCAATAAAAAGACACTGGAAGAAT
A_23_P41476	NM_001080505	SHISA3	Hs.370904	152573	4.419	7.57e-06	shisa family member 3	Homo sapiens Bloom syndrome, RecQ helicase-like (BLM), transcript variant 1, mRNA [NM_000057]	TATGCATTCTCATAACAACCGAATCTCAATGTACATAGACCCTCTTTCTTGTTTGTCAGC
A_24_P339560	NM_052884	SIGLEC11	Hs.661852	114132	3.899	0.0133	sialic acid binding Ig-like lectin 11	Homo sapiens CD163 molecule-like 1 (CD163L1), mRNA [NM_174941]	AATCACTGAATGCCTCCTCAGGTCATTTAGCACTTATTTTATCCAGTATCTTTGGGCTCC
A_33_P3309621	NR_047529	SIGLEC17P	Hs.132045	284367	2.776	0.0357	sialic acid binding Ig-like lectin 17, pseudogene	Homo sapiens GINS complex subunit 1 (Psf1 homolog) (GINS1), mRNA [NM_021067]	GCTAAACTGTGAGTTCTCATGGTGTTTTTGTAAATTACATCAACAGTCATGTGTTCTATG
A_23_P363313	NM_153357	SLC16A11	Hs.336564	162515	2.713	6.31e-06	solute carrier family 16, member 11	Homo sapiens general transcription factor IIA, 1, 19/37kDa (GTF2A1), transcript variant 1, mRNA [NM_015859]	GAAGAAGAGCCCCTCAATAGTGAAGATGATGTGAGTGATGAGGAAGGACAGGAACTCTTT
A_24_P191312	NM_003038	SLC1A4	Hs.654352	6509	5.57	1.88e-06	solute carrier family 1 (glutamate/neutral amino acid transporter), member 4	Homo sapiens acidic (leucine-rich) nuclear phosphoprotein 32 family, member E (ANP32E), transcript variant 1, mRNA [NM_030920]	TCAAGCTTACTGTATTAGTCATTTTTAGCCCATAATTAAAACATGATCACTTTTACACAG
A_23_P325562	NM_006671	SLC1A7	Hs.104637	6512	4.441	0.000519	solute carrier family 1 (glutamate transporter), member 7	Homo sapiens baculoviral IAP repeat containing 3 (BIRC3), transcript variant 1, mRNA [NM_001165]	TCCTATACATCGAAGGTGTGCATATATGTTGAATGACATTTTAGGGACATGGTGTTTTTA
A_33_P3316721	NM_144585	SLC22A12	Hs.174424	116085	2.991	0.0139	solute carrier family 22 (organic anion/urate transporter), member 12	Homo sapiens Fanconi anemia, complementation group A (FANCA), transcript variant 1, mRNA [NM_000135]	ATGAGGGCCTCGTTTATTAAGATCTTTAAACTGCTTTATACACTGTCACGTGGCTTCATC
A_33_P3287203	NM_004803	SLC22A14	Hs.165559	9389	2.225	0.0142	solute carrier family 22, member 14	Homo sapiens uncharacterized LOC101929413 (LOC101929413), long non-coding RNA [NR_109866]	AGGGAAAGGGAAGGAAGACCAGAACCAGTGTTTATTAAATACCTACTAAATGTCAAATTT
A_33_P3409154	NM_015482	SLC22A23	Hs.713588	63027	2.337	0.0132	solute carrier family 22, member 23	Homo sapiens cDNA FLJ46276 fis, clone TESTI4029676. [AK128153]	TGAGCCAGCGTGCCCAGTGGCTTTTCTGCTTTTTTCACTGATAAAAAATGTTTGATTTGC
A_23_P93213	NM_153320	SLC22A7	Hs.485438	10864	4.143	0.00575	solute carrier family 22 (organic anion transporter), member 7	Homo sapiens chromosome 5 open reading frame 63 (C5orf63), transcript variant 2, mRNA [NM_001164478]	CGAGTAAACACCTCAAAACTTGAAAAACAGCTCCTGAAACTTGAGCAGCAAAGTACTGGA
A_23_P28246	NM_144712	SLC23A3	Hs.124565	151295	2.666	0.000701	solute carrier family 23, member 3	Homo sapiens heterogeneous nuclear ribonucleoprotein A2/B1 (HNRNPA2B1), transcript variant A2, mRNA [NM_002137]	ACGAGTCCGGTTCGTGTTCGTCCGCGGAGATCTCTCTCATCTCGCTCGGCTGCGGGAAAT
A_33_P3227904	NM_207348	SLC25A34	Hs.631867	284723	2.008	0.00359	solute carrier family 25, member 34	Homo sapiens nucleophosmin/nucleoplasmin 2 (NPM2), transcript variant 2, mRNA [NM_001286680]	AACTCTCCACTTTCAGGAGGCCCCCAGTGAAGAGCCCCACCTCGGGGTCACAATAAAGTT
A_24_P64100	ENST00000519973	SLC25A37	Hs.596025	51312	2.154	0.00029	solute carrier family 25 (mitochondrial iron transporter), member 37	Homo sapiens leucine-rich single-pass membrane protein 2 (LSMEM2), mRNA [NM_153215]	AGGGAGAACAGAAAAATACCCAGGGGTTAAGACCACAGAAGGCTGACCGTTCTGTTTAAT
A_23_P571	NM_006516	SLC2A1	Hs.473721	6513	9.774	9.89e-06	solute carrier family 2 (facilitated glucose transporter), member 1	Homo sapiens ADAM metallopeptidase domain 12 (ADAM12), transcript variant 1, mRNA [NM_003474]	TTTTGTGGTTGGGGGAGGCACGGGGTGGAGTATTCTTTTTTATATCCTCAAAACAAAAAA
A_33_P3694746	ENST00000416689	SLC2A1-AS1	Hs.260928	440584	5.493	0.000409	SLC2A1 antisense RNA 1	Homo sapiens APCDD1L antisense RNA 1 (head to head) (APCDD1L-AS1), long non-coding RNA [NR_034147]	AGAAAGAGAATCACTCGGATGGGAAAAGTTAACTGGATTGTTCCCACCTGCATGGATCAC
A_32_P47754	NM_001286233	SLC2A14	Hs.655169	144195	3.502	1.04e-06	solute carrier family 2 (facilitated glucose transporter), member 14	Homo sapiens coronin, actin binding protein, 2A (CORO2A), transcript variant 1, mRNA [NM_003389]	TGAAAGAGATTCCAGTGGGACATGGTGCCGTTTTTCTGTTTGCCTTCTTGCAACAACAGT
A_24_P81900	NM_006931	SLC2A3	Hs.419240	6515	2.754	1.45e-05	solute carrier family 2 (facilitated glucose transporter), member 3	Homo sapiens G patch domain containing 2 (GPATCH2), mRNA [NM_018040]	CCTGTCTTTGAAAGTATCTTAACTGGTTCTTTTCCCCTTATGTCACACCCAAGCAGAAGA
A_33_P3385006	NM_001135195	SLC39A5	Hs.591018	283375	2.936	0.011	solute carrier family 39 (zinc transporter), member 5	Homo sapiens filamin A interacting protein 1-like (FILIP1L), transcript variant 1, mRNA [NM_182909]	ACCGGCAGTCATCATGGCAGTTTCAGCGTTCAAACAGCAATAGCTCAAGTGTGATAACTA
A_23_P64980	NM_016615	SLC6A13	Hs.504398	6540	3.34	0.0276	solute carrier family 6 (neurotransmitter transporter), member 13	Homo sapiens DEAD (Asp-Glu-Ala-Asp) box polypeptide 39B (DDX39B), transcript variant 1, mRNA [NM_004640]	CCCTGGCTCGAAATAAGAGCCTCAACCTCAAACACATTAAACACTTTATTTTGGATGAAT
A_33_P3402615	NM_201649	SLC6A9	Hs.442590	6536	5.835	5.94e-08	solute carrier family 6 (neurotransmitter transporter, glycine), member 9	Homo sapiens angiopoietin-like 4 (ANGPTL4), transcript variant 1, mRNA [NM_139314]	GCCAATGGTATCTGGGCGGAGCTCACAGAGTTCTTGGAATAAAAGCAACCTCAGAACACT
A_33_P3316539	NM_001008539	SLC7A2	Hs.448520	6542	4.309	1.2e-06	solute carrier family 7 (cationic amino acid transporter, y+ system), member 2	Homo sapiens chromosome 16 open reading frame 59 (C16orf59), mRNA [NM_025108]	TCACTGGCTCTTCTCAGGACAACTAAGCCTGCTGGTCAGGGCTGGCTTTCAGCCTTCCTA
A_24_P335620	NM_003486	SLC7A5	Hs.513797	8140	3.008	3.54e-07	solute carrier family 7 (amino acid transporter light chain, L system), member 5	Homo sapiens family with sequence similarity 46, member A (FAM46A), mRNA [NM_017633]	GAATCAGTGCTAGAGGGAACAGATTGTGAATTTTGTTTACAGCATCCAATATTTGGATTT
A_23_P135669	NM_030958	SLCO5A1	Hs.443609	81796	4.06	0.00391	solute carrier organic anion transporter family, member 5A1	Homo sapiens coiled-coil domain containing 134 (CCDC134), mRNA [NM_024821]	TCCGAAAAGGCCCAAGGATCTCCAGATCCCAGTCTGAGTTATAGCCCTGGAGCAGCTCAG
A_23_P389141	NM_144990	SLFNL1	Hs.194609	200172	2.961	0.00495	schlafen-like 1	Homo sapiens F-box protein 32 (FBXO32), transcript variant 1, mRNA [NM_058229]	GACTGGGAATTTAAGAATGTGAACTTCTCACTAGAATTGGTATGGAAAAGCAAAATACTG
A_33_P3411035	NM_003061	SLIT1	Hs.632082	6585	4.102	0.0149	slit homolog 1 (Drosophila)	Homo sapiens cullin-associated and neddylation-dissociated 2 (putative) (CAND2), transcript variant 2, mRNA [NM_012298]	GAAGGTTTCAAATGTGTCTAGTGTTCAGTATTGAGGACAAAGAAATACAAGTGGCAGGCC
A_23_P58588	NM_003062	SLIT3	Hs.552087	6586	2.143	0.000134	slit homolog 3 (Drosophila)	Homo sapiens lymphatic vessel endothelial hyaluronan receptor 1 (LYVE1), mRNA [NM_006691]	CTCTGTAAAGCTAAAATAAAGAAATAGAACAAGGCTGAGGATACGACAGTACACTGTCAG
A_24_P102293	NM_015567	SLITRK5	Hs.591208	26050	2.06	0.0322	SLIT and NTRK-like family, member 5	Homo sapiens MT-RNR2-like 2 (MTRNR2L2), mRNA [NM_001190470]	AATCACTTGTTCCTTAAATAGGGACTTGTATGAATGGCTCCACGAGGGTTCAGCTGTCTC
A_23_P55518	NM_005904	SMAD7	Hs.465087	4092	5.096	1.99e-06	SMAD family member 7	Homo sapiens ADP-ribosylation factor-like 14 effector protein-like (ARL14EPL), mRNA [NM_001195581]	CAAAAGTGGCAGGCTCATCTGTAATGACGCTGATCTGTGTGATTGTCTAGAGAAGAACTG
A_23_P389250	NM_001145010	SMCO2	Hs.282121	341346	3.379	5.62e-06	single-pass membrane protein with coiled-coil domains 2	Homo sapiens dishevelled associated activator of morphogenesis 2 (DAAM2), transcript variant 2, mRNA [NM_015345]	GTCATCAACCTAACAAACACAACCTTCTCAGCAGCATTTCTCCCCTGTGATGGAAATAAA
A_33_P3221034	NM_001193628	SMIM17	Hs.336588	147670	2.413	5.03e-06	small integral membrane protein 17	Homo sapiens long intergenic non-protein coding RNA 426 (LINC00426), long non-coding RNA [NR_024464]	GCTGCCTGTTTTTGTTTAACCCGTGAGCTAAGAATAGTTTTTACCTATTTTAAGTAGTTG
A_23_P397120	NM_001136503	SMIM24	Hs.130714	284422	5.525	0.00491	small integral membrane protein 24	Homo sapiens amyloid beta (A4) precursor protein-binding, family A, member 1 (APBA1), mRNA [NM_001163]	TAACTGAACGCTAATGTCTGTATAAGAGTTGCTGCAACAATAAACAAGAACTTCACCTCT
A_33_P3590673	NR_045196	SNHG18	Hs.34447	100505806	3.016	0.00075	small nucleolar RNA host gene 18 (non-protein coding)	Homo sapiens family with sequence similarity 24, member B (FAM24B), transcript variant 1, mRNA [NM_152644]	GCTGATAGTTGTCGTGCTCTGTCTTTACTTCAAAATACACAACGCGCTAAAAGCTGCAAA
A_21_P0000334	NR_002979	SNORA49	Hs.742405	677829	2.053	0.00035	small nucleolar RNA, H/ACA box 49	Homo sapiens myomesin 3 (MYOM3), mRNA [NM_152372]	CCGGATGCACTGGGGCTATCTAACAGTACTGGCATCTGATAGGTAGAGGTCAGGTACGCT
A_21_P0000464	NR_003689	SNORD123		100113384	2.369	0.000316	small nucleolar RNA, C/D box 123	Homo sapiens long intergenic non-protein coding RNA 1116 (LINC01116), long non-coding RNA [NR_040001]	GCCAAGATTCATTCCATGATTAGTTTTTATGACCAAGTTATGAACGCTTTTGAATATGGG
A_23_P254404	NM_153271	SNX33	Hs.8705	257364	2.569	8.08e-05	sorting nexin 33	Homo sapiens inositol polyphosphate-4-phosphatase, type II, 105kDa (INPP4B), transcript variant 1, mRNA [NM_003866]	TGATCATGGAAATTAAAGAGGAAGGGGCATCAGAAGAAGGGCAGCACTTTCTTCCTACAG
A_33_P3215834	NM_020777	SORCS2	Hs.479099	57537	4.955	0.000785	sortilin-related VPS10 domain containing receptor 2	Homo sapiens activating transcription factor 3 (ATF3), transcript variant 4, mRNA [NM_001040619]	GATGTCAATAGCATTGTTTTTGTCATGTAGCTGTTTTAAGAAATCTGGCCCAGGGTGTTT
A_24_P276385	NM_205856	SPACA5	Hs.319319	389852	3.435	0.024	sperm acrosome associated 5	Homo sapiens chemokine (C-X-C motif) ligand 12 (CXCL12), transcript variant 1, mRNA [NM_199168]	GTGACATTTCCATGCATAAATGCGATCCACAGAAGGTCCTGGTGGTATTTGTAACTTTTT
A_23_P132027	NM_003116	SPAG4	Hs.123159	6676	2.66	4.85e-07	sperm associated antigen 4	Homo sapiens heterogeneous nuclear ribonucleoprotein D (AU-rich element RNA binding protein 1, 37kDa) (HNRNPD), transcript variant 1, mRNA [NM_031370]	GTTTGGAAGACAGGCTTGCCGAAATTGAGGACATGATTAAAATTGCAGTGAAGTTTGAAA
A_33_P3410650	NM_001039592	SPAG8	Hs.256747	26206	2.098	0.0054	sperm associated antigen 8	Homo sapiens mediator complex subunit 27 (MED27), transcript variant 1, mRNA [NM_004269]	TGGCCTTTTAAATCAGCAGTCATTGAAGCGTTCCGCTAATCAGATGGGAGTATCTGCCAA
A_21_P0001802	NR_033879	SPATA3-AS1	Hs.404807	348761	2.515	0.0146	SPATA3 antisense RNA 1 (head to head)	Homo sapiens KIAA1324 (KIAA1324), transcript variant 1, mRNA [NM_020775]	CGACCTCATCTTTACCAGCAAGAAGTCACTCTTTGGGAAGATCAAATCATTTACCTCCAA
A_33_P3421084	NR_028139	SPATA41	Hs.136982	388182	2.79	0.0496	spermatogenesis associated 41 (non-protein coding)	Homo sapiens GH3 domain containing (GHDC), transcript variant 1, mRNA [NM_032484]	ATTCTGAAGTGTATTCTACATAAACTCTCAGAGGATGCCCAGCAGGATGGAGTCCCAGTT
A_32_P216734	NM_001004351	SPDYE3	Hs.703626	441272	2.735	0.0085	speedy/RINGO cell cycle regulator family member E3	Homo sapiens G protein-coupled receptor 68 (GPR68), transcript variant 2, mRNA [NM_003485]	TACTGTCAAGAGTTGTATTTTTGTATTGTCCTTTTTGCCAAGTCTACATGTGTTGACTCT
A_23_P27795	NM_021102	SPINT2	Hs.31439	10653	2.083	0.00165	serine peptidase inhibitor, Kunitz type, 2	Homo sapiens MIR143 host gene (non-protein coding) (MIR143HG), transcript variant 1, long non-coding RNA [NR_105059]	CTGGAGAAGAGGAAAAGCAAACCTTCATTGAGACCCAAGCGGTCTCTCCTGTGCTCTGTG
A_33_P3404706	NM_001030288	SPN	Hs.632188	6693	2.719	0.0347	sialophorin	Homo sapiens germ cell associated 1 (GSG1), transcript variant 3, mRNA [NM_001080554]	AGGGGCCAGCCAGGAGCTGAAAGAAGCAGTTAGGTCATCTGTAGAGGAAGAGCAGTGTTA
A_33_P3214948	NM_014767	SPOCK2	Hs.523009	9806	3.295	2.23e-06	sparc/osteonectin, cwcv and kazal-like domains proteoglycan (testican) 2	Homo sapiens dihydrofolate reductase (DHFR), transcript variant 1, mRNA [NM_000791]	ATTTAATTGTACTTAACCATTTTCATCTATTTCTTTAATAAGAACAATTCCATCTTAATA
A_33_P3271156	NM_001204352	SPOCK3	Hs.481133	50859	2.06	4.55e-06	sparc/osteonectin, cwcv and kazal-like domains proteoglycan (testican) 3	Homo sapiens MT-RNR2-like 7 (MTRNR2L7), mRNA [NM_001190489]	GGATGCTATCTCAATCTAAAAAATCATCACCACCCTACCCAAGAACAGGGTTTGTTAAGA
A_23_P49499	NM_006456	ST6GALNAC2	Hs.592105	10610	2.459	0.0055	ST6 (alpha-N-acetyl-neuraminyl-2,3-beta-galactosyl-1,3)-N-acetylgalactosaminide alpha-2,6-sialyltransferase 2	Homo sapiens laminin, beta 2 pseudogene 1 (LAMB2P1), non-coding RNA [NR_004405]	CCTCAGGTGGGAGTTTCGGAAACAAAAGGGAAATTGATTAAACTTGTATTATACACTGGA
A_21_P0011323	NM_020759	STARD9	Hs.122061	57519	3.231	0.0285	StAR-related lipid transfer (START) domain containing 9	Homo sapiens DPP9 antisense RNA 1 (DPP9-AS1), mRNA [NM_001242901]	AGGGTGGACCAAAGCACCCCCTCTTTTCCTGGGCTTCCCGAGAGTTGATAATTGAAAAAA
A_23_P416395	NM_003714	STC2	Hs.233160	8614	11	4.94e-06	stanniocalcin 2	Homo sapiens actin-like 6B (ACTL6B), mRNA [NM_016188]	CCCCCCAAACTGGAAGAAGAAGGAGAAGCTACCCCAGGTCTCCAAGTCCTGGCATAACTA
A_24_P678104	NM_015894	STMN3	Hs.639609	50861	2.16	0.00829	stathmin-like 3	leucine rich repeat and fibronectin type III domain containing 3 [Source:HGNC Symbol;Acc:28370] [ENST00000588831]	AGAAAGGAGCCTTGGGAAGGAGCCCCTCTGGCCTGAAAGATCAAGCCTATTGCTGGGCAT
A_23_P43164	NM_015170	SULF1	Hs.409602	23213	2.083	0.000875	sulfatase 1	Homo sapiens MIR31 host gene (non-protein coding) (MIR31HG), long non-coding RNA [NR_027054]	GGCCCTATGGGTTTCTGTATTCAGTTAGGAAATTACCTATCTCTGGAAATTAAACTTTTT
A_23_P155786	NM_005420	SULT1E1	Hs.479898	6783	6.952	5.58e-05	sulfotransferase family 1E, estrogen-preferring, member 1	Homo sapiens adenylate kinase 4 (AK4), transcript variant 1, mRNA [NM_001005353]	GACAATTCTAGCCAACATTGAGTCACTCAATAAGTCTCAACAGTGGGTGTGTTTGCTGAG
A_33_P3292198	NM_080675	SUN5	Hs.375186	140732	3.294	0.00745	Sad1 and UNC84 domain containing 5	Homo sapiens dehydrogenase/reductase (SDR family) member 2 (DHRS2), transcript variant 1, mRNA [NM_182908]	CCAGGAGCCTGAGGGGGTGTCTAGGTGATCATTTGGATCTGGAGCAGAGTCTGCCATTCT
A_33_P3262253	ENST00000402499	SUV420H2	Hs.590982	84787	11.6	0.0252	suppressor of variegation 4-20 homolog 2 (Drosophila)	Homo sapiens angiotensin I converting enzyme (ACE), transcript variant 1, mRNA [NM_000789]	TGCCTGACACTGAGCCCCACCTCTCCAAGTCTCTCTGTGAATACAATTAAAGGTCCTGCC
A_33_P3335915	AL713682	SYNE1	Hs.12967	23345	2.68	0.0225	spectrin repeat containing, nuclear envelope 1	Homo sapiens HHIP-like 1 (HHIPL1), transcript variant 1, mRNA [NM_001127258]	TGAAACTACTGACACTTTTTCACCCAGGGCTATGCCAATAATGTGGCTGTTTACACACCA
A_23_P344531	NM_007286	SYNPO	Hs.435228	11346	2.255	2.01e-05	synaptopodin	Homo sapiens uncharacterized LOC101927100 (LOC101927100), transcript variant 1, long non-coding RNA [NR_109874]	TTGGAACACTGCTCAGCCTTCCCAACCTTCTTTTACCACTGATGTTTCTACCTTAGTGAT
A_23_P355517	NM_024875	SYNPO2L	Hs.645273	79933	3.747	0.0147	synaptopodin 2-like	Homo sapiens CUGBP, Elav-like family member 4 (CELF4), transcript variant 1, mRNA [NM_020180]	GTATAGCGTCTATGGAGTTCAGAGGGCACGTGTTTGGGGGAAAATATATATGACATGAAG
A_23_P163697	NM_016524	SYT17	Hs.258326	51760	3.549	0.000982	synaptotagmin XVII	Homo sapiens collagen, type I, alpha 1 (COL1A1), mRNA [NM_000088]	GGTGGGAGGAAGCAAAAGACTCTGTACCTATTTTGTATGTGTATAATAATTTGAGATGTT
A_23_P53193	NM_032943	SYTL2	Hs.369520	54843	8.803	7.71e-05	synaptotagmin-like 2	Homo sapiens ADAM metallopeptidase with thrombospondin type 1 motif, 1 (ADAMTS1), mRNA [NM_006988]	GTGATCCTTTAAAGAAACCTAAACATTTCATAGACTTTTGCACAATGGCAGAATGCAGTT
A_21_P0001066	NR_110614	TAF1A-AS1	Hs.553851	100506161	2.541	0.00476	TAF1A antisense RNA 1	Homo sapiens jade family PHD finger 2 (JADE2), transcript variant 3, mRNA [NM_015288]	ATTTTGACACTGAGACTGATGGCTACTTCTCTGATGGGGAGATGAGCGACTCAGATGTAG
A_33_P3328559	NM_198517	TBC1D10C	Hs.534648	374403	2.517	0.0313	TBC1 domain family, member 10C	Homo sapiens mRNA, chromosome 1 specific transcript KIAA0509. [AB007978]	TGTGCTGGGATGAAAGGATATCTGGAACATGAAGGGGACACAGGAGAGATCAACTACTTT
A_23_P137705	NM_005149	TBX19	Hs.716656	9095	2.195	1.64e-05	T-box 19	PREDICTED: Homo sapiens uncharacterized LOC388210 (LOC388210), mRNA [XM_001716361]	GGACAGGCTCGGGGCTCACAGCCCTGTTCGTGGAACTTAACCACAAGACCCTCATCCTCT
A_23_P383819	NM_016569	TBX3	Hs.744016	6926	6.1	0.000269	T-box 3	Homo sapiens aldehyde dehydrogenase 4 family, member A1 (ALDH4A1), transcript variant P5CDhS, mRNA [NM_170726]	TTGACGCTGCAGCGGAACTCATCGACTTCTTCCGGTTCAATGCCAAGTATGCGGTGGAGC
A_23_P4443	NM_018488	TBX4	Hs.143907	9496	3.279	0.00063	T-box 4	Homo sapiens DLG5 antisense RNA 1 (DLG5-AS1), long non-coding RNA [NR_024585]	GGATTTCAGACTTCTGACCTTGAGAAGTGTGAGCCAATAAAACAACTGCAGTGGAAAAAA
A_23_P34375	NM_003196	TCEA3	Hs.446354	6920	5.221	2.47e-11	transcription elongation factor A (SII), 3	Rho GTPase activating protein 21 [Source:HGNC Symbol;Acc:23725] [ENST00000476499]	TTTTACAAAAATACCATTGCCAAGTTTTTGCAATTAAGTGACATGGAAATGTTATGTTGA
A_24_P49106	NM_152278	TCEAL7	Hs.21861	56849	2.139	0.0189	transcription elongation factor A (SII)-like 7	Homo sapiens melanoma antigen family E, 2 (MAGEE2), mRNA [NM_138703]	TGGTAAAATAGGCATTGGGGCTCTAAATTAGAATCCAGGTAGGGCTTGTGTGGGAAGTAC
A_23_P389588	NM_030756	TCF7L2	Hs.593995	6934	4.224	0.00796	transcription factor 7-like 2 (T-cell specific, HMG-box)	Homo sapiens complement component 1, q subcomponent-like 2 (C1QL2), mRNA [NM_182528]	ATTCAGGGGACGAAGTGTATGTGAAGCTGGATGGCGGGAAGGCTCACGGAGGCAATAATA
A_32_P160045	NM_152665	TCTEX1D1	Hs.479226	200132	2.583	1.35e-06	Tctex1 domain containing 1	Homo sapiens interleukin 6 signal transducer (IL6ST), transcript variant 1, mRNA [NM_002184]	AGCTTAGTTTTAGAAACCTGTGGACATTCAAACCTGATTCTTTATTCCCTGTGACTATGG
A_23_P366376	NM_003212	TDGF1	Hs.385870	6997	3.19	0.0146	teratocarcinoma-derived growth factor 1	Homo sapiens eukaryotic translation elongation factor 1 epsilon 1 (EEF1E1), transcript variant 1, mRNA [NM_004280]	AAGAAAAAGCAATCGTTCAGCAGTGGTTAGAATACAGGGTCACTCAAGTAGATGGGCACT
A_32_P231179	NM_144705	TEKT4	Hs.631517	150483	2.058	0.0048	tektin 4	Homo sapiens myeloma overexpressed (MYEOV), transcript variant 2, mRNA [NM_138768]	TGTGTTGCATGGCCCTCCCAACCAATTCAGTATTTTTCTCCCCATTTTCCAGGGAGAAAT
A_33_P3415888	NM_199046	TEPP	Hs.132976	374739	2.745	0.00544	testis, prostate and placenta expressed	Homo sapiens G protein-coupled receptor 133 (GPR133), mRNA [NM_198827]	ACTCTGCCCACCGCGTCGACCTGTCAGCCGTGTGAGCCGGGAGGCTGCCAACCAGGCCAG
A_23_P32454	NM_003235	TG	Hs.654591	7038	2.474	0.000209	thyroglobulin	Homo sapiens karyopherin alpha 5 (importin alpha 6) (KPNA5), mRNA [NM_002269]	TATTTGGTAGCTTTAGGCTGCATTAAACCACTTTGTGATCTTTTGACTGTTATGGACTCC
A_24_P402438	NM_003238	TGFB2	Hs.133379	7042	3.024	2.9e-05	transforming growth factor, beta 2	Homo sapiens family with sequence similarity 189, member A2 (FAM189A2), transcript variant 1, mRNA [NM_004816]	ACATTAAATCTGTTTTGAAATCTGATGAGGAGCACATGGAGGAAGCCATCACAAGTGCCA
A_23_P156327	NM_000358	TGFBI	Hs.369397	7045	8.914	2.68e-08	transforming growth factor, beta-induced, 68kDa	Homo sapiens ADAM metallopeptidase with thrombospondin type 1 motif, 1 (ADAMTS1), mRNA [NM_006988]	TATGGGGGTAGATAGAAAAGGAGTTGAATCATCAGAGTAAACTGCCAGTTGCAAATTTGA
A_33_P3384462	NM_024817	THSD4	Hs.387057	79875	2.607	0.000105	thrombospondin, type I, domain containing 4	Homo sapiens isocitrate dehydrogenase 3 (NAD+) beta (IDH3B), transcript variant 2, mRNA [NM_174855]	TCTGAGGAGAAGCTGGAGCAGGTGCTGAGTTCCATGAAGGAGAACAAAGTGGCCATCATT
A_23_P399078	NM_000362	TIMP3	Hs.644633	7078	4.084	0.000176	TIMP metallopeptidase inhibitor 3	Homo sapiens COBW domain containing 5 (CBWD5), transcript variant 1, mRNA [NM_001024916]	GACAACACTTCTGAACTATATTTTGACAGAGCAACATAGTAAAAGAGTAGCGGTCATTTT
A_23_P153676	NM_003260	TLE2	Hs.332173	7089	2.06	0.000121	transducin-like enhancer of split 2	Homo sapiens MAX interactor 1, dimerization protein (MXI1), transcript variant 2, mRNA [NM_130439]	AGTTAAGTTCAGCACTTGTCTCATTTTAATGTAAAGATTTGCTTCCATTTTCCTACAGGC
A_23_P148959	NM_032027	TM2D1	Hs.656790	83941	2.507	0.000575	TM2 domain containing 1	Homo sapiens kinesin family member 11 (KIF11), mRNA [NM_004523]	ACACTCCAAGACCTGTGCCTTTTAGAGAAGCTCACAATGATTTAAGGACTGTTTGAAACT
A_21_P0002779	NR_109809	TM4SF1-AS1	Hs.549633	100874091	2.339	0.0109	TM4SF1 antisense RNA 1	Homo sapiens uncharacterized LOC100130264 (LOC100130264), long non-coding RNA [NR_024564]	GACCTAATCCCACACCTGCCCATTGACTTAATGAATAAAGGAATGAGGTGAAACACCTAC
A_23_P369899	NM_015444	TMEM158	Hs.740403	25907	4.087	1.08e-05	transmembrane protein 158 (gene/pseudogene)	Homo sapiens cystathionine-beta-synthase (CBS), transcript variant 1, mRNA [NM_000071]	GCTGATCGACTTTGTGTCTCTGTTGTCTAAAATAGGTTTTCCCTGTTCTGGACATTTCAT
A_33_P3344831	NM_018004	TMEM45A	Hs.658956	55076	2.544	5.39e-05	transmembrane protein 45A	Homo sapiens inter-alpha-trypsin inhibitor heavy chain 2 (ITIH2), mRNA [NM_002216]	ACACGGCTCAAGTCACGAATCAGAGGGTGCAGATCTCAGTGAAGAAAGAAAAAGTGGTAA
A_33_P3261408	NM_147196	TMIE	Hs.185777	259236	3.205	0.000814	transmembrane inner ear	Homo sapiens early B-cell factor 4 (EBF4), mRNA [NM_001110514]	TTTGCATCTGACCCATCTCAACTGGCCCAGCATCCCAACTTCTCTGCAGCGAAAGGGTGG
A_23_P126605	NM_013353	TMOD4	Hs.709681	29765	6.854	1.36e-05	tropomodulin 4 (muscle)	Homo sapiens adenylate kinase 4 (AK4), transcript variant 1, mRNA [NM_001005353]	CCCTACGTTTACACACTTTTCTCAAACAAGATCACACCTATTCAGTCCAAAGAAGCATAT
A_23_P102864	NM_002772	TMPRSS15	Hs.149473	5651	2.636	0.00659	transmembrane protease, serine 15	Homo sapiens heparanase (HPSE), transcript variant 1, mRNA [NM_006665]	CTGCAGTTCTGCGCTTTTTACCAGTGAAAAAATGTAATTATTTTCCCCTCTTAAGGATTA
A_23_P131825	NM_003279	TNNC2	Hs.182421	7125	3.936	0.000231	troponin C type 2 (fast)	Homo sapiens cyclin B2 (CCNB2), mRNA [NM_004701]	TTGATTTTGTACATAGTCCTCTGGTCTATCTCATGAAACCTCTTCTCAGACCAGTTTTCT
A_23_P24784	NM_003282	TNNI2	Hs.523403	7136	3.461	0.0276	troponin I type 2 (skeletal, fast)	Homo sapiens colorectal neoplasia differentially expressed (non-protein coding) (CRNDE), transcript variant 3, long non-coding RNA [NR_110453]	TCAGTTGTCACGCAGAAGAAGGTTAAGCTGTATTTGATTGCCAGTTTTACTGAAAATGCT
A_23_P34700	NM_000364	TNNT2	Hs.533613	7139	2.886	0.0258	troponin T type 2 (cardiac)	Homo sapiens fascin actin-bundling protein 2, retinal (FSCN2), transcript variant 1, mRNA [NM_012418]	AACGGGCGCTACGTGTGCATGAAGAAGAATGGGCAGCTGGCGGCTATCAGCGATTTTGTC
A_23_P45864	NM_003285	TNR	Hs.659864	7143	4.87	0.000145	tenascin R	Homo sapiens ATH1, acid trehalase-like 1 (yeast) (ATHL1), mRNA [NM_025092]	CCGACGAGTACCATTCAGGGGTCAACAACTCTGTGTACACCAACGTCCTGGTCCAGAACA
A_24_P857624	NR_040071	TNRC6C-AS1	Hs.635442	100131096	2.118	0.000186	TNRC6C antisense RNA 1	Homo sapiens mitogen-activated protein kinase 9 (MAPK9), transcript variant JNK2-g, mRNA [NM_001135044]	CCTCATCTCAGATTCACTTGTTGCAACCTATAAATAAGGACGTCTTTATTTTGCAAGTAA
A_23_P206018	NM_001018004	TPM1	Hs.133892	7168	2.072	5.53e-05	tropomyosin 1 (alpha)	Homo sapiens mannose-P-dolichol utilization defect 1 (MPDU1), transcript variant 1, mRNA [NM_004870]	CCGATTCTTTTACCTGAGAAATGCTACGACCAACTTTTCGTTCAGTGGGACTTGCTTCAC
A_23_P117464	NM_173846	TPPP2	Hs.406966	122664	4.134	0.0125	tubulin polymerization-promoting protein family member 2	Homo sapiens chromosome 9 open reading frame 116 (C9orf116), transcript variant 1, mRNA [NM_001048265]	CACAGACTGCGCTGCCTTCCCTGAAAATATTATTCGTCTGCGGAGTAGGAAAATATGCAA
A_23_P26386	NM_016140	TPPP3	Hs.534458	51673	2.883	6.23e-05	tubulin polymerization-promoting protein family member 3	Homo sapiens follistatin (FST), transcript variant FST344, mRNA [NM_013409]	CTGTGAAGATATCCAGTGCACTGGTGGGAAAAAATGTTTATGGGATTTCAAGGTTGGGAG
A_24_P110914	NR_024458	TPT1-AS1	Hs.375766	100190939	2.069	0.000458	TPT1 antisense RNA 1	Homo sapiens melanoregulin (MREG), mRNA [NM_018000]	TCATGCAGACTTGCACATATGCAGGGAGTATTGCACTGAAGATCTTTGCTGGACCTTCTT
A_33_P3217356	NM_001194986	TRABD2B	Hs.61504	388630	4.99	0.00779	TraB domain containing 2B	Homo sapiens asp (abnormal spindle) homolog, microcephaly associated (Drosophila) (ASPM), transcript variant 1, mRNA [NM_018136]	CAAAGGCGGAAGCATTTTTACAAAAACTTGTTGTTTGTTGGCTATTTTACTGAAGACAAC
A_33_P3389113	NR_034108	TRAF3IP2-AS1	Hs.486228	643749	2.059	0.00138	TRAF3IP2 antisense RNA 1	Homo sapiens matrix-remodelling associated 8 (MXRA8), transcript variant 2, mRNA [NM_032348]	ACCAGAAGTCGGGAAAGTCAAAGGGGAAGGATGTTAACTTGGCGGAGTTCGCTGTGGCTG
A_23_P201731	NM_004619	TRAF5	Hs.523930	7188	2.315	0.000154	TNF receptor-associated factor 5	gamma-glutamyltransferase 3 pseudogene [Source:HGNC Symbol;Acc:4252] [ENST00000412448]	GATGCCGGGGAATATGAATGCCACACACCCAGCACCGAGAAGCAATACTTTGGGAGTTAA
A_24_P183664	NM_014817	TRIL	Hs.744120	9865	2.489	2.99e-05	TLR4 interactor with leucine-rich repeats	Homo sapiens kinesin family member 4A (KIF4A), mRNA [NM_012310]	AGAAACATCTTCCTAAGGATACCCTTCTATCTCCAGACTCTTCTTTTGAATATGTCCCAC
A_32_P117313	NM_001171796	TRIQK	Hs.440643	286144	2.29	0.00734	triple QxxK/R motif containing	PREDICTED: Homo sapiens uncharacterized LOC102724532 (LOC102724532), transcript variant X1, ncRNA [XR_424843]	GGAGGGTCCTGGAGGGAAGGATGTGGAACTACAGCCTCTGCTCTCAAGAAGCTCAGATCT
A_23_P217228	NM_016157	TRO	Hs.633653	7216	2.143	0.000127	trophinin	MACRO domain containing 2 [Source:HGNC Symbol;Acc:16126] [ENST00000462552]	AACAGCATTCTATCATGGAAGGAGGAGATGAAGGGCAAGGGCCAAAATGATGGATGCATC
A_33_P3317327	ENST00000355722	TRPM8	Hs.366053	79054	3.529	0.0488	transient receptor potential cation channel, subfamily M, member 8	Homo sapiens collagen, type V, alpha 1 (COL5A1), transcript variant 1, mRNA [NM_000093]	CCCATCGCGGACATCATGTTCAATGACTTCGGTGAAGCGTCACAGAAATTTGGATTTGAA
A_21_P0003042	ENST00000361875	TSC22D2	Hs.658919	9819	2.271	0.000362	TSC22 domain family, member 2	Homo sapiens uncharacterized LOC100507373 (LOC100507373), long non-coding RNA [NR_045214]	AATTGACAAGAGGCATTACAAGGAGCTGCAACAAAAGCAACGACTACCAAGTGTCCAGCA
A_23_P16275	NM_021733	TSKS	Hs.515858	60385	3.065	0.0218	testis-specific serine kinase substrate	Homo sapiens family with sequence similarity 107, member A (FAM107A), transcript variant 1, mRNA [NM_007177]	TCTCCTTTGCAGCTTAGGATGGCTATGTGATCAGGTGTGGCCAATGAAATTGAAGAGGAA
A_23_P408341	NR_002781	TSPY26P	Hs.647447	128854	2.489	0.000566	testis specific protein, Y-linked 26, pseudogene	Homo sapiens kinesin family member C1 (KIFC1), mRNA [NM_002263]	TGGTAGTGCTAAGATGCTCATGTTTGTGAACATTTCTCCACTGGAAGAGAACGTCTCCGA
A_23_P34209	NR_001541	TTTY5	Hs.121389	83863	4.385	0.0293	testis-specific transcript, Y-linked 5 (non-protein coding)	Homo sapiens Bartter syndrome, infantile, with sensorineural deafness (Barttin) (BSND), mRNA [NM_057176]	GGACAAGGAGCTGGGTTTTGAGCCTGACACCCAAGGCTGAGATGTTTGTGCTCCGTAGCT
A_33_P3240538	NM_016262	TUBE1	Hs.34851	51175	2.611	3.68e-06	tubulin, epsilon 1	Homo sapiens HtrA serine peptidase 3 (HTRA3), mRNA [NM_053044]	GCATCCAAGATGGTGACATCATCGTCAAGGTCAACGGGCGTCCTCTAGTGGACTCGAGTG
A_23_P320021	NM_003322	TULP1	Hs.485208	7287	2.839	0.0149	tubby like protein 1	Homo sapiens polypeptide N-acetylgalactosaminyltransferase 9 (GALNT9), transcript variant B, mRNA [NM_021808]	CTCCGGCTGGTGGTACAGAGGTGCTCGGGGCAGAAGTGGATGATCAGAAACTGGATCAAA
A_24_P125434	NM_032243	TXNDC2	Hs.98712	84203	3.694	0.0147	thioredoxin domain containing 2 (spermatozoa)	Homo sapiens centromere protein W (CENPW), transcript variant 2, mRNA [NM_001012507]	GAAGAGCAGAGGTTAGAAGTCAAAGAACATATTCTTGAAAGTTATGATGCATTCTTTTGG
A_19_P00321263	NR_015439	UBA6-AS1	Hs.479879	550112	2.531	0.0232	UBA6 antisense RNA 1 (head to head)	Homo sapiens potassium large conductance calcium-activated channel, subfamily M, alpha member 1 (KCNMA1), transcript variant 1, mRNA [NM_001014797]	GAAGAGACTATATGCTGGTGCTCTGAAATGATCTACCCAACTCTGTCATCTGTAACAACC
A_23_P313389	NM_003358	UGCG	Hs.304249	7357	2.608	0.000592	UDP-glucose ceramide glucosyltransferase	Homo sapiens inducible T-cell co-stimulator ligand (ICOSLG), transcript variant 1, mRNA [NM_015259]	GCCCAACGTGTACTGGATCAATAAGACGGACAACAGCCTGCTGGACCAGGCTCTGCAGAA
A_33_P3422802	NM_025218	ULBP1	Hs.653255	80329	11.28	0.00738	UL16 binding protein 1	Homo sapiens acidic repeat containing (ACRC), mRNA [NM_052957]	AGAGGCAACACTTAAACACTAGGGCTACTGTGGCATCTATGTAGACAGGAAAGACAAACG
A_33_P3409904	NM_003762	VAMP4	Hs.6651	8674	2.264	8.29e-07	vesicle-associated membrane protein 4	Homo sapiens, clone IMAGE:5745627, mRNA. [BC040914]	AACCAAATTTCCTGGACAGGCTTCAGAAAACATTCTCCCTGGTGATACAGACATCTGAAA
A_33_P3242663	NM_024749	VASH2	Hs.96885	79805	4.281	0.00671	vasohibin 2	Homo sapiens chromosome 17 open reading frame 58 (C17orf58), transcript variant 1, mRNA [NM_181655]	GTAAGCGCACTAGTCAAAAGACATTTATGTTTGAAATGTCATTTAGATCAAACACAAGGG
A_23_P400449	NM_020927	VAT1L	Hs.461405	57687	8.647	1.05e-05	vesicle amine transport 1-like	Homo sapiens ADAMTS9 antisense RNA 2 (ADAMTS9-AS2), long non-coding RNA [NR_038264]	CAGGGACTCTTTCTTCCCCCACTCTGTAAAGAGTTATTTGCTTAATTTAATGTACATTAT
A_23_P144959	NM_004385	VCAN	Hs.643801	1462	3.176	1.67e-06	versican	Homo sapiens egl-9 family hypoxia-inducible factor 1 (EGLN1), mRNA [NM_022051]	GAGGGTTGAACTCAATAAACCTTCAGATTCGGTCGGTAAAGACGTCTTCTAGAGCCTTTG
A_23_P167096	NM_005429	VEGFC	Hs.435215	7424	3.867	3.58e-07	vascular endothelial growth factor C	Homo sapiens cell division cycle 25C (CDC25C), transcript variant 1, mRNA [NM_001790]	CAAACCCAAGATTATTAAAAGATGTCTCTGCAAACCAACAGGCTACCAACTTGTATCCAG
A_23_P43476	NM_003383	VLDLR	Hs.370422	7436	2.886	0.0001	very low density lipoprotein receptor	Homo sapiens fibronectin type III and SPRY domain containing 1-like (FSD1L), transcript variant 3, mRNA [NM_001145313]	CAATAGTGTTTTAAGAAGCACATGGCCTCATTTTCCTTAGAAACAAGACAAAGCCTTTTT
A_19_P00320471	NR_015375	VLDLR-AS1	Hs.416043	401491	2.676	0.00961	VLDLR antisense RNA 1	Homo sapiens hypoxia inducible factor 1, alpha subunit (basic helix-loop-helix transcription factor) (HIF1A), transcript variant 2, mRNA [NM_181054]	GTTGTCACAGTAAATATCTTGTTTTTTCTATGTACATTGTACAAATTTTTCATTCCTTTT
A_33_P3409139	XM_006717637	VTI1A	Hs.742069	143187	2.212	0.00961	vesicle transport through interaction with t-SNAREs 1A	PREDICTED: Homo sapiens uncharacterized LOC102724348 (LOC102724348), ncRNA [XR_429392]	GGGCTTCTTGTTCTACTTATCTAGCGCCCTTTTCACAGTGTTGTATATGTAAATAAATAA
A_33_P3322519	NM_138345	VWA5B2	Hs.584997	90113	4.373	0.0318	von Willebrand factor A domain containing 5B2	Homo sapiens BTB (POZ) domain containing 11 (BTBD11), transcript variant a, mRNA [NM_001018072]	TGGGGACAGCCAAGTTTTGTTGATAAACCTATTTCCTAGCATGCCTTCAGGAAGTTGTGC
A_33_P3281323	ENST00000608937	WDR5		11091	3.291	0.00861	WD repeat domain 5	Homo sapiens DIRAS family, GTP-binding RAS-like 3 (DIRAS3), mRNA [NM_004675]	GTAACATCCATGTTGTCAATACGTATACCTTGTAAGTGGATAACTTTTCTTTTTCCCAGG
A_32_P34876	NM_020212	WDR93	Hs.177557	56964	3.635	0.0151	WD repeat domain 93	Homo sapiens coiled-coil-helix-coiled-coil-helix domain containing 6 (CHCHD6), mRNA [NM_032343]	TGTATAAACTGTCTTCAGAGCAATTCCATGAGGCAGCCTCAAAGATGGAGAGCACAATAA
A_24_P7790	NM_172006	WFDC10B	Hs.237392	280664	8.014	3.18e-08	WAP four-disulfide core domain 10B	Homo sapiens adrenoceptor alpha 1D (ADRA1D), mRNA [NM_000678]	TCCCCTAAAGTCTGTCAAGAACTAAAGGCCCGCAACAGAATAGATTGGGTCTACATTTGC
A_23_P120435	NM_080614	WFDC3	Hs.419126	140686	3.82	0.00194	WAP four-disulfide core domain 3	Homo sapiens CUB domain containing protein 1 (CDCP1), transcript variant 1, mRNA [NM_022842]	CTTAATTTGTGGATGATACAGAAAGCCAGGCTTTGGGATACAAGTTCTTTCCTCTTCATT
A_23_P102611	NM_003881	WISP2	Hs.592145	8839	9.149	1.1e-07	WNT1 inducible signaling pathway protein 2	Homo sapiens ADAM metallopeptidase domain 8 (ADAM8), transcript variant 1, mRNA [NM_001109]	TATGTGGGAGAGTCAGCTATCTTGTCTGGTTTTCTTGAGACCTCAGATGTGTGTTCAGCA
A_24_P327181	NM_032387	WNK4	Hs.105448	65266	3.322	7.58e-06	WNK lysine deficient protein kinase 4	Homo sapiens DENN/MADD domain containing 2D (DENND2D), transcript variant 1, mRNA [NM_024901]	GCTCAGAGCTCCATTTTTTGCAGAGGTGACACAGGTAGGAAACAGTAGTACATGTGTTGT
A_23_P138352	NM_004185	WNT2B	Hs.258575	7482	2.148	0.0317	wingless-type MMTV integration site family, member 2B	Homo sapiens Ly6/neurotoxin 1 (LYNX1), transcript variant 1, mRNA [NM_023946]	TGCCGCCCCTTCAGGTCCCGACCTCCCCACAATAAAATGTGATTGGATCGTGTGGTACAA
A_23_P305914	NM_014653	WSCD2	Hs.143591	9671	2.77	0.0437	WSC domain containing 2	Homo sapiens gap junction protein, alpha 4, 37kDa (GJA4), mRNA [NM_002060]	TTTTGCAGCTGATCCAGAGGAACCCAGAGCCAACTTACCCCAACCTCACCCTATGGAACA
A_21_P0001278	TCONS_00000877	XLOC_000115			2.912	0.0265		Homo sapiens fibronectin leucine rich transmembrane protein 3 (FLRT3), transcript variant 2, mRNA [NM_198391]	CCAGCACATTAGTCCTAAACGTCCCATGTATTTTTCTAGGCATAAAAATAAAAGTTGGCT
A_21_P0001284	TCONS_00000891	XLOC_000144			3.399	0.0141		Homo sapiens cytochrome P450, family 3, subfamily A, polypeptide 5 (CYP3A5), transcript variant 2, mRNA [NM_001190484]	AGGAAGACTCACAGAACACAGTTGAAGAAGGAAAGTGGCGATGGACCTCATCCCAAATTT
A_21_P0001288	TCONS_00000918	XLOC_000160			9.36	6.99e-07		Homo sapiens ADAM metallopeptidase domain 20 (ADAM20), mRNA [NM_003814]	ACATGGAAGGATTAAATGTGATGGGAAAGTTGCGTTACCTGTCACTATTGTGCCTTCTTC
A_21_P0001678	TCONS_00002032	XLOC_000198			4.624	0.0024		Homo sapiens UDP-GlcNAc:betaGal beta-1,3-N-acetylglucosaminyltransferase 8 (B3GNT8), mRNA [NM_198540]	GGCCTGGGCAGGAAAGATGGGGTGGTGGACTGTTTTTGCCTACTTTTTGTTTTTGAAAAA
A_21_P0001300	TCONS_00000949	XLOC_000205			2.217	0.0242		PREDICTED: Homo sapiens uncharacterized LOC101929861 (LOC101929861), ncRNA [XR_251023]	AAACCAAACACGTAAAAACCCTGGAGCAGGCAGAATGAATGGAGGTATACTTAATTAATT
A_21_P0001397	TCONS_00001218	XLOC_000490			2.488	0.0227		PREDICTED: Homo sapiens Kruppel-like factor 11 (KLF11), transcript variant X1, mRNA [XM_005246179]	GACGAAGGGAGAATGACAGAAGTTAAAAACAACCAAACAAAAGCCAGGTTGAGGCCTCTA
A_21_P0001097	TCONS_00000467	XLOC_000695			8.398	3.62e-07		Homo sapiens ADAMTS-like 5 (ADAMTSL5), mRNA [NM_213604]	CAGGAGCCCCGGCCACACACAGCAAGAAAGATACATCTGACCAGCCTCAACGTCAACGTA
A_21_P0001483	TCONS_00001436	XLOC_000751			4.59	0.000536		Homo sapiens BTB and CNC homology 1, basic leucine zipper transcription factor 1 (BACH1), transcript variant 1, mRNA [NM_206866]	ATGTTAGATGCAGTAGACGATACAGGTTGCATGTGGACACTCAGTCACATTAACAACTTG
A_21_P0001196	TCONS_00000685	XLOC_001095			4.026	0.0471		Homo sapiens coiled-coil domain containing 157 (CCDC157), mRNA [NM_001017437]	AGACTCTGGCAACGTCACAGATCACATGGAGAGGCAAGTGCAGGCCAACGACATCCGCAT
A_21_P0001632	TCONS_00001839	XLOC_001224			3.212	0.0152		Homo sapiens E2F transcription factor 1 (E2F1), mRNA [NM_005225]	CTGGGCGTGTAGGACGGTGAGAGCACTTCTGTCTTAAAGGTTTTTTCTGATTGAAGCTTT
A_21_P0001879	TCONS_00002935	XLOC_001532	Hs.602092		2.194	0.00193		Homo sapiens uncharacterized LOC389247 (LOC389247), long non-coding RNA [NR_033995]	GGTAGGGTAGAGAGACTAGAGGGAATGATTTAGCAATAAAATAGGTTTAAATATCTTCTC
A_21_P0002306	TCONS_00003916	XLOC_001720			4.518	0.00227		Homo sapiens branched chain keto acid dehydrogenase E1, beta polypeptide (BCKDHB), transcript variant 2, mRNA [NM_000056]	AGCTTGGAGTGTCTTGTGAAGTCATTGATCTGAGGACTATAATACCTTGGGATGTGGACA
A_21_P0002639	TCONS_00005057	XLOC_001935			2.154	0.0181		Homo sapiens lymphocyte-specific protein 1 (LSP1), transcript variant 3, mRNA [NM_001013254]	CCCAGATCCAAGGGGAAACTGCAGGTCAAGGGCTGATAACGGCCATGCAGGATGCTTGAT
A_21_P0002429	TCONS_00004223	XLOC_002066			2.968	0.00599		Homo sapiens F-box protein 15 (FBXO15), transcript variant 1, mRNA [NM_152676]	GAGCTGGTGTGGATCAGAGAGACCGAAGAATACCTTATTGTCAACCTGGTCCTTTATCTT
A_21_P0002455	TCONS_00004296	XLOC_002142			2.341	0.0331		Homo sapiens clone DNA142975 EPWW6493 (UNQ6493) mRNA, complete cds. [AY358234]	CCCAAACCAGGTTGTGCGTCTCCTCACGGTTCCCACTGGCCTTCGATCCTCATTTGCTAA
A_21_P0002458	TCONS_00004303	XLOC_002153			5.003	0.00371		Homo sapiens asp (abnormal spindle) homolog, microcephaly associated (Drosophila) (ASPM), transcript variant 1, mRNA [NM_018136]	ATCACAAATCCCCTGCAAGCTATTCAAATGGTGATGGATACGCTTGGCATTCCTTATTAG
A_19_P00316778	TCONS_00004414	XLOC_002286			2.491	0.0179		Homo sapiens kinesin family member 23 (KIF23), transcript variant 1, mRNA [NM_138555]	TTATTGTGACTTCTCCAGCCCTGGTCTGAATTTCTTAAGGTTTTATAAACAAATGCTGCT
A_21_P0002534	TCONS_00004561	XLOC_002471			3.074	0.011		Homo sapiens fatty acid binding protein 5 (psoriasis-associated) (FABP5), mRNA [NM_001444]	TGCGAAAAATGGGCGCAATGGCCAAGCCAGATTGTATCATCACTTGTGATGGTAAAAACC
A_21_P0002944	TCONS_00005990	XLOC_002616			2.492	0.0241		Homo sapiens kinesin family member 22 (KIF22), transcript variant 3, mRNA [NM_001256270]	GCAGGCAGCATCCCCAAATGCCGAGATCCACATCCTGAAGAATAAAGGCCGGAAGAGAAA
A_21_P0002945	TCONS_00005991	XLOC_002617			4.513	0.0147		Homo sapiens B-cell CLL/lymphoma 2 (BCL2), transcript variant beta, mRNA [NM_000657]	TTGTGGCCTTCTTTGAGTTCGGTGGGGTCATGTGTGTGGAGAGCGTCAACCGGGAGATGT
A_21_P0002976	TCONS_00006093	XLOC_002702			2.007	0.0306		Homo sapiens natriuretic peptide B (NPPB), mRNA [NM_002521]	CACCGCAAAATGGTCCTCTACACCCTGCGGGCACCACGAAGCCCCAAGATGGTGCAAGGG
A_21_P0003091	TCONS_00006378	XLOC_002996			5.562	0.000306		Homo sapiens acidic (leucine-rich) nuclear phosphoprotein 32 family, member E (ANP32E), transcript variant 1, mRNA [NM_030920]	ACTTCGAAAATTGGAGCTTAGTGATAATATAATTTCTGGAGGCTTGGAAGTCCTGGCAGA
A_21_P0003293	TCONS_00007229	XLOC_003211			3.619	0.0161		Homo sapiens cholinergic receptor, nicotinic, epsilon (muscle) (CHRNE), mRNA [NM_000080]	CCCTGCTGATCAATCTGCAGTTTGTGAACTTCACAAGAATGGTGTGTGCCCGTTCCCTGG
A_21_P0003182	TCONS_00006678	XLOC_003273			3.468	0.0154		Homo sapiens cysteine-rich protein 1 (intestinal) (CRIP1), mRNA [NM_001311]	ATGCCCAGGGCTCCCTTGTTGCCCCTAATGCTCTCAGTAAACCTGAACACTTGGAAAACC
A_21_P0003710	TCONS_00008408	XLOC_003853			2.122	3.23e-05		Homo sapiens mitogen-activated protein kinase kinase 3 (MAP2K3), transcript variant B, mRNA [NM_145109]	ATGTGTGGATCTGCATGGAGCTCATGGACACATCCTTGGACAAGTTCTACCGGAAGGTGC
A_21_P0003730	TCONS_00008450	XLOC_003909			6.153	0.0288		Homo sapiens aldehyde dehydrogenase 1 family, member L2 (ALDH1L2), transcript variant 1, mRNA [NM_001034173]	TATTAACACATACAACAAGACAGATGTGGCGGCCCCATTTGGCGGAGTTAAACAATCTGG
A_21_P0003747	TCONS_00008503	XLOC_003982			2.31	0.0027		Homo sapiens transient receptor potential cation channel, subfamily C, member 2-like (LOC100133315), non-coding RNA [NR_029192]	GTCCCTGAACTTCTTTATTAAATGGCCAATATTGTATGGTAAAATCGAGAGTATCATCAG
A_21_P0003751	TCONS_00008530	XLOC_004017			3.733	0.0214		Homo sapiens centromere protein A (CENPA), transcript variant 1, mRNA [NM_001809]	TAGTTTGTGAGTTACTCATGTGACTATTTGAGGATTTTGAAAACATCAGATTTGCTGTGG
A_21_P0003911	TCONS_00009182	XLOC_004195			2.778	0.000406		Homo sapiens gypsy retrotransposon integrase 1 (GIN1), mRNA [NM_017676]	GGATTGTGATTTTGCCTCTATGTGATGTTTCAGCATCAGAAGTTTCTAAAGCTATTATCA
A_21_P0004043	TCONS_00009477	XLOC_004501			3.569	0.00409		Homo sapiens CXADR-like membrane protein (CLMP), mRNA [NM_024769]	AAAGGGATCTAGGAATGCTGAAAGATTACCCAACATACCATTATAGTCTCTTCTTTCTGA
A_19_P00320570	TCONS_00010154	XLOC_004620			3.097	8.89e-06		Homo sapiens EWS RNA-binding protein 1 (EWSR1), transcript variant 5, mRNA [NM_001163287]	GTATACACTTCAATACTTAAAAAGTACCCGTACTCAGTACTCAGCCGGCAGCATAATGAA
A_21_P0004813	TCONS_00011632	XLOC_005121			3.441	0.0345		Homo sapiens cystatin SA (CST2), mRNA [NM_001322]	CGTGCCCTTCACTTTGTCATCAGCGAGTATAACAAGGCCACTGAAGATGAGTACTACAGA
A_21_P0004818	TCONS_00011641	XLOC_005126			2.041	0.00492		Homo sapiens napsin A aspartic peptidase (NAPSA), mRNA [NM_004851]	GGCCCCCGATGGATGTACTGGTGGAGCAGGGGCTATTGGATAAGCCTGTCTTCTCCTTTT
A_21_P0004850	TCONS_00011716	XLOC_005194			3.08	0.00665		Homo sapiens fatty acid binding protein 4, adipocyte (FABP4), mRNA [NM_001442]	CTCACCTTGAAGAATAATCCTAGAAAACTCACAAAATGTGTGATGCTTTTGTAGGTACCT
A_21_P0004717	TCONS_00011431	XLOC_005582			2.112	0.000694		Homo sapiens multiple coagulation factor deficiency 2 (MCFD2), transcript variant 1, mRNA [NM_139279]	AGTAGATGTTATTTGGCCATCTCCTGGTTATATACAAATGTGACCCGTGATAATGTGATT
A_21_P0005017	TCONS_00012134	XLOC_005664			2.916	0.00847		Homo sapiens asparagine synthetase pseudogene (FLJ43315), non-coding RNA [NR_033856]	TTCTGCTAACAAGAAACTGTTCCTGGGCAGAGATACATAAGGAGTCAGACCTTTGTTTAA
A_21_P0005161	TCONS_00012691	XLOC_005677			3.603	0.0168		Homo sapiens CDC28 protein kinase regulatory subunit 1B (CKS1B), transcript variant 1, mRNA [NM_001826]	AGATGGAGGAAGCATCTGAGTTTGAGACCATGGCTGTTACAGGGATCATGTAAACTTGCT
A_21_P0005025	TCONS_00012168	XLOC_005716			6.252	0.00137		Homo sapiens aldehyde dehydrogenase 1 family, member A1 (ALDH1A1), mRNA [NM_000689]	GGAGAGTACGGTTTCCATGAATATACAGAGGTCAAAACAGTCACAGTGAAAATCTCTCAG
A_21_P0004750	TCONS_00011496	XLOC_005737	Hs.714205		3.092	0.0493		Homo sapiens exonuclease 1 (EXO1), transcript variant 3, mRNA [NM_003686]	AAGCATCCAGAAGAGAAAGCATCATAATGCCGAGAACAAGCCGGGGTTACAGATCAAACT
A_21_P0005051	TCONS_00012253	XLOC_005808	Hs.715476		2.934	0.0396		Homo sapiens fat storage-inducing transmembrane protein 2 (FITM2), mRNA [NM_001080472]	TCTGGGTGTTGATGTTTCTGTGCACAGCTGTTTATTTCCACAACTTGTCCCAGAAGGTGT
A_21_P0005360	TCONS_00013375	XLOC_006009			2.186	4.83e-05		Homo sapiens uncharacterized LOC442028 (LOC442028), long non-coding RNA [NR_037597]	CTGCCAATAAGAAAGTGTTCCTGGGCAGAGATACATGAGGAGTCAGACCTTCGTTTAAAG
A_21_P0005392	TCONS_00013494	XLOC_006138			2.239	0.0213		Homo sapiens uncharacterized LOC101928113 (LOC101928113), long non-coding RNA [NR_110569]	GAGGATATTGGGAGCATTTTGAAAATACTGGAGGAAAAGCTGTCACTGGGCGATTTAAAT
A_21_P0005501	TCONS_00013852	XLOC_006483	Hs.737634		6.302	0.0083		Homo sapiens aldehyde dehydrogenase 16 family, member A1 (ALDH16A1), transcript variant 1, mRNA [NM_153329]	CTTGCACCAAGACGTCCAGGCCATGTGGTATTTCGGATCAGCCCAGGGTTCCCAGTTTGT
A_21_P0005539	TCONS_00014003	XLOC_006644			6.589	0.00416		Homo sapiens aldo-keto reductase family 1, member B1 (aldose reductase) (AKR1B1), mRNA [NM_001628]	GTGATCCCCAAGTCTGTGACACCAGAACGCATTGCTGAGAACTTTAAGGTCTTTGACTTT
A_21_P0005652	TCONS_00014603	XLOC_006704	Hs.130048		4.111	0.00254		Homo sapiens calcium/calmodulin-dependent protein kinase ID (CAMK1D), transcript variant 2, mRNA [NM_153498]	TCGAGGGGCGCTGATTTCATAGGATCTGGTGCTGTATATACGAATCTTGCAAAGCTCTAA
A_21_P0005718	TCONS_00014755	XLOC_006839			2.731	0.03		Homo sapiens glutathione peroxidase 7 (GPX7), mRNA [NM_015696]	CGTCTTGCCAACAAAAATGTGTGGCAAATAGAAGTATATCAAGCAATAATCTCCCACCCA
A_21_P0005794	TCONS_00014924	XLOC_006994			2.054	0.000121		Homo sapiens myosin VC (MYO5C), mRNA [NM_018728]	CTATAATACAGACTGGTGTCTTAGAGGTAGGAATAATACATGATTATGAAGCATCACCCT
A_21_P0005805	TCONS_00014943	XLOC_007017			3.529	0.0135		Homo sapiens collagen, type V, alpha 2 (COL5A2), mRNA [NM_000393]	TTGTTCACTGTTCCTCTGTCATACTGTATCTGGAATGCTTTGTAATACTTGCATGCTTCT
A_21_P0005977	TCONS_00015528	XLOC_007235			2.77	0.00956		Homo sapiens glycine dehydrogenase (decarboxylating) (GLDC), mRNA [NM_000170]	CTTCCACATGTGCCAGTTGCCTGGATTGGGAGCCATTTTGTGTTTTGCGTAGAAAGTTTT
A_21_P0005982	TCONS_00015544	XLOC_007254			3.492	0.0004		mitochondrially encoded cytochrome c oxidase III [Source:HGNC Symbol;Acc:7422] [ENST00000362079]	AAGGCCACCACACACCACCTGTCCAGAAAGGCCTTCGATACGGGATAATCCTATTTATTA
A_21_P0006134	TCONS_00015939	XLOC_007307			3.107	0.000848		Homo sapiens establishment of sister chromatid cohesion N-acetyltransferase 2 (ESCO2), mRNA [NM_001017420]	ATTGTTTTGATTCTGAAAAATCATTCAACTGCTAACTGGCAATAAGACTCTAGGCAAGTC
A_21_P0006009	TCONS_00015669	XLOC_007350			4.163	0.0197		Homo sapiens chromosome 2 open reading frame 81 (C2orf81), mRNA [NM_001145054]	GGTGTTGCTCAGCTCTGGTGTGCCTGAACAAGAGGACAAAGAAGGTAGCACCTTTCCTCC
A_21_P0006148	TCONS_00015989	XLOC_007368			2.294	0.0199		PREDICTED: Homo sapiens uncharacterized LOC100506282 (LOC100506282), transcript variant X1, misc_RNA [XR_110899]	CGTGACAAATCCTTAAAGGATACACACATGACAGGAAGGATTAGAAGAGGAAACAGAAAC
A_21_P0006160	TCONS_00016023	XLOC_007419			3.222	0.0461		Homo sapiens denticleless E3 ubiquitin protein ligase homolog (Drosophila) (DTL), transcript variant 1, mRNA [NM_016448]	GGAAGATGTTATTTATGACCAATATCTGCCAGTAACGCTGTTTATCTCACTTGCTTTGAA
A_21_P0006357	TCONS_00016648	XLOC_007457			2.71	0.0038		Homo sapiens guanylate cyclase 1, soluble, alpha 2 (GUCY1A2), transcript variant 2, mRNA [NM_000855]	AAGTTTCACATTCATTCCGCGGTCTCGTGAAGAGCTTCCAGACAACTTTCCAAAGGAAAT
A_21_P0006227	TCONS_00016159	XLOC_007570			2.53	0.00573		Homo sapiens potassium voltage-gated channel, KQT-like subfamily, member 5 (KCNQ5), transcript variant 1, mRNA [NM_019842]	AGCATTTGTAAGGCAGGAGAAAGTACAGATGCCCTCAGCTTGCCTCATGTCAAACTGAAA
A_21_P0006317	TCONS_00016473	XLOC_007842			4.033	0.015		Homo sapiens coiled-coil domain containing 153 (CCDC153), mRNA [NM_001145018]	GGAGGCGAAGTATGAGGAAATCTTACACGACAGTCTGGACAGGCTCTTGGCCAAGCTGAG
A_21_P0006497	TCONS_00017174	XLOC_007985			3.571	0.00135		Homo sapiens chronic lymphocytic leukemia up-regulated 1 opposite strand (CLLU1OS), mRNA [NM_001025232]	GTAAACGAGACTTTGACATTGTTAGCAGGCCCATCTGTTTGCTTTTCTTAAATAAAATGT
A_21_P0006611	TCONS_00017697	XLOC_008349	Hs.212226		3.801	0.00681		Homo sapiens cadherin 2, type 1, N-cadherin (neuronal) (CDH2), mRNA [NM_001792]	TACCAGAATATAAATGATACACCTCTGACCCCAGCGTTCTGAATAAAATGCTAATTTTGG
A_21_P0006819	TCONS_00018093	XLOC_008359			4.309	0.0143		Homo sapiens chromosome 16 open reading frame 86 (C16orf86), mRNA [NM_001012984]	GGTGAGTGACCACAAGGCCGAGGTGGATAAGTCAACCCAGGTGGACATCGACAAGATGCT
A_21_P0006874	TCONS_00018207	XLOC_008488			3.909	0.018		Homo sapiens CD109 molecule (CD109), transcript variant 1, mRNA [NM_133493]	ATTTCATTCACGAATCTCTTATTTTGGGAAGCTGTTTTGCATATGAGAAGAACACTGTTG
A_21_P0006880	TCONS_00018229	XLOC_008509			4.11	0.00716		Homo sapiens calcium/calmodulin-dependent protein kinase IV (CAMK4), mRNA [NM_001744]	AGGTGCAAGCCTTAGAGAAAGTTAAAGGTGCAGATATAAATGCTGAAGAGGCCCCCAAAA
A_21_P0007073	TCONS_00018797	XLOC_008583			3.284	5.14e-06		Homo sapiens dickkopf WNT signaling pathway inhibitor 1 (DKK1), mRNA [NM_012242]	AATAACACCTTCCAAAAACCTGGAGTGTAAGAGCTTTGTTTCTTTATGGAACTCCCCTGT
A_21_P0007087	TCONS_00018856	XLOC_008661			2.901	0.0432		Homo sapiens forkhead box D4 (FOXD4), mRNA [NM_207305]	GTACTATGAACGTGAGTGGGGTATTTTGTTCTGGCATTAAAAGAAAAACAAGCAAGCAAA
A_21_P0006963	TCONS_00018425	XLOC_008720			2.639	0.00572		Homo sapiens homeobox D1 (HOXD1), mRNA [NM_024501]	TTTTTTCTTTAAAAAAGCGGTTTCTACCTCTCTATGTGCCTGAGTGATGATACAATCGCT
A_21_P0006803	TCONS_00018070	XLOC_008995			7.31	0.000109		Homo sapiens ArfGAP with GTPase domain, ankyrin repeat and PH domain 7, pseudogene (AGAP7P), mRNA [NM_001077685]	ATGGGAAAAATAAGGATAACTCAGAATTTCAAAAGGAAATCACAAATTCAGCTAGTAATA
A_21_P0007038	TCONS_00018649	XLOC_009000			2.145	0.0008		Homo sapiens LY6/PLAUR domain containing 1 (LYPD1), transcript variant 1, mRNA [NM_144586]	CACTGTTTCAAACCCGGGGGAGTTGGCTGTGTTAAAGAAAGACCATTAAATGCTTTAGAC
A_21_P0007441	TCONS_00019942	XLOC_009197			2.522	0.0177		Homo sapiens KIAA0101 (KIAA0101), transcript variant 1, mRNA [NM_014736]	TACTGCTGCCATTTTTATTGGTGTTTGATTATTGGAATGGTGCCATATTGTCACTCCTTC
A_21_P0007377	TCONS_00019717	XLOC_009514			5.814	0.000995		Homo sapiens ankyrin repeat domain 24 (ANKRD24), mRNA [NM_133475]	GTACAGAAGCCACCTCCTATATGCCATTCAGGGCCAGATGGATGAAGATGTGCAGCGGAT
A_21_P0007559	TCONS_00020432	XLOC_009762			3.054	0.00643		Homo sapiens family with sequence similarity 115, member C (FAM115C), transcript variant 2, mRNA [NM_173678]	CTGCAGCTGAATCACAGCTCTTGCCCTCATTGGTTTTGTTCTTGGTCTCCTAATAAGTGT
A_21_P0007635	TCONS_00020579	XLOC_009895			3.249	0.00991		Homo sapiens dynamin 3 (DNM3), transcript variant 3, mRNA [NM_001278252]	CTCGAAGGGATACTGGTTCGTCCTTACTGCGGAAAGCTTGTCCTGGTATAAAGATGATGA
A_21_P0007505	TCONS_00020239	XLOC_009920	Hs.497125		2.776	9.66e-05		Homo sapiens GINS complex subunit 2 (Psf2 homolog) (GINS2), mRNA [NM_016095]	TGTGTGATGGTGCAAGGAATGGATTCAGGATGTTGTTGGAGAAACAAGTTTGTGATTAGT
A_21_P0007676	TCONS_00020667	XLOC_009971			2.89	0.0135		Homo sapiens forkhead box S1 (FOXS1), mRNA [NM_004118]	AGGGCCTCTTGGGATTTACTCTGTGGCTCTCAGGGCCAATAAAGCCATGTGATGATGAGG
A_21_P0007896	TCONS_00021415	XLOC_010215			2.348	0.0109		Homo sapiens cDNA FLJ27403 fis, clone WMC03327. [AK130913]	GGCCTGTCAGGGCAACCTCCTCGGCTCCTGCAGCACAATCTTTCTGGTTCACTGCAGTAA
A_21_P0007901	TCONS_00021437	XLOC_010244			2.784	0.0121		Homo sapiens GTPase, IMAP family member 4 (GIMAP4), mRNA [NM_018326]	AGTGGAGAGTAAGGATGGGATACTTGAATTAATCATGACAGCGTTACAGATTGCTTCCTT
A_21_P0008028	TCONS_00021716	XLOC_010301			3.692	0.0345		Homo sapiens centrosomal protein 55kDa (CEP55), transcript variant 1, mRNA [NM_018131]	GACCGTCAACATGTGCAGCATCAATTGCATGTAATTCTTAAGGAGCTCCGAAAAGCAAGA
A_21_P0008061	TCONS_00021781	XLOC_010379			4.947	0.000705		Homo sapiens activating transcription factor 3 (ATF3), transcript variant 1, mRNA [NM_001674]	TTTGCCATCCAGAACAAGCACCTCTGCCACCGGATGTCCTCTGCGCTGGAATCAGTCACT
A_21_P0008258	TCONS_00022290	XLOC_010640	Hs.738064		4.001	0.0177		Homo sapiens coiled-coil domain containing 36 (CCDC36), transcript variant 1, mRNA [NM_178173]	AGAAATAGGCATGTAAAGGACAAGGTGGTGCAGACTAACTGCAAGAACTGGGCTGTTACT
A_21_P0008219	TCONS_00022120	XLOC_010730			2.172	0.00319		Homo sapiens uncharacterized LOC729506 (LOC729506), long non-coding RNA [NR_039984]	GAGAGAGCGGAGAAGGCAAAGAGGAACAGACTGGGAAAGAGACTGGATAGATTCTAATAT
A_21_P0008310	TCONS_00022453	XLOC_010782			2.077	0.0381		Homo sapiens matrix metallopeptidase 10 (stromelysin 2) (MMP10), mRNA [NM_002425]	ATGTATTATGAGCCAAAATGGTTAATTTTTCCTGCATGTTCTGTGACTGAAGAAGATGAG
A_21_P0008360	TCONS_00022563	XLOC_010881			4.407	0.000434		Homo sapiens BOC cell adhesion associated, oncogene regulated (BOC), mRNA [NM_033254]	CCAAAGTCACCAGATCACGAGGGGTCCCAAGTCTAGCCCGGACGAGGGCTCTTTCTTATA
A_21_P0008390	TCONS_00022632	XLOC_010933			2.123	0.000165		Homo sapiens mitogen-activated protein kinase kinase 3 (MAP2K3), transcript variant B, mRNA [NM_145109]	ACTGCCCATCCCGGGTCCTTTCCCTGATGGGTTGGGGCAGTTACCTGGTTGCTGTTTTAA
A_21_P0008531	TCONS_00023094	XLOC_010996			5.016	0.0438		Homo sapiens ankyrin repeat and SOCS box containing 7 (ASB7), transcript variant 1, mRNA [NM_024708]	ACCACAATGCCAACATCGACATTCAGAATGGTTTCCTGTTGCGATACGCCGTGATCAAAA
A_21_P0008473	TCONS_00022824	XLOC_011096			4.023	0.000873		Homo sapiens cDNA clone IMAGE:4798973. [BC018040]	TTCTCCTGCAGCCTCATCACTTCTAAGCTATCATTAAAGTTAACATGGTTGGCCGGGCAT
A_19_P00808072	TCONS_00022876	XLOC_011130			3.154	1.52e-05		Homo sapiens EMI domain containing 1 (EMID1), transcript variant 1, mRNA [NM_133455]	GAGGCAGGCCTTCAAGGAGGGATAGAGGTACAAGGCTTCGTCTCATCTGCTGTCTGAGCA
A_21_P0008804	TCONS_00023841	XLOC_011615			2.535	0.0114		Homo sapiens KCNIP2 antisense RNA 1 (KCNIP2-AS1), long non-coding RNA [NR_045118]	TGTGATGGGAGGGAAGACTTCTTTCCCAGTGCACAAATAAAAAACATGGAACGAAACTGA
A_21_P0008905	TCONS_00024327	XLOC_011640			2.191	0.0314		Homo sapiens mRNA for hypothetical protein, partial cds, clone: FLJ09011AAAF. [AB451460]	ACAGGGTCACTGAGAGGGAGTCTCTGAGGTCACAGAGTTTATTAGTTCATTTTCACACTC
A_21_P0008989	TCONS_00024498	XLOC_011816			2.135	0.00037		Homo sapiens metastasis associated lung adenocarcinoma transcript 1 (non-protein coding) (MALAT1), long non-coding RNA [NR_002819]	TTCATATTTACACGAGAACCTAATATAACTGCCTTGTCTTTTTCAGGTAATAGCCTGCAG
A_21_P0008990	TCONS_00024500	XLOC_011817			3.508	0.00318		Homo sapiens coenzyme Q3 methyltransferase (COQ3), mRNA [NM_017421]	AACATGTGATTGATCTAGAAACATTTTTACAGTGCTGCTGTCAAGTGTTAAAACCCGGTG
A_21_P0009033	TCONS_00024658	XLOC_011944	Hs.147562		2.151	0.0278		lung cancer associated transcript 1 (non-protein coding) [Source:HGNC Symbol;Acc:48498] [ENST00000513626]	ACCACTCTTAAGATCTGAATGTACACTGGTTCTGTTTTTCCTGAGGGGAACTTGGGCAGT
A_21_P0009212	TCONS_00025273	XLOC_012079	Hs.612417		2.187	0.00104		Homo sapiens, clone IMAGE:3543963, mRNA. [BC004968]	CAGGGAGGCTGAAGAGGAGGCTGGCCACTACGGGAGCTCAATAAACACTTCCCAAACTCA
A_21_P0009254	TCONS_00025425	XLOC_012230			3.778	0.0411		Homo sapiens cyclin-dependent kinase inhibitor 2C (p18, inhibits CDK4) (CDKN2C), transcript variant 2, mRNA [NM_078626]	CGTTGCCTCTACTTTATCAATTAACTGAGTAGCTCTCCTGACTTTTAATGTCATTTGTTA
A_21_P0009255	TCONS_00025429	XLOC_012244			4.983	0.00205		Homo sapiens asporin (ASPN), transcript variant 2, mRNA [NM_001193335]	GAAGGGGTGACGGTGTTCCATATCAGAATTGCAGAAGCAAAACTGACCTCAGTTCCTAAA
A_21_P0009394	TCONS_00025970	XLOC_012288			3.877	0.00126		Homo sapiens CD7 molecule (CD7), mRNA [NM_006137]	AAACTGTGCTCGTGGCGGGATAAGAATTCGGCGGCATGTGTGGTGTACGAGGACATGTCG
A_21_P0009179	TCONS_00025198	XLOC_012301			3.868	0.0183		Homo sapiens cell division cycle 25B (CDC25B), transcript variant 1, mRNA [NM_021873]	CTATTTCAGTGTTACCTGTGTGCTTGGTCTGTTTGACTTTACGCCCATCTCAGGACACTT
A_21_P0009325	TCONS_00025634	XLOC_012471			2.399	0.0019		long intergenic non-protein coding RNA 702 [Source:HGNC Symbol;Acc:44676] [ENST00000418372]	TACACTGAATGTTTCATTAGTGACAGGGCCCAGATAATAAAGAATTGTGCTCACTTCCTG
A_21_P0009544	TCONS_00026486	XLOC_012812			2.414	2.17e-05		Homo sapiens long intergenic non-protein coding RNA 337 (LINC00337), long non-coding RNA [NR_103534]	AAGCACACATGGGCATCAAACCAGAGGAACAAAGTCACATGCAGAGGGCTGCACATAGAC
A_21_P0009992	TCONS_00028266	XLOC_013612			4.973	0.00347		Homo sapiens asparaginase like 1 (ASRGL1), transcript variant 1, mRNA [NM_001083926]	TTCTGAAGCAATGAGAGAAATGCCCGTATTAGGAGGATTACTTGAGCCCTGGAGGTCAAA
A_21_P0010051	TCONS_00028426	XLOC_013778			2.244	0.0232		Homo sapiens uncharacterized LOC101927780 (LOC101927780), transcript variant 2, long non-coding RNA [NR_110417]	AGATTTGAGCCTAGACATTTGGATGAAAAGCGATTTCCACCTGGAGAAAGTCACTGCCCT
A_21_P0010222	TCONS_00028969	XLOC_013866			2.206	4.89e-05		Homo sapiens uncharacterized LOC151484 (LOC151484), long non-coding RNA [NR_038238]	AGAGAGTGGGCAAAATACAACAGGAAAGGTCCAAATTCACCCTCTGAGGGCCCGGGGCAC
A_21_P0010244	TCONS_00029017	XLOC_013940			3.514	0.00654		Homo sapiens COPG2 imprinted transcript 1 (non-protein coding) (COPG2IT1), long non-coding RNA [NR_024086]	GCCCCAAATGTAACTGAATGATGACCAGGGATAACTATTTACTAGTGCTTTTATGATTTA
A_21_P0010255	TCONS_00029036	XLOC_013955			4.089	0.0349		Homo sapiens caspase recruitment domain family, member 8 (CARD8), transcript variant 6, mRNA [NM_001184904]	GAATTTTGCTCCATTGGTTTATGTACATTCATAAGAAGCAAAGACATGCAGGTTATTTGC
A_21_P0010275	TCONS_00029109	XLOC_014050			4.201	0.0123		Homo sapiens C2 calcium-dependent domain containing 4B (C2CD4B), mRNA [NM_001007595]	ACTGGGAGAGAAAGGAAGTACACCCATCTGCATTGTTTTTAATTCCTTCCGGTTTTCTAT
A_21_P0010444	TCONS_00029706	XLOC_014389			3.631	0.0093		Homo sapiens chromodomain helicase DNA binding protein 5 (CHD5), mRNA [NM_015557]	TTGGATAGAGTGGAGAGTGAGGACAAGCACGAGAGCCCAGCCAGCAAGGAGAGAGCCCGA
A_33_P3380883	NR_027302	XPA	Hs.654364	7507	2.162	0.00988	xeroderma pigmentosum, complementation group A	Homo sapiens LPP antisense RNA 2 (LPP-AS2), long non-coding RNA [NR_036497]	GCTCAGGTGAGCATGGTGAGCATGGTGTTAGCATGAACATCATATAAAGTTAACTACAAA
A_21_P0002586	ENST00000238831	YIPF4		84272	2.389	0.0173	Yip1 domain family, member 4	long intergenic non-protein coding RNA 883 [Source:HGNC Symbol;Acc:48569] [ENST00000495228]	AGGAGCAAAGAGAAAGAAGGCAACCAGCTGGCTACTTTCTTCCCTTCTTGGATGCCTCCA
A_24_P328969	NM_030799	YIPF5	Hs.372050	81555	2.338	5.73e-08	Yip1 domain family, member 5	Homo sapiens cDNA FLJ41926 fis, clone PERIC2003834. [AK123920]	AGAGGAAAGGCACCGTTACCCAGCAGCACGCCAGCCCCGGGTGACTGTTTCCTGTACTAA
A_24_P21770	NM_145008	YPEL4	Hs.135978	219539	3.087	0.000635	yippee-like 4 (Drosophila)	Homo sapiens fatty acid amide hydrolase 2 (FAAH2), mRNA [NM_174912]	CCAGCAGACAAGCAGAGAAACAACTGGGGAATTTATTGACTCATTTAGTTATTCTTTCTA
A_23_P104804	NM_006006	ZBTB16	Hs.591945	7704	2.127	0.0176	zinc finger and BTB domain containing 16	Homo sapiens mannosidase, beta A, lysosomal (MANBA), mRNA [NM_005908]	GAGCCCACCAGCAAGAATGAGTTGGAGCAATCTTTTCATGTGACCTCCTTAACAGATATT
A_32_P65533	NM_207360	ZC3H12D	Hs.632618	340152	2.824	0.00667	zinc finger CCCH-type containing 12D	Homo sapiens guanylate binding protein 4 (GBP4), mRNA [NM_052941]	AGGGGACACAGGCTTCTTAAAACAACCCGGCTTCCTCACCCTATGTCCTTTATTTACAAA
A_24_P826348	NM_198581	ZC3H6	Hs.190477	376940	2.252	1.75e-05	zinc finger CCCH-type containing 6	PREDICTED: Homo sapiens uncharacterized LOC100507487 (LOC100507487), transcript variant X2, ncRNA [XR_244715]	GATGCTGCAAAACAAATCACTGGTGACTTTCAGTGGCACACAGCAATAAACATTTATTTA
A_23_P31532	NM_080660	ZC3HAV1L	Hs.659143	92092	2.165	0.00832	zinc finger CCCH-type, antiviral 1-like	Homo sapiens LOXL1 antisense RNA 1 (LOXL1-AS1), transcript variant 1, long non-coding RNA [NR_040066]	CATGTGTGGTGAGAGGTAAGAACATAACTTTAAAGCAAATTAACCAACTATCCCCAAATG
A_33_P3345643	ENST00000522356	ZDHHC11B	Hs.654874	653082	2.049	0.000849	zinc finger, DHHC-type containing 11B	Homo sapiens myocardial zonula adherens protein (MYZAP), transcript variant 1, mRNA [NM_001018100]	TAGATGACATGGTGCATTGCCAGCAGAAGAAAGTCAAGCAGATGGTCGAGGAGATTGAAT
A_33_P3265479	ENST00000522974	ZFAT		57623	2.883	0.0243	zinc finger and AT hook domain containing	Homo sapiens follistatin-like 3 (secreted glycoprotein) (FSTL3), mRNA [NM_005860]	TAAACCACAGCCTCAGACCAGCTATGGGGAGAGGACAACACGGAGGATATCCAGCTTCCC
A_33_P3309665	NM_153018	ZFP3	Hs.48832	124961	2.153	1.35e-06	ZFP3 zinc finger protein	Homo sapiens lanosterol synthase (2,3-oxidosqualene-lanosterol cyclase) (LSS), transcript variant 2, mRNA [NM_001001438]	CTGTGTTCAATCCATTGTTTAGAGGGAGTGTATTTTTCCTGTTCCATGAAGAGGACTTTT
A_32_P131050	NM_021964	ZNF148	Hs.592591	7707	2.213	2.64e-05	zinc finger protein 148	PREDICTED: Homo sapiens uncharacterized LOC102723877 (LOC102723877), transcript variant X1, ncRNA [XR_427409]	TGTTTTCCTTCAATGACAGTAATGCTGCCAGAACCCATCAAGACACCCAGGAACTGATGT
A_23_P84910	NM_003446	ZNF157	Hs.89897	7712	2.079	0.0021	zinc finger protein 157	Homo sapiens methylmalonic aciduria (cobalamin deficiency) cblA type (MMAA), mRNA [NM_172250]	GAAGACAACAGCTAACGAACAACATACGTGTGATAATTTATGTAGTTGAACCTCTAAGGC
A_33_P3388822	NM_181756	ZNF233	Hs.466891	353355	2.095	0.0255	zinc finger protein 233	Homo sapiens MEF2B neighbor (MEF2BNB), transcript variant 1, mRNA [NM_001145784]	TGCACCTTCTCTACAGGCTGAGTTGGACATTCGCAGATCTACCCTCCCAACCTGCATTCT
A_19_P00319225	NR_026867	ZNF300P1	Hs.661876	134466	2.445	0.000174	zinc finger protein 300 pseudogene 1 (functional)	Homo sapiens LIM domain binding 2 (LDB2), transcript variant 1, mRNA [NM_001290]	GAATCCACTGTCAATAGGCCCGTGGGTGATCATTACAATTGCAAATGCTTTACTTACAGG
A_23_P113748	NM_024697	ZNF385D	Hs.21026	79750	2.756	0.016	zinc finger protein 385D	GNAS complex locus [Source:HGNC Symbol;Acc:4392] [ENST00000481768]	TAATATCCCTAGATGATGGCTACAGTTTCTCATCTTCCCGGCTATGTCCTATCACAATTT
A_23_P90333	NM_001033719	ZNF404	Hs.76561	342908	2.213	3.88e-05	zinc finger protein 404	PREDICTED: Homo sapiens uncharacterized LOC102724077 (LOC102724077), ncRNA [XR_425145]	TATATGGCGGCAGCCAGAAATTCAACTTTGTCCATCAGCTCTCTGCACAACAGGAAAGAT
A_24_P916718	NM_207336	ZNF467	Hs.726477	168544	2.076	0.0149	zinc finger protein 467	Homo sapiens matrix metallopeptidase 23B (MMP23B), mRNA [NM_006983]	GCTGCGGCCAGAAGATCCTCCACAAGAAAGGGAAAGTGTACTGGTACAAGGACCAGGAGC
A_24_P248741	NM_145044	ZNF501	Hs.401045	115560	3.124	0.0335	zinc finger protein 501	Homo sapiens EPH receptor B6 (EPHB6), transcript variant 1, mRNA [NM_004445]	CAGGACAACTTCTCCAAGTTTGGCCTCTGTACCTTCAGTGATGTGGCTCAGCTCAGCCTA
A_23_P390384	NM_001037735	ZNF630	Hs.650883	57232	2.499	0.000298	zinc finger protein 630	Homo sapiens kinesin family member 19 (KIF19), mRNA [NM_153209]	GGGAGGGAATCTGGTTTTGTTACTTGGCAGTGGTTTTTTCTCACCCTTCCTTTTTAACAA
A_33_P3337144	NM_001033723	ZNF704	Hs.434957	619279	4.717	7.95e-05	zinc finger protein 704	Homo sapiens aurora kinase B (AURKB), transcript variant 1, mRNA [NM_004217]	AATAGCAGTGGGACACCCGACATCTTAACGCGGCACTTCACAATTGATGACTTTGAGATT
A_33_P3230414	NM_001004309	ZNF774	Hs.55307	342132	2.604	0.017	zinc finger protein 774	Homo sapiens immediate early response 5-like (IER5L), mRNA [NM_203434]	TTACCCTGTATTTTTGTGCATACTGAATTGTATATCACCGGGTAAAACTGTTCAGATTGT
A_33_P3372285	NM_007137	ZNF81	Hs.114246	347344	2.454	0.0113	zinc finger protein 81	Homo sapiens late cornified envelope 2A (LCE2A), mRNA [NM_178428]	CTGATCTTACCTTCCCACTTTACCTCATACAACAATAAAGCTCTTTTGCCTCTTCGTGAA
A_23_P134419	NM_007155	ZP3	Hs.656137	7784	2.337	0.000157	zona pellucida glycoprotein 3 (sperm receptor)	Homo sapiens uncharacterized LOC100130744 (LOC100130744), long non-coding RNA [NR_046285]	TACAGACAAGGAAGTGGTGTCAAATGGACAGTAAAGGTGAATCACATACTCAGCTATAGC
