# Supplementary material for: Comparative and Experimental Studies on the Genes Altered by Chronic Hypoxia in Human Brain Microendothelial Cells
Source: Front Physiol. 2017 May 31;8:365. doi: 10.3389/fphys.2017.00365 (PMC5450043; doi:10.3389/fphys.2017.00365)
Supplement: Supplementary Table 4 — Table lists the genes downregulated by hypoxia exposure. [file Table4.XLSX]

## Sheet: Downregulated mRNA
Agilent Identifier	PrimaryAccession	GeneSymbol	UniGeneID	EntrezGene	hyp:ctrl	P-value	GeneName	Description	Sequence
A_33_P3256793	NM_020775	KIAA1324	Hs.708190	57535	0.453	2.16e-05	KIAA1324	Homo sapiens nuclear receptor subfamily 2, group E, member 1 (NR2E1), transcript variant 2, mRNA [NM_003269]	AAAGTGGAGATGAGTGATTGAGTGAGGTAGATTGCTGTCCCGTTAACATAGTGCTGAAAC
A_33_P3350634	NM_001256270	KIF22	Hs.612151	3835	0.332	4.71e-05	kinesin family member 22	Homo sapiens NR2F1 antisense RNA 1 (NR2F1-AS1), transcript variant 4, long non-coding RNA [NR_109818]	GGTCTTAATAAGTTGTCATACTTTCACAGGTTTTATTTCATACTAAGTAATTTATTTCAA
A_33_P3311755	NM_138555	KIF23	Hs.270845	9493	0.199	0.00108	kinesin family member 23	Homo sapiens nuclear receptor subfamily 3, group C, member 1 (glucocorticoid receptor) (NR3C1), transcript variant 8, mRNA [NM_001204265]	CATAGCTTTGATTGATACCATGAAGGTATAATTCAGTGCCTGGATACTAACAACTTTACT
A_33_P3253596	NM_012310	KIF4A	Hs.648326	24137	0.199	0.000172	kinesin family member 4A	Homo sapiens neuritin 1-like (NRN1L), mRNA [NM_198443]	GTGGTTGTCCAGGCTCTGCAGAGCGCAGCAGGGCTTTTCATTAAAGGTATTTATATTTGT
A_23_P125253	NM_001290	LDB2	Hs.714330	9079	0.198	0.000382	LIM domain binding 2	Homo sapiens nervous system abundant protein 11 (NSAP11) mRNA, complete cds. [AY176665]	TAGACAAATGTGCCATGTCACAATGGCTTCCACTCACGTCCTGGTTTATCATCATTCCTC
A_33_P3420416	NM_002308	LGALS9	Hs.81337	3965	0.307	0.000127	lectin, galactoside-binding, soluble, 9	Homo sapiens nucleoporin like 2 (NUPL2), mRNA [NM_007342]	TGTCTGAGAACCCATTTGCTTCACTTAGTCCTGATGAGCAGAAAGATGAAAAGAAACTTC
A_23_P156408	NR_026807	LINC00472	Hs.368337	79940	0.236	6.29e-06	long intergenic non-protein coding RNA 472	Homo sapiens nucleolar and spindle associated protein 1 (NUSAP1), transcript variant 1, mRNA [NM_016359]	CCTCAGTGGAGCTTCTGAGTTTTATACTGCTCAAGATCGTCATAAATAAAATTTTTTCTC
A_19_P00322259	ENST00000591188	LOC100506374	Hs.721209	100506374	0.372	0.000286	uncharacterized LOC100506374	Homo sapiens 2'-5'-oligoadenylate synthetase 2, 69/71kDa (OAS2), transcript variant 2, mRNA [NM_002535]	TCATAAAGTCTTGCCTTGCTGAACTCCCTCTCTGCAGGCAGCCTGCCTTTAAAAATAGTT
A_19_P00316340	NR_109780	LOC100506860	Hs.635013	100506860	0.276	0.000516	uncharacterized LOC100506860	Homo sapiens neurexophilin 4 (NXPH4), mRNA [NM_007224]	TCGGTGATATTTTTTCTACGCCAAAACAGACGGGAAAGGGAACAAAATAAAGTGAAATCC
A_33_P3400993	ENST00000420762	LOC101929689	Hs.735760	101929689	0.176	1.32e-06	uncharacterized LOC101929689	Homo sapiens 2'-5'-oligoadenylate synthetase 2, 69/71kDa (OAS2), transcript variant 3, mRNA [NM_001032731]	TTCTGAGGATGCCCTACCCTGTAACAAAGTCGTTTCTAATAAATTTGCTTCTTTCACCAT
A_21_P0011087	XM_006719171	LOC728715		728715	0.401	0.000684	ovostatin homolog 2-like	Homo sapiens 2'-5'-oligoadenylate synthetase-like (OASL), transcript variant 1, mRNA [NM_003733]	GTTTCCAGCCAGTTAGTTTTCTCTGGGAGACTTCTCTGTACATTTCTGCCATGTACTCCA
A_21_P0010980	NR_002819	MALAT1	Hs.621695	378938	0.339	0.000739	metastasis associated lung adenocarcinoma transcript 1 (non-protein coding)	Homo sapiens olfactory receptor, family 10, subfamily H, member 2 (OR10H2), mRNA [NM_013939]	ACGCCCTTCCTCAGCCCCATCATCTTCAGCCTCAGGAACAAAGAACTGAAGGTTGCCATG
A_33_P3234571	NM_145109	MAP2K3	Hs.514012	5606	0.401	0.0017	mitogen-activated protein kinase kinase 3	Homo sapiens olfactory receptor, family 1, subfamily J, member 2 (OR1J2), mRNA [NM_054107]	AGGGACATGAAAGAGGCCCTTGGGAAACTCTTCAGTAGAGCAACATTTTTCTCTTGGTGA
A_33_P3284951	NM_006739	MCM5	Hs.517582	4174	0.374	8.68e-09	minichromosome maintenance complex component 5	Homo sapiens origin recognition complex, subunit 1 (ORC1), transcript variant 1, mRNA [NM_004153]	TGTTCTGGAACAGAGCTTCCTGAGAGCCATCCTCGCAGAGTTCCGTCGATCAGGACTGGA
A_24_P351283	NM_018000	MREG	Hs.620391	55686	0.342	0.0151	melanoregulin	AGENCOURT_6564958 NIH_MGC_119 Homo sapiens cDNA clone IMAGE:5743918 5', mRNA sequence [BM563292]	TATACGCAATGACGCCCTCGTTCCACTCTTGAGATCGTACGATTAGCGGCAACGACCGGC
A_33_P3361037	NM_018728	MYO5C	Hs.487036	55930	0.375	0.0146	myosin VC	Homo sapiens oxysterol binding protein 2 (OSBP2), transcript variant 1, mRNA [NM_030758]	CCGCTTTGAGTTGGGAGAATTTTGTAGCTCAACATATCAAGTCCTCGATGGTATCTGAGC
A_23_P129144	NM_001018100	MYZAP	Hs.437256	100820829	0.285	0.000209	myocardial zonula adherens protein	purinergic receptor P2X, ligand-gated ion channel, 6 [Source:HGNC Symbol;Acc:8538] [ENST00000413302]	GGCATGACTGGAAAGTTGGGGGGCATCTATGGTAGACATGGCACAGCCATGAAGAGACCA
A_21_P0011024	NR_028272	NEAT1	Hs.523789	283131	0.371	2.21e-05	nuclear paraspeckle assembly transcript 1 (non-protein coding)	Homo sapiens prolyl 4-hydroxylase, alpha polypeptide II (P4HA2), transcript variant 1, mRNA [NM_004199]	TTTATGGCATTTCTATCTATTGTGGCTTTACCAAAAAATAAAATGTCCCTACCAGAAGCC
A_23_P35219	NM_002497	NEK2	Hs.153704	4751	0.29	0.0107	NIMA-related kinase 2	Homo sapiens poly(A) binding protein interacting protein 1 (PAIP1), transcript variant 1, mRNA [NM_006451]	TTGGTACATCTGTGTCTGCTAATACAGTTAGCTTTCTCACTTTTCTGCTTGTTTGTTCAG
A_21_P0000025	NM_001160109	NOS3	Hs.647092	4846	0.258	0.00281	nitric oxide synthase 3 (endothelial cell)	Homo sapiens papilin, proteoglycan-like sulfated glycoprotein (PAPLN), mRNA [NM_173462]	TGACTTTTATTACCAACACACTGGCTGGAAAAGGGACAAACCACATCACGGGTGAGTGAT
A_23_P204087	NM_016817	OAS2	Hs.414332	4939	0.327	0.0402	2'-5'-oligoadenylate synthetase 2, 69/71kDa	Homo sapiens paired box 8 (PAX8), transcript variant PAX8A, mRNA [NM_003466]	GGCAGACCCTTTCCAACTCACAACCAATAAAGGGGCTTGGGCTGTGCTTTGACTAAGGTG
A_24_P20200	NM_001267066	PLEKHB2	Hs.469944	55041	0.406	0.00383	pleckstrin homology domain containing, family B (evectins) member 2	Homo sapiens PAXIP1 antisense RNA 1 (head to head) (PAXIP1-AS1), long non-coding RNA [NR_028090]	TAAGGCCATGATGATGAACGCAGCCTTTCTCGTTTATTTCCAATCCCACAACAAACCGGA
A_24_P322847	NM_001018050	POLR3H	Hs.712617	171568	0.426	2.68e-05	polymerase (RNA) III (DNA directed) polypeptide H (22.9kD)	Homo sapiens phenazine biosynthesis-like protein domain containing (PBLD), transcript variant 2, mRNA [NM_001033083]	CTCCTCGTCCGCCTCAGTGACGTTTACAACAGGTCGTTTCTGGAGAACCTGAAAGTGAAC
A_23_P11995	NM_002574	PRDX1	Hs.180909	5052	0.466	4.48e-07	peroxiredoxin 1	Homo sapiens phosphoenolpyruvate carboxykinase 2 (mitochondrial) (PCK2), transcript variant 1, mRNA [NM_004563]	CTGGGCAAACCCTGGAAACCTGGTGACAAGGAGCCCTGTGCACATCCCAACTCTCGATTT
A_24_P392110	NM_182707	PSG8	Hs.466843	440533	0.192	9.23e-05	pregnancy specific beta-1-glycoprotein 8	pecanex-like 4 (Drosophila) [Source:HGNC Symbol;Acc:20349] [ENST00000391611]	CTGATCTTGTACTTGTAGCCCCCAGAACTGTTAGAAAATAAATTTCTGTTGTTTAAGCCA
A_21_P0000829	NR_038903	RAB30-AS1	Hs.503429	100506233	0.339	4.73e-07	RAB30 antisense RNA 1 (head to head)	Homo sapiens platelet-derived growth factor beta polypeptide (PDGFB), transcript variant 1, mRNA [NM_002608]	AGACTGTGGTAGGGGCAGGGAGGCAACACTGCTGTCCACATGACCTCCATTTCCCAAAGT
A_33_P3350758	NM_170692	RASAL2	Hs.496139	9462	0.378	0.00212	RAS protein activator like 2	Homo sapiens platelet derived growth factor C (PDGFC), transcript variant 1, mRNA [NM_016205]	CATGGATATTTTTATGTACAGAAGTATGTCTCTTAACCAGTTCACTTATTGTACTCTGGC
A_33_P3365582	NM_001139488	RASGRP3	Hs.143674	25780	0.424	0.0183	RAS guanyl releasing protein 3 (calcium and DAG-regulated)	Homo sapiens PDZ and LIM domain 3 (PDLIM3), transcript variant 1, mRNA [NM_014476]	AAACATACACTTAGCTATGTTTTGCAACTCTTTTTGGGGCTAGCAATAATGATATTTAAA
A_33_P3349827	NM_006743	RBM3	Hs.301404	5935	0.199	0.000148	RNA binding motif (RNP1, RRM) protein 3	Homo sapiens pyridoxal (pyridoxine, vitamin B6) phosphatase (PDXP), mRNA [NM_020315]	CCCTTGGGTCCTTGTCAACCAGAGGTCTAGGGAACCACAACCCTTATTGTCCTGGGTGGA
A_23_P502654	NM_004169	SHMT1	Hs.513987	6470	0.356	0.000683	serine hydroxymethyltransferase 1 (soluble)	Homo sapiens PDZ domain containing ring finger 3, mRNA (cDNA clone IMAGE:4639477), complete cds. [BC014432]	AGCTGTGAAAAAGGAGGAGGTCATCTGGCTTGTGGAGGGGCTTATTTGAACTGTATTTGA
A_21_P0013271	NM_001195243	SMKR1	Hs.178144	100287482	0.249	0.000409	small lysine-rich protein 1	Homo sapiens PPARGC1 and ESRR induced regulator, muscle 1 (PERM1), transcript variant 1, mRNA [NM_001291366]	ACAGATGAGAACACAGGGCATTCGGTTAATTTCAGACAGGCAATAGTGGGGAGGTCATTT
A_19_P00320242	AF319524	SNRPN	Hs.728856	6638	0.385	0.00203	small nuclear ribonucleoprotein polypeptide N	Homo sapiens piggyBac transposable element derived 4 (PGBD4), mRNA [NM_152595]	TACACATTACAGTGCTGAACTCCTACATCCTGTTCAAGAAGGATAATCCTGAGCACACGA
A_33_P3391126	NM_001127698	SPINK5	Hs.331555	11005	0.334	0.000354	serine peptidase inhibitor, Kazal type 5	Homo sapiens phosphogluconate dehydrogenase (PGD), mRNA [NM_002631]	TTTGATCGAAACCCGGAACTTCAGAACCTCCTACTGGACGACTTCTTTAAGTCAGCTGTT
A_24_P406334	NM_012449	STEAP1	Hs.61635	26872	0.315	7.28e-05	six transmembrane epithelial antigen of the prostate 1	Homo sapiens phosphoglucomutase 1 (PGM1), transcript variant 1, mRNA [NM_002633]	TGCATTGCTGCTGCGTGGGTATTTGTCTCCTTAGCCATCAGGTACAGTTTACACTACAAT
A_33_P3270337	ENST00000368619	STK32C	Hs.729440	282974	0.438	0.000146	serine/threonine kinase 32C	Homo sapiens prohibitin (PHB), transcript variant 2, mRNA [NM_002634]	CTGTCTGTTACCATAAGTCTGATTCTCTTTAACTGTGTGACCAGCGGAAACAGGTGTGTG
A_24_P257108	NM_133484	TANK	Hs.132257	10010	0.35	0.00106	TRAF family member-associated NFKB activator	Homo sapiens phosphoglycerate dehydrogenase (PHGDH), mRNA [NM_006623]	TTGGTCCAAGGCACTACACCTGTACTGCAGGGGCTCAATGGAGCTGTCTTCAGGCCAGAA
A_33_P3334305	NM_003226	TFF3	Hs.82961	7033	0.325	2.02e-06	trefoil factor 3 (intestinal)	Homo sapiens piezo-type mechanosensitive ion channel component 2 (PIEZO2), mRNA [NM_022068]	ATCGCATCAAGGCCAGGCAACAGAAATATAAAAAGGGTAAGGAGAGGATGCTGAGCTTGA
A_21_P0000156	NM_001204760	TLL1	Hs.106513	7092	0.214	0.000495	tolloid-like 1	Homo sapiens phosphoinositide-3-kinase, regulatory subunit 3 (gamma) (PIK3R3), transcript variant 1, mRNA [NM_003629]	CTGATGGTGCATTCTTAATTCGTGAGAGTAGCAAGAAAGGATGCTATGCTTGCTCTGTGG
A_33_P3226810	NM_003810	TNFSF10	Hs.478275	8743	0.292	0.00994	tumor necrosis factor (ligand) superfamily, member 10	Homo sapiens plakophilin 1 (ectodermal dysplasia/skin fragility syndrome) (PKP1), transcript variant 1b, mRNA [NM_000299]	AACATGCTGGGAACCTTAGCTGGGGCCAACAGCCTCAGGAACTTCACCTCCCGATTCTAA
A_33_P3398065	NM_001292026	TPD52L1	Hs.591347	7164	0.335	0.00191	tumor protein D52-like 1	Homo sapiens phosphatidylinositol-4-phosphate 3-kinase, catalytic subunit type 2 beta (PIK3C2B), mRNA [NM_002646]	CGGTGAAACTTTTCCAGATGAACGGACCATAAATGTGTTACTGGCTTTGTGCCTGTAGCT
A_33_P3407256	NM_001166260	TRIP13	Hs.436187	9319	0.277	0.0239	thyroid hormone receptor interactor 13	Homo sapiens phosphatidylinositol-4-phosphate 5-kinase-like 1 (PIP5KL1), transcript variant 1, mRNA [NM_001135219]	AGACCATGAAATGGAGGCTCAGGGGGTGAAGGGACTGATCAAGATCATTCAGCAATAAAT
A_33_P3237874	NM_001100620	TROAP	Hs.524399	10024	0.143	2.71e-09	trophinin associated protein	Homo sapiens DKFZp434H1419 (PKI55), long non-coding RNA [NR_037701]	TATGTTGTCCAGCCCAACACCACAGGACCATTTCTGTATGTAAGACAATTCTATCCAGCC
A_23_P152768	NM_001070	TUBG1	Hs.279669	7283	0.474	0.00111	tubulin, gamma 1	Homo sapiens phospholipase A1 member A (PLA1A), transcript variant 1, mRNA [NM_015900]	TTACCTGAACCAGTGAACTTACAAGCAAGTGTGACTGTTTCCTGTGACCTGAAGATAGCC
A_33_P3361701	NM_001287815	UBAP2L	Hs.490551	9898	0.409	4.42e-08	ubiquitin associated protein 2-like	Homo sapiens phospholipase A2, group IVA (cytosolic, calcium-dependent) (PLA2G4A), mRNA [NM_024420]	GAAATGGCAGCAGTTTCTGATGCTGAGGCAGTTTGCAATCCCATGACAACTGGATTTAAA
A_33_P3379454	NM_001290050	UHRF1	Hs.108106	29128	0.345	0.0333	ubiquitin-like with PHD and ring finger domains 1	Homo sapiens phospholipase A2, group VII (platelet-activating factor acetylhydrolase, plasma) (PLA2G7), transcript variant 1, mRNA [NM_005084]	AAAGCATTTAGGACTTCATAAAGATTTTGATCAGTGGGACTGCTTGATTGAAGGAGATGA
A_21_P0011006	TCONS_l2_00004957	XLOC_014512			0.32	0.000399		Homo sapiens pleckstrin homology domain containing, family A member 5 (PLEKHA5), transcript variant 1, mRNA [NM_019012]	GGTATTTTGAAGTACTGGGCTTATATTTAATTGGAATACATGTGTACAGCAATAAGCAGG
A_33_P3268695	NM_032772	ZNF503	Hs.195710	84858	0.398	5.58e-07	zinc finger protein 503	Homo sapiens pleckstrin homology domain containing, family G (with RhoGef domain) member 1 (PLEKHG1), mRNA [NM_001029884]	CAGGAAAGCTGTTTCGCATTTTCGCTTTTTGATTGGTATTATCCAGTTCTATGTAGTTCA
A_33_P3212994	NM_032997	ZWINT	Hs.591363	11130	0.212	8.99e-07	ZW10 interacting kinetochore protein	Homo sapiens perilipin 1 (PLIN1), transcript variant 1, mRNA [NM_002666]	AAGGGAACAATCAGATGCAAAAGCTCTTGGGTGTTTATTTAAAATACTAGTGTCACTTTC
A_23_P80570	NM_001086	AADAC	Hs.506908	13	0.444	2.9e-05	arylacetamide deacetylase	Homo sapiens polo-like kinase 1 (PLK1), mRNA [NM_005030]	CGGCAGCGTGCAGATCAACTTCTTCCAGGATCACACCAAGCTCATCTTGTGCCCACTGAT
A_21_P0012508	ENST00000462937	AADACP1		201651	0.341	1.05e-05	arylacetamide deacetylase pseudogene 1	Homo sapiens polo-like kinase 4 (PLK4), transcript variant 1, mRNA [NM_014264]	TTGTCTTCCTAAATCAGCACAACTTTTGAAATCTGTTTTTGTGAAAAATGTTGGTTGGGC
A_33_P3268487	NM_000663	ABAT	Hs.336768	18	0.306	0.00284	4-aminobutyrate aminotransferase	Homo sapiens paraneoplastic Ma antigen 3 (PNMA3), transcript variant 1, mRNA [NM_013364]	AAGTCTTTGTTGCAAAGGAGGAGGAAAAGGGAGGACTTGGTAGGGTTTTGTTTCTTCTGC
A_33_P3307955	NM_001122674	ABCD3	Hs.700576	5825	0.191	0.000259	ATP-binding cassette, sub-family D (ALD), member 3	Homo sapiens procollagen-lysine, 2-oxoglutarate 5-dioxygenase 1 (PLOD1), mRNA [NM_000302]	GGAACCCAGTCCAGCCTCCTGGCTGTTGACTTCCCATTGCTCTTGGAGCCACCAATCAAA
A_23_P158570	NM_001609	ACADSB	Hs.81934	36	0.428	3.61e-05	acyl-CoA dehydrogenase, short/branched chain	Homo sapiens procollagen-lysine, 2-oxoglutarate 5-dioxygenase 2 (PLOD2), transcript variant 1, mRNA [NM_182943]	GGGAGGGTTATTTGCTTTTTTATCTTCCTGGCATAATTTCCATTTTATTCTTCTGAGTGT
A_23_P31135	NM_005891	ACAT2	Hs.571037	39	0.45	6.87e-05	acetyl-CoA acetyltransferase 2	Homo sapiens plasmalemma vesicle associated protein (PLVAP), mRNA [NM_031310]	CACAGTGACAACACACACCATGACAACGACACCTATAGATATGGCACCAACATCACATGC
A_21_P0000002	NM_001039844	ACBD7	Hs.644598	414149	0.329	0.00106	acyl-CoA binding domain containing 7	Homo sapiens plexin A4 (PLXNA4), transcript variant 1, mRNA [NM_020911]	GTCCTGCTGAGTTACCATAGCAACCAGCAACTCCAGGGTACCACAACAGACAATGGCTCA
A_33_P3229288	NM_000789	ACE	Hs.298469	1636	0.281	1.27e-05	angiotensin I converting enzyme	Homo sapiens pro-melanin-concentrating hormone (PMCH), mRNA [NM_002674]	AGAAAATAAAAGCATTTAATTGCCAATGGGAGGAGAAGCCCATACTGCTACTATAACTTG
A_33_P3390013	NM_006988	ADAMTS1	Hs.643357	9510	0.33	1.74e-05	ADAM metallopeptidase with thrombospondin type 1 motif, 1	Homo sapiens PMS1 postmeiotic segregation increased 1 (S. cerevisiae) (PMS1), transcript variant 3, mRNA [NM_001128144]	CAGTATGTTTTAGATGGCAGTGGCCACATACTTTCTCAGAAACCTTCACATCTTGGTCAA
A_32_P34844	NM_199355	ADAMTS18	Hs.188746	170692	0.258	3.36e-06	ADAM metallopeptidase with thrombospondin type 1 motif, 18	Homo sapiens pyridoxamine 5'-phosphate oxidase (PNPO), mRNA [NM_018129]	TTCTCTGTCCAGCCGTTACCGCCCCCAGTCTGTAATAAAAGCCTATCAGCCGTGCACTTT
A_23_P360754	NM_005099	ADAMTS4	Hs.211604	9507	0.304	6.93e-07	ADAM metallopeptidase with thrombospondin type 1 motif, 4	Homo sapiens POC1 centriolar protein A (POC1A), transcript variant 1, mRNA [NM_015426]	CTCTGCCATGGTGTAGAAATTGATTGCACATTGATTGGATGAGCCGGGGGTTTTCTCTAA
A_32_P196263	NM_182920	ADAMTS9	Hs.656071	56999	0.204	8.7e-09	ADAM metallopeptidase with thrombospondin type 1 motif, 9	Homo sapiens polymerase (DNA directed), theta (POLQ), mRNA [NM_199420]	CATAGGCAGATAAAGATTTGGTTTCACCCTGGTGGTGGTAGGCATCGTGTGTGACTTTTT
A_23_P311640	NM_006076	AGFG2	Hs.521083	3268	0.453	1.61e-06	ArfGAP with FG repeats 2	polymerase (RNA) II (DNA directed) polypeptide F [Source:HGNC Symbol;Acc:9193] [ENST00000443002]	TACTCAGAAGATGGGCCCCAGAGAGGAGGAGAGGAAAGGAATACCTGTCAGTCAAACGTG
A_23_P21363	NM_024060	AHNAK	Hs.502756	79026	0.442	1.39e-05	AHNAK nucleoprotein	Homo sapiens polymerase (RNA) III (DNA directed) polypeptide H (22.9kD) (POLR3H), transcript variant 2, mRNA [NM_001018052]	ACTCTGCATTTGTCTGTTTGATATCACCAAACTGGAGGATGCCTATGTATTCCCTGGGGA
A_33_P3392580	NM_013411	AK2	Hs.470907	204	0.436	0.000141	adenylate kinase 2	Homo sapiens polymerase (RNA) III (DNA directed) polypeptide H (22.9kD) (POLR3H), transcript variant 3, mRNA [NM_001018050]	ACATGCCTGGGTCCTGGCTGATGACTGATTAGTCTCTTCTGTCACAGGGGTGCCTGGAGA
A_23_P258190	NM_001628	AKR1B1	Hs.521212	231	0.429	6.29e-08	aldo-keto reductase family 1, member B1 (aldose reductase)	Homo sapiens polymerase (RNA) III (DNA directed) polypeptide K, 12.3 kDa (POLR3K), mRNA [NM_016310]	GATGACCACCTTCTACAAGTGCTGCAATGCTCAGTGTGGACACCGCTGGAGGGATTAGGG
A_23_P93641	NM_020299	AKR1B10	Hs.116724	57016	0.392	0.00373	aldo-keto reductase family 1, member B10 (aldose reductase)	Homo sapiens proopiomelanocortin (POMC), transcript variant 1, mRNA [NM_001035256]	TGTTCAAAAACGCCATCATCAAGAACGCCTACAAGAAGGGCGAGTGAGGGCACAGCGGGG
A_23_P257971	NM_001353	AKR1C1	Hs.460260	1645	0.373	5.73e-07	aldo-keto reductase family 1, member C1	Homo sapiens paraoxonase 3 (PON3), mRNA [NM_000940]	GCACCTCTGTGGCTTCTGTGTACCATGGGAAAATTCTCATAGGCACCGTATTTCACAAAA
A_23_P138541	NM_003739	AKR1C3	Hs.78183	8644	0.288	1.05e-08	aldo-keto reductase family 1, member C3	Homo sapiens processing of precursor 1, ribonuclease P/MRP subunit (S. cerevisiae) (POP1), transcript variant 3, mRNA [NM_015029]	TTGAGGTGTGAATGCGTGCTTGTATCCCAGCAGGGCATAGATAATACGTTATTATTGTCT
A_21_P0010854	NR_027916	AKR1CL1	Hs.282513	340811	0.36	0.000166	aldo-keto reductase family 1, member C-like 1	Homo sapiens pp12719 mRNA, complete cds. [AF318328]	TTTCACCTATCCCTAGAGAAAGATGGTATGGAGCAAGGCAGGAGGAGTTAAAACCAGCTT
A_24_P5743	NM_153329	ALDH16A1	Hs.719998	126133	0.423	7.17e-05	aldehyde dehydrogenase 16 family, member A1	Homo sapiens PPAN-P2RY11 readthrough (PPAN-P2RY11), transcript variant 2, mRNA [NM_001198690]	ACTGGAGACGCAAGAACAAAAAGAACCAAGTAGAGAGAGTGGAGCTGCTTTATTGCCCTT
A_33_P3379644	NM_000689	ALDH1A1	Hs.76392	216	0.363	0.0153	aldehyde dehydrogenase 1 family, member A1	Homo sapiens peroxisome proliferator-activated receptor gamma (PPARG), transcript variant 3, mRNA [NM_138711]	CCAAGGCTTCATGACAAGGGAGTTTCTAAAGAGCCTGCGAAAGCCTTTTGGTGACTTTAT
A_24_P73577	NM_170697	ALDH1A2	Hs.643455	8854	0.372	0.0335	aldehyde dehydrogenase 1 family, member A2	Homo sapiens protein tyrosine phosphatase, receptor type, f polypeptide (PTPRF), interacting protein (liprin), alpha 4 (PPFIA4), mRNA [NM_015053]	GGAGGTGTTAAGAAGAGAACTCTGTGCAAACAGTGATGGAAGGCTGTTGTCTTGGTGTAT
A_32_P192970	NM_170726	ALDH4A1	Hs.77448	8659	0.475	0.000331	aldehyde dehydrogenase 4 family, member A1	Homo sapiens cDNA FLJ36340 fis, clone THYMU2006468. [AK093659]	CTGTGGTGCGGCACAGAAACAAGGAGAGTCAGCAATTACCAGCCAGCCAAGGTCCTGGAA
A_23_P371876	NM_138775	ALKBH8	Hs.503763	91801	0.48	0.00816	alkB, alkylation repair homolog 8 (E. coli)	Homo sapiens protein phosphatase, Mg2+/Mn2+ dependent, 1F (PPM1F), mRNA [NM_014634]	CACACAGACCAGAACGGCAGGATGAGAAGGCGCGCATTGAAGCATTGGGTGGCTTTGTGT
A_33_P3395369	NM_001634	AMD1	Hs.159118	262	0.356	1.92e-06	adenosylmethionine decarboxylase 1	Homo sapiens protein phosphatase methylesterase 1 (PPME1), transcript variant 1, mRNA [NM_016147]	TACAGCTATGGATGCACTTAATAGCATGCAGAATTTCTTACGGGGTCGTCCTAAAACCTT
A_23_P216023	NM_001146	ANGPT1	Hs.369675	284	0.495	0.00364	angiopoietin 1	Homo sapiens peptidylprolyl isomerase F (PPIF), mRNA [NM_005729]	TCCTGTGCTCCGGAGGGAAGCATTTCCTGGTAGGCTTTGATTTTTCTGTGTGTTAAAGAA
A_23_P356684	NM_018685	ANLN	Hs.62180	54443	0.189	0.000161	anillin, actin binding protein	Homo sapiens diphosphoinositol pentakisphosphate kinase 1 (PPIP5K1), transcript variant 7, mRNA [NM_001190214]	AGTCGGGAGGAGAAACTGGAAATTGCTGTGGGCTTCTGTCTTCCACTGTTGCGGAAGATA
A_23_P160934	NM_030920	ANP32E	Hs.656466	81611	0.341	0.00385	acidic (leucine-rich) nuclear phosphoprotein 32 family, member E	Homo sapiens protein phosphatase, Mg2+/Mn2+ dependent, 1D (PPM1D), mRNA [NM_003620]	CTATAATAGTCAAGAAACCTGTGTGATGACTCCTTCCCCATGTTCTACACCACCAGTCAA
A_23_P6398	NM_001127	AP1B1	Hs.368794	162	0.482	0.000341	adaptor-related protein complex 1, beta 1 subunit	Homo sapiens protein phosphatase 1, regulatory (inhibitor) subunit 14A (PPP1R14A), transcript variant 1, mRNA [NM_033256]	GATCAACATTGATGAATTGTTGGAGTTAGAGAGTGAAGAGGAGAGAAGCCGGAAAATCCA
A_33_P3300395	NM_199294	APITD1	Hs.412311	378708	0.485	3.8e-05	apoptosis-inducing, TAF9-like domain 1	Homo sapiens protein phosphatase 1, regulatory subunit 32 (PPP1R32), transcript variant 1, mRNA [NM_145017]	ACCTACAACCAAGGGTACTTTGAGAACATCCCCAAGGGTCTAGACCAGGAAGGCTGGACT
A_24_P66027	NM_004900	APOBEC3B	Hs.226307	9582	0.328	0.00175	apolipoprotein B mRNA editing enzyme, catalytic polypeptide-like 3B	Homo sapiens protein phosphatase 1, regulatory subunit 3C (PPP1R3C), mRNA [NM_005398]	AGCATCCATACTTTTCTACTGTAAATATTTCACTCTCCTCTAGCTATCCTTGATGAGCTT
A_23_P417974	NM_173039	AQP11	Hs.503345	282679	0.482	0.0125	aquaporin 11	Homo sapiens protein phosphatase 1, regulatory subunit 3G (PPP1R3G), mRNA [NM_001145115]	GTGCGACATTGTGTACAAATGTCCTTTATAAAAGTAAAGGCCACTCGCACCCCCAAAAAA
A_33_P3331188	NM_001199417	ARHGAP23	Hs.374446	57636	0.313	4.48e-08	Rho GTPase activating protein 23	Homo sapiens palmitoyl-protein thioesterase 1 (PPT1), transcript variant 1, mRNA [NM_000310]	TCTCACATCTGTGACTTCATCCGAAAAACACTGAATGCTGGGGCGTACTCCAAAGTTGTT
A_24_P579356	NM_001010000	ARHGAP28	Hs.183114	79822	0.356	0.0213	Rho GTPase activating protein 28	Homo sapiens proline-rich protein BstNI subfamily 3 (PRB3), mRNA [NM_006249]	CAAGGTCCCCCACCTCGTCCAGGAAAGCCAGAAGGATCACCTTCACAAGGAGGCAACAAA
A_23_P64661	NM_032496	ARHGAP9	Hs.437126	64333	0.118	0.000142	Rho GTPase activating protein 9	Homo sapiens primase, DNA, polypeptide 1 (49kDa) (PRIM1), mRNA [NM_000946]	ACCAGTTTGATCCATTTACTGTTCCGACCATAAGCTTCATCTGCCGTGAATTGGATGCCA
A_33_P3222009	NM_001195581	ARL14EPL	Hs.730043	644100	0.219	0.000266	ADP-ribosylation factor-like 14 effector protein-like	Homo sapiens protein regulator of cytokinesis 1 (PRC1), transcript variant 1, mRNA [NM_003981]	TCTCAATCACTACTCTTCTTGAAGCACTATTATTTATTCTTCCGCTGTCTGCCTGCAGCA
A_24_P155791	NM_024708	ASB7	Hs.31845	140460	0.444	0.00356	ankyrin repeat and SOCS box containing 7	Homo sapiens peroxiredoxin 1 (PRDX1), transcript variant 1, mRNA [NM_002574]	CAGGCTACTGGTTTGTATGATGTATTAGTAGAGCAACCCATTAATCTTTTGTAGTTTGTA
A_23_P119254	NM_018154	ASF1B	Hs.26516	55723	0.142	2.49e-06	anti-silencing function 1B histone chaperone	Homo sapiens peroxiredoxin 1 (PRDX1), transcript variant 1, mRNA [NM_002574]	TCAGGATTATGGGGTCTTAAAGGCTGATGAAGGCATCTCGTTCAGGGGCCTTTTTATCAT
A_33_P3288159	NM_018136	ASPM	Hs.121028	259266	0.15	1.54e-05	asp (abnormal spindle) homolog, microcephaly associated (Drosophila)	Homo sapiens protein kinase C, delta binding protein (PRKCDBP), mRNA [NM_145040]	TCCCTTCCTTAAGCCCAGTCCTGTGTCCTCTGAAAGAGGTGCAGTCACTCACACCTGCTT
A_23_P203391	NM_001083926	ASRGL1	Hs.535326	80150	0.45	0.000659	asparaginase like 1	Homo sapiens PRO2958 mRNA, complete cds. [AF119909]	GAATCAGTGGAGGAAAGGTATAGTGTATCTAGGGGAAAAAGTTGTAAAATTTTAGTTCCT
A_19_P00809417	ENST00000570163	ATF7IP2	Hs.742019	80063	0.329	0.00115	activating transcription factor 7 interacting protein 2	proline dehydrogenase (oxidase) 1 [Source:HGNC Symbol;Acc:9453] [ENST00000609229]	AAGACACAAGATGGAAGCCAGGGCGATGTGGCAGAGATGGGTGCCTGCTTTAGACTGGGT
A_23_P217367	NM_052936	ATG4A	Hs.8763	115201	0.498	1.28e-05	autophagy related 4A, cysteine peptidase	protein kinase C, zeta [Source:HGNC Symbol;Acc:9412] [ENST00000479566]	AGGGTCAAGTGGGAAGAGAGCGGCCCCACCGAGTGTGTTCCAGGCCCCGGCGGCGTCTGA
A_33_P3276505	NM_001010986	ATP11C	Hs.88252	286410	0.453	1.33e-05	ATPase, class VI, type 11C	Homo sapiens protein kinase, Y-linked, pseudogene (PRKY), non-coding RNA [NR_028062]	AAGCACATGAACAGGTGTCTTAATGCATTTGGATACTTTGGGGTGTGTGCCTGTCTGTGT
A_23_P164228	NM_005175	ATP5G1	Hs.80986	516	0.469	9.4e-05	ATP synthase, H+ transporting, mitochondrial Fo complex, subunit C1 (subunit 9)	Homo sapiens proline and serine rich 2 (PROSER2), mRNA [NM_153256]	AAGATCTCAGGGTAGGGAAAAACCAGTGAATGAGGTTACACAGCAGGAAAAGAACCGGTT
A_23_P61960	NM_145230	ATP6V0E2	Hs.556998	155066	0.474	2.12e-07	ATPase, H+ transporting V0 subunit e2	Homo sapiens prospero homeobox 1 (PROX1), transcript variant 2, mRNA [NM_002763]	CAATTTCCGTGAGTTTTACTACATTCAGATGGAGAAGTACGCACGTCAAGCCATCAACGA
A_33_P3410700	ENST00000361851	ATP8		4509	0.376	2.67e-06	ATP synthase F0 subunit 8	Homo sapiens phosphoribosyl pyrophosphate synthetase 1 (PRPS1), transcript variant 1, mRNA [NM_002764]	AGATTAACTGCTGGACCTCCTACCTGCATTATCTCATTCTGGCTTCCTTGATAATTCTGT
A_23_P160537	NM_024037	AUNIP	Hs.725400	79000	0.334	0.000153	aurora kinase A and ninein interacting protein	Homo sapiens proline rich 11 (PRR11), mRNA [NM_018304]	TTTCTACAAGCAGCTTTGATGAACAAAACTGATGCCAACTCTGCCTCACTCCATGAGATG
A_23_P131866	NM_198433	AURKA	Hs.250822	6790	0.186	5.21e-09	aurora kinase A	Homo sapiens proline rich 22 (PRR22), mRNA [NM_001134316]	CTGGACACCGTGTCCAACGTTGACTACTTCTTCAACTTCAAGGCGCTCGACGAGGAGCAG
A_23_P130182	NM_004217	AURKB	Hs.442658	9212	0.198	8.49e-06	aurora kinase B	Homo sapiens proline rich 29 (PRR29), transcript variant 2, mRNA [NM_001164257]	ACCCCAGTTGCAGAGATGAGTGGTGAATGGTGTCTGCATTAAAATTATTATCTGGAAAAA
A_24_P11462	NM_052998	AZIN2	Hs.101807	113451	0.453	0.000113	antizyme inhibitor 2	Homo sapiens proline rich Gla (G-carboxyglutamic acid) 1 (PRRG1), transcript variant 1, mRNA [NM_000950]	CCCTTTTGCTACCCCATCTGGTTTTATAAACTGAGTTTCTTAGCATTCGTTAAAATTAAG
A_24_P212531	NM_152490	B3GALNT2	Hs.498143	148789	0.459	0.0156	beta-1,3-N-acetylgalactosaminyltransferase 2	Homo sapiens proline-rich transmembrane protein 2 (PRRT2), transcript variant 1, mRNA [NM_145239]	AATTATTTTCTAAGATGATGGGGGAGGTTTGTTGCACGCGACAGCCCGCTGAGGAGGCGG
A_33_P3287567	NM_018844	BCAP29	Hs.303787	55973	0.377	0.000159	B-cell receptor-associated protein 29	Homo sapiens protease, serine 27 (PRSS27), mRNA [NM_031948]	AACCCAAAACCATCAAGAATGACATGCTGTGCGCCGGCTTCGAGGAGGGCAAGAAGGATG
A_23_P93464	NM_000056	BCKDHB	Hs.654441	594	0.387	0.00359	branched chain keto acid dehydrogenase E1, beta polypeptide	Homo sapiens protease, serine, 36 (PRSS36), transcript variant 1, mRNA [NM_173502]	TGGCTGCTGCTGTCTCCATCTTGACACAACGAATCTGTGACTGCCTCTATCAGGGCATCC
A_33_P3244322	NM_001282521	BCL2L12	Hs.289052	83596	0.488	7.06e-07	BCL2-like 12 (proline rich)	Homo sapiens PTPN13-like, Y-linked 2 (PRY2), mRNA [NM_001002758]	AAGAGGAGCACACCACACCAGAAACAGACATCTTGCAGTGTTTCACTGTCTCAACCTTAT
A_23_P118815	NM_001012271	BIRC5	Hs.744872	332	0.145	3.56e-07	baculoviral IAP repeat containing 5	Homo sapiens phosphoserine aminotransferase 1 (PSAT1), transcript variant 1, mRNA [NM_058179]	TACCATTCTTTCCATAGGTAGAAGAGAAAGTTGATTGGTTGGTTGTTTTTCAATTATGCC
A_23_P88630	NM_000057	BLM	Hs.725208	641	0.454	0.000234	Bloom syndrome, RecQ helicase-like	Homo sapiens proteasome (prosome, macropain) 26S subunit, non-ATPase, 5 (PSMD5), transcript variant 1, mRNA [NM_005047]	TGATGACCTTCTGAGGATGACAGAATCCTGGTTTTCTTCTTTATCTCGGGATCCACTGGA
A_23_P207400	NM_007300	BRCA1	Hs.194143	672	0.388	5.05e-07	breast cancer 1, early onset	Homo sapiens phosphoserine aminotransferase 1 (PSAT1), transcript variant 1, mRNA [NM_058179]	CAGGATATACTCTGTTCTTGAACAACATACAAAGTTTAAAGTAACTTGGGTATGGCTACA
A_23_P419714	NM_001018072	BTBD11	Hs.271272	121551	0.483	1.64e-06	BTB (POZ) domain containing 11	Homo sapiens pregnancy specific beta-1-glycoprotein 8 (PSG8), transcript variant 1, mRNA [NM_182707]	TATCAATGTGAAATAAGGGACCAATATGGTGGCATCCGCAGTTACCCAGTCACCCTGAAT
A_23_P124417	NM_004336	BUB1	Hs.469649	699	0.191	3.14e-07	BUB1 mitotic checkpoint serine/threonine kinase	Homo sapiens pregnancy specific beta-1-glycoprotein 8 (PSG8), transcript variant 1, mRNA [NM_182707]	TTGCTCTGTTCGTAACTCAGCCACTGGCAAGGAAAGCTCCAAATCCATGACAGTAAAAGT
A_23_P163481	NM_001211	BUB1B	Hs.513645	701	0.157	4.9e-07	BUB1 mitotic checkpoint serine/threonine kinase B	Homo sapiens proteasome (prosome, macropain) 26S subunit, non-ATPase, 10 (PSMD10), transcript variant 2, mRNA [NM_170750]	ACATACAGAAATTGTTGAATTTTTGTTGCAACTTGGAGTGCCAGTGAATGATAAAGACGA
A_23_P46924	NM_001007793	BUB3	Hs.418533	9184	0.419	0.0202	BUB3 mitotic checkpoint protein	Homo sapiens proteasome (prosome, macropain) 26S subunit, non-ATPase, 2 (PSMD2), transcript variant 1, mRNA [NM_002808]	AGCTTTAGCCTGTGGAATGATAGCAGTAGGGTCCTGCAATGGAGATGTAACTTCCACTAT
A_32_P516067	NM_153244	C10orf111	Hs.567777	221060	0.352	0.00893	chromosome 10 open reading frame 111	Homo sapiens proline/serine-rich coiled-coil 1 (PSRC1), transcript variant 1, mRNA [NM_032636]	AAATAGAAGATGAGAAGTACAGGCAAGTGGTTTGTCTTTATCCACCCCCACTGTTGTGGT
A_23_P99579	NM_032490	C14orf142	Hs.20142	84520	0.488	2.84e-05	chromosome 14 open reading frame 142	Homo sapiens prostaglandin F receptor (FP) (PTGFR), transcript variant 2, mRNA [NM_001039585]	CCACCTGGTAAATAATGTTGGACTTCAACTTGTTACTGGCACATTTTAATAGTAGATGAA
A_23_P26557	NM_025108	C16orf59	Hs.534491	80178	0.39	2.95e-06	chromosome 16 open reading frame 59	Homo sapiens prostaglandin E receptor 1 (subtype EP1), 42kDa (PTGER1), mRNA [NM_000955]	CCCACGACGTGGAGATGGTGGGCCAGCTTGTCGGTATCATGGTGGTGTCGTGCATCTGCT
A_24_P48248	NM_024032	C17orf53	Hs.437059	78995	0.245	0.00106	chromosome 17 open reading frame 53	Homo sapiens prostaglandin I2 (prostacyclin) synthase (PTGIS), mRNA [NM_000961]	TTGTTATGCCTTGCTATTTTAATAAAGATTCTATTTTCGTATAACATTGTCAAGTGGAAA
A_24_P49190	NM_181655	C17orf58	Hs.90790	284018	0.489	0.00208	chromosome 17 open reading frame 58	Homo sapiens protein tyrosine kinase 6 (PTK6), transcript variant 1, mRNA [NM_005975]	GGGTTTACTGAGGTGATGGGTGCAGGAAAGGTTCACAAATGTGGAGTGTCTGCGTCCAAT
A_33_P3368049	NM_001242659	C1orf233	Hs.528816	643988	0.319	2.47e-05	chromosome 1 open reading frame 233	Homo sapiens protein tyrosine phosphatase, receptor type, H (PTPRH), transcript variant 1, mRNA [NM_002842]	TCTGAGGCAGGAAGGAATTTGGGTCTGGAGTTCTGGCTACTTGAGGACCAAAGGCAGGAA
A_33_P3238671	NM_152504	C20orf196	Hs.529340	149840	0.411	0.00133	chromosome 20 open reading frame 196	Homo sapiens pituitary tumor-transforming 1 (PTTG1), transcript variant 2, mRNA [NM_004219]	CTGGATGTTGAATTGCCACCTGTTTGCTGTGACATAGATATTTAAATTTCTTAGTGCTTC
A_23_P28878	NM_001039140	C20orf27	Hs.274422	54976	0.451	1.89e-08	chromosome 20 open reading frame 27	Homo sapiens pituitary tumor-transforming 2 (PTTG2), mRNA [NM_006607]	AGACTGTTAAAACAAAAAGTTCTGTTCCTGCCTCAGATGACGCCTATCCAGAAATAGAAA
A_24_P922631	NM_001102609	C5orf58	Hs.519749	133874	0.454	0.0179	chromosome 5 open reading frame 58	Homo sapiens pituitary tumor-transforming 3, pseudogene (PTTG3P), non-coding RNA [NR_002734]	GAGATCTCAAGTTTCAATATCATGTTTTGGCAAAACATTCGATGCTCCCACATCCTTACC
A_33_P3217649	NM_001048265	C9orf116	Hs.414028	138162	0.403	8.62e-08	chromosome 9 open reading frame 116	Homo sapiens purine-rich element binding protein G (PURG), transcript variant B, mRNA [NM_001015508]	ACTGATCTTATGTTGAATAATTTCCACCACATTGAAGTACCTTTCGACTCTATCCAGTTT
A_21_P0014306	ENST00000567216	CAPN15	Hs.632219	6650	0.278	0.00293	calpain 15	Homo sapiens parvalbumin (PVALB), mRNA [NM_002854]	GCTGATGGCTGCTGGAGACAAAGATGGGGACGGCAAAATTGGGGTTGACGAATTCTCCAC
A_21_P0000098	NM_001184904	CARD8	Hs.446146	22900	0.353	1.19e-06	caspase recruitment domain family, member 8	Homo sapiens poliovirus receptor (PVR), transcript variant 1, mRNA [NM_006505]	GCCTTGAGCTTCTAAATCTCTGTATCCGTCAGATCTCTGTGGTTACAAGAAACAGCCACT
A_32_P35220	NM_001024916	CBWD5	Hs.645337	220869	0.337	0.000642	COBW domain containing 5	Homo sapiens Pvt1 oncogene (non-protein coding) (PVT1), long non-coding RNA [NR_003367]	ACTGGCCTGCCCCTTCTATGGGAATCACTACTGACCTTGCAGCTTATTATAGACTTATAT
A_33_P3347343	NM_001093729	CCDC102B	Hs.280781	79839	0.322	0.000747	coiled-coil domain containing 102B	Homo sapiens peroxidasin homolog (Drosophila) (PXDN), mRNA [NM_012293]	GACCATTGTATTCAGTTCATTACCAAAGAAATGTTTGCACTTTGTAATGATGCCTTTCAG
A_24_P194420	NM_024821	CCDC134	Hs.474991	79879	0.456	9.36e-05	coiled-coil domain containing 134	Homo sapiens RAB26, member RAS oncogene family (RAB26), mRNA [NM_014353]	GGCCTTTTGATTGCACAAGCCTTTGTTTTCAGTCCTAGTGAATAAAGTTGTGTTTTCTGG
A_33_P3392787	NM_001008723	CCDC147	Hs.253576	159686	0.291	0.0136	coiled-coil domain containing 147	Homo sapiens RAB30 antisense RNA 1 (head to head) (RAB30-AS1), long non-coding RNA [NR_038903]	CACTAAATTTAAAATGACACTTTTTTACCAACCAGCGAAAGCAGATGTTCAAAGGGGATA
A_23_P218369	NM_032963	CCL14	Hs.740501	6358	0.285	9.81e-06	chemokine (C-C motif) ligand 14	Homo sapiens peroxidasin homolog (Drosophila) (PXDN), mRNA [NM_012293]	GTTTGCACTTTGTAATGATGCCTTTCAGTTCAAATAAATGGGTCACATTTTCAAATGGAG
A_23_P91414	NM_080625	CCM2L	Hs.382151	140706	0.404	7.71e-06	cerebral cavernous malformation 2-like	Homo sapiens peroxisomal membrane protein 4, 24kDa (PXMP4), transcript variant 1, mRNA [NM_007238]	GGTTTAACCTCTACTTACTAAACACCTGCTACAATCCTGTTAATTCTTTTGACATGTAAG
A_23_P48414	NM_003914	CCNA1	Hs.417050	8900	0.283	2.01e-05	cyclin A1	Homo sapiens pyrroline-5-carboxylate reductase-like (PYCRL), mRNA [NM_023078]	CCAGCTGCGCTCAGACGTGTGCACCCCGGGTGGCACCACCATCTATGGACTCCACGCCCT
A_23_P58321	NM_001237	CCNA2	Hs.58974	890	0.249	3.41e-05	cyclin A2	Homo sapiens RALY RNA binding protein-like (RALYL), transcript variant 3, mRNA [NM_173848]	AGATGGGATAGAGGAGGACTTCGATGAAGATGGGGGTCATGAGCTGTTTCTACAGATAAA
A_23_P122197	NM_031966	CCNB1	Hs.23960	891	0.217	4.87e-11	cyclin B1	Homo sapiens RAB30 antisense RNA 1 (head to head) (RAB30-AS1), long non-coding RNA [NR_038903]	CCCTTCCCTTTTGCATATTATTCTGAAACAACATTAACTAGTTACTTTGCGTCATTGAAG
A_23_P65757	NM_004701	CCNB2	Hs.194698	9133	0.172	9.44e-08	cyclin B2	Homo sapiens RAB30 antisense RNA 1 (head to head) (RAB30-AS1), long non-coding RNA [NR_038903]	AGAATGATTAAAAATGACCAAAACATGTTAGAAACAGTCTCTCAGGTGTATGCAGATGGT
A_23_P202837	NM_053056	CCND1	Hs.523852	595	0.483	6.85e-05	cyclin D1	Homo sapiens RAB33A, member RAS oncogene family (RAB33A), mRNA [NM_004794]	TTCTTTCCCTTTTTTCTGTGCCTGCATAATGCTGACACCTGCTTGTTTCCATACAAATTG
A_24_P193592	NM_001761	CCNF	Hs.1973	899	0.473	5.58e-07	cyclin F	Homo sapiens Rac GTPase activating protein 1 (RACGAP1), transcript variant 1, mRNA [NM_013277]	AAATTATTCTTAATGTCTGTAAAAACGATTTTCTTCTGTAGAATGTTTGACTTCATATTG
A_24_P376339	NM_001039577	CCNL2	Hs.515704	81669	0.445	0.000139	cyclin L2	Homo sapiens RAD54-like (S. cerevisiae) (RAD54L), transcript variant 1, mRNA [NM_003579]	GTTCTCTGGGAGAAAATCATCAAGAAGGGCTGCATGATGTTTGCCCAAAATTTATTTTAT
A_23_P61466	NM_174941	CD163L1	Hs.631727	283316	0.483	4.76e-05	CD163 molecule-like 1	Ral GEF with PH domain and SH3 binding motif 2 [Source:HGNC Symbol;Acc:30279] [ENST00000495034]	TCTTGTCTCAGGAGAAGAAACCTTTCTCCAATGTAGCAGAATTATCCTCTTCCCTGTATT
A_33_P3370575	NM_001004196	CD200	Hs.79015	4345	0.437	0.0429	CD200 molecule	Homo sapiens RAS protein activator like 2 (RASAL2), transcript variant 2, mRNA [NM_170692]	CTGGACTTTAGGAGTAATTTCTATTGAACTCCTGTCAATATGTTTATTTCCTCTGTCTAC
A_23_P207201	NM_001039933	CD79B	Hs.89575	974	0.4	0.000482	CD79b molecule, immunoglobulin-associated beta	Homo sapiens RAS protein activator like 2 (RASAL2), transcript variant 2, mRNA [NM_170692]	GGAACTTAGTTCTGGGCCATGTACAGAAAATATCACTGTAATATACCAAAAGGAAGTTAA
A_23_P149200	NM_001255	CDC20	Hs.524947	991	0.137	1.83e-10	cell division cycle 20	Homo sapiens RAS, dexamethasone-induced 1 (RASD1), transcript variant 1, mRNA [NM_016084]	CTTACCCAGGTGTTTATACTGTGTGTGTGTGAGGTCTTTAAAGTTATTGCTTTATTTGGT
A_23_P210726	NM_021873	CDC25B	Hs.153752	994	0.465	2.28e-07	cell division cycle 25B	Homo sapiens RasGEF domain family, member 1A (RASGEF1A), transcript variant 1, mRNA [NM_001282862]	CCTCCTTTGAAAGTGAGGGTCCCGAGAACCACATGGAAAAAGACAGCTGGAAGACCCTCA
A_23_P70249	NM_001790	CDC25C	Hs.656	995	0.172	7.26e-05	cell division cycle 25C	Homo sapiens RasGEF domain family, member 1A (RASGEF1A), transcript variant 2, mRNA [NM_145313]	GTCCCGAGAACCACGTGGAAAAAGACAGCTGGAAGACCCTCAGGACCACCCTTCTGAACA
A_23_P57379	NM_003504	CDC45	Hs.474217	8318	0.227	2.54e-08	cell division cycle 45	Homo sapiens RAS guanyl releasing protein 2 (calcium and DAG-regulated) (RASGRP2), transcript variant 2, mRNA [NM_153819]	ACCAACAATCCCGGAAGGACAACTCCAATTCCCTGCAGGTGAAAACGTGCCACCTGGTCA
A_23_P385861	NM_152562	CDCA2	Hs.33366	157313	0.229	0.000352	cell division cycle associated 2	Homo sapiens RAS guanyl releasing protein 2 (calcium and DAG-regulated) (RASGRP2), transcript variant 2, mRNA [NM_153819]	GGCCAGGGCTGGTGTCCCTAAGGTTGTACAGACTCTTGTGAATATTTGTATTTTCCAGAT
A_24_P218979	NM_031299	CDCA3	Hs.524216	83461	0.226	2.4e-08	cell division cycle associated 3	Homo sapiens RAS guanyl releasing protein 2 (calcium and DAG-regulated) (RASGRP2), transcript variant 2, mRNA [NM_153819]	TCTGCTAGACCAAGAAGGGAACCGACGGCACAGCAGCCTAATCGACATAGACAGCGTGTG
A_23_P104651	NM_080668	CDCA5	Hs.434886	113130	0.271	8.91e-06	cell division cycle associated 5	Homo sapiens RAS guanyl releasing protein 3 (calcium and DAG-regulated) (RASGRP3), transcript variant 2, mRNA [NM_170672]	CATTAAGGCAAAGTAGTTCCAGTGATTTAAAATACGGTTCCAAATACGCTAAAACCAACT
A_23_P375	NM_018101	CDCA8	Hs.524571	55143	0.208	6e-10	cell division cycle associated 8	Homo sapiens RAS guanyl releasing protein 3 (calcium and DAG-regulated) (RASGRP3), transcript variant 1, mRNA [NM_001139488]	AGTTCCATGACAAAGCAGCAAAGGACAAAGGCTTTGCCAAATGGGAAAATGAGAAGCCCA
A_23_P138507	NM_001786	CDK1	Hs.732435	983	0.205	2.71e-05	cyclin-dependent kinase 1	Homo sapiens RAS-like, family 10, member A (RASL10A), mRNA [NM_006477]	AAAGGACTTGGCTATGAACTTGACTGGAAACACGCAGCCTGCTCCTGGAGCTTCACTGGA
A_33_P3292540	NM_078626	CDKN2C	Hs.525324	1031	0.495	0.00014	cyclin-dependent kinase inhibitor 2C (p18, inhibits CDK4)	Homo sapiens Ras association (RalGDS/AF-6) domain family member 4 (RASSF4), mRNA [NM_032023]	AAGCCTTTGCGAAACTATGCAACAGTTTACATCAGTCATGTGAAGTATTTGTCTAAAACA
A_23_P48669	NM_005192	CDKN3	Hs.84113	1033	0.185	2.06e-10	cyclin-dependent kinase inhibitor 3	Homo sapiens RASSF8 atnisense RNA 1 (RASSF8-AS1), transcript variant 1, long non-coding RNA [NR_038227]	GACTCTGTGTATCACCCATAATAAACTACTTACAGCTTCCTAGTGTTAAATTTACCCTAA
A_24_P382319	NM_001712	CEACAM1	Hs.512682	634	0.312	4.47e-05	carcinoembryonic antigen-related cell adhesion molecule 1 (biliary glycoprotein)	Homo sapiens RNA binding motif (RNP1, RRM) protein 3 (RBM3), mRNA [NM_006743]	GGGACGTTTGTAGAACCTGAGTATTTTTCTTTTTACCAGTTTTTTAGTTTGAGCTCTTAG
A_23_P259344	NM_031890	CECR6	Hs.209577	27439	0.472	0.00524	cat eye syndrome chromosome region, candidate 6	Homo sapiens RNA binding motif (RNP1, RRM) protein 3 (RBM3), mRNA [NM_006743]	TTTCATCACCTTCACCAACCCAGAGCATGCTTCAGTTGCCATGAGAGCCATGAACGGAGA
A_33_P3323945	NM_016564	CEND1	Hs.22140	51286	0.363	0.000258	cell cycle exit and neuronal differentiation 1	Homo sapiens retinol dehydrogenase 13 (all-trans/9-cis) (RDH13), transcript variant 2, mRNA [NM_138412]	ATACCTGGCCGTGGCGGAGGAACTGGCGGATGTTTCCGGAAAGTACTTCGATGGACTCAA
A_24_P413884	NM_001809	CENPA	Hs.1594	1058	0.23	0.000786	centromere protein A	Homo sapiens v-rel avian reticuloendotheliosis viral oncogene homolog B (RELB), mRNA [NM_006509]	CAGACTTGAAGGTGGGGGGTAGGTTGGTTGTTCAGAGTCTTCCCAATAAAGATGAGTTTT
A_23_P253524	NM_001813	CENPE	Hs.75573	1062	0.341	7.2e-08	centromere protein E, 312kDa	Homo sapiens RAS (RAD and GEM)-like GTP binding 2 (REM2), mRNA [NM_173527]	TAAAGGTAAGGGGTGGACAGACTTTCTGCATTCAGATAATGAGCAGTGGCAACCCCTTTT
A_23_P401	NM_016343	CENPF	Hs.497741	1063	0.282	1.41e-06	centromere protein F, 350/400kDa	Homo sapiens REX1, RNA exonuclease 1 homolog (S. cerevisiae)-like 2 (pseudogene) (REXO1L2P), non-coding RNA [NR_003594]	ACAGATCATCCAGAACAGCCAGGACGGCCACAACTCCAGCGAGGACGCAAACGCCTGCCT
A_23_P110802	NM_022909	CENPH	Hs.631967	64946	0.426	2.68e-07	centromere protein H	Homo sapiens replication factor C (activator 1) 3, 38kDa (RFC3), transcript variant 1, mRNA [NM_002915]	ATTCAAGTATTCATTGTTGATCCTCCTATTCTCTTCCGTCTAATCTCTCACCTGCTAAAG
A_23_P126120	NM_033319	CENPL	Hs.720473	91687	0.423	0.00494	centromere protein L	Homo sapiens regulator of G-protein signaling 11 (RGS11), transcript variant 2, mRNA [NM_003834]	GGGCTGGCTCACATCCAGTCACTCCCAACAGCGTCCAGCACACAAATAAAAGACCCTTGG
A_24_P399888	NM_001002876	CENPM	Hs.208912	79019	0.164	1.86e-06	centromere protein M	Homo sapiens regulator of G-protein signaling 4 (RGS4), transcript variant 2, mRNA [NM_005613]	ATCTGATTCCTGTGAACACAATTCTTCCCACAACAAGAAGGACAAAGTGGTTATTTGCCA
A_33_P3245321	NM_001012267	CENPP	Hs.713775	401541	0.478	2.97e-05	centromere protein P	Homo sapiens regulator of G-protein signaling 9 (RGS9), transcript variant 1, mRNA [NM_003835]	ACACACTTGCTCGAGAACCAAAGTGCATTTGGGTGACATTTGAAGATTGGGGAGACAAGA
A_23_P254733	NM_024629	CENPU	Hs.575032	79682	0.327	0.000113	centromere protein U	rhomboid domain containing 3 [Source:HGNC Symbol;Acc:1308] [ENST00000406335]	CTATCCCCGGTAACGGTCGAGGTGGAGCAGGCCCTTTAATCATCCCTCATCCGATATCCT
A_24_P462899	NM_001012507	CENPW	Hs.486401	387103	0.333	3.88e-06	centromere protein W	Homo sapiens rhomboid 5 homolog 2 (Drosophila) (RHBDF2), transcript variant 1, mRNA [NM_024599]	AAAGTAACGCTAACTTTGTAGGGACGATGTCTCATGGATTAAATAATATTCTTTATGGCA
A_33_P3291831	NM_018131	CEP55	Hs.14559	55165	0.0962	1.98e-05	centrosomal protein 55kDa	Homo sapiens Rh family, B glycoprotein (gene/pseudogene) (RHBG), transcript variant 1, mRNA [NM_020407]	ACATGGGTAGAAGAGGCCAAATTGAGGCACCCAAGTGATCCACTGGCCCCACGTCACACA
A_23_P49376	NM_000078	CETP	Hs.89538	1071	0.466	0.00194	cholesteryl ester transfer protein, plasma	Homo sapiens RGD motif, leucine rich repeats, tropomodulin domain and proline-rich containing (RLTPR), mRNA [NM_001013838]	CCTCTCTCGGCAGGGCGGCGAGCAGTGTCTGTGCATGAGGACCAGCTCCAGGCCCCTGCT
A_33_P3329974	NM_020770	CGN	Hs.591464	57530	0.334	0.000161	cingulin	Homo sapiens ribonuclease L (2',5'-oligoisoadenylate synthetase-dependent) (RNASEL), mRNA [NM_021133]	GCTTTGTAATGGGAATAAAACAGTACCTTAGGTTCTTTCTGAAAAGGAGGTATCTAGCAA
A_32_P194264	NM_001008708	CHAC2	Hs.585944	494143	0.266	0.00138	ChaC, cation transport regulator homolog 2 (E. coli)	Homo sapiens regulating synaptic membrane exocytosis 1 (RIMS1), transcript variant 1, mRNA [NM_014989]	CCACTTGTCTTAACACTCCCCTGTGCTTTTAAATGAAATTCCAATTCATGTATGTAAACA
A_24_P53519	NM_005483	CHAF1A	Hs.79018	10036	0.37	0.00023	chromatin assembly factor 1, subunit A (p150)	Homo sapiens receptor-interacting serine-threonine kinase 3 (RIPK3), mRNA [NM_006871]	TGGCTTTAGGAGAACCATAGAAAACCAGCACTCTCGTAATGATGTCATGGTTTCTGAGTG
A_23_P57306	NM_005441	CHAF1B	Hs.75238	8208	0.495	3.42e-05	chromatin assembly factor 1, subunit B (p60)	Homo sapiens retinitis pigmentosa 1-like 1 (RP1L1), mRNA [NM_178857]	ACTCAGAAAATGACCATGTACTTGGAGACACAAGGAGCCCTGATGCCAAGTCCACGGGGA
A_33_P3235975	NM_032343	CHCHD6	Hs.518119	84303	0.499	2.86e-05	coiled-coil-helix-coiled-coil-helix domain containing 6	Homo sapiens ring finger protein 207 (RNF207), mRNA [NM_207396]	CACACTGTGGTTGAGTGAAATCAAGTGCAGTTTTATTTAAGAACTGGAAAGAATAATCAG
A_23_P139919	NM_018413	CHST11	Hs.17569	50515	0.473	0.000118	carbohydrate (chondroitin 4) sulfotransferase 11	Homo sapiens ring finger protein 213 (RNF213), transcript variant 2, mRNA [NM_020954]	ATCCATGTGTCCATTGACGGCCATCTATGTTGCTTCTTCGGCTATTATAAATCTGCTGAT
A_23_P420551	NM_007174	CIT	Hs.119594	11113	0.33	4.92e-05	citron rho-interacting serine/threonine kinase	Homo sapiens ring finger protein 7 (RNF7), transcript variant 5, long non-coding RNA [NR_037702]	ATTGGTCCGAGGCCCTGAACCTAATAAATGCCAGTGAAATGGGATTTGACTGTAGATCTG
A_23_P388812	NM_152515	CKAP2L	Hs.434250	150468	0.171	0.000146	cytoskeleton associated protein 2-like	Homo sapiens ribosomal protein L37 (RPL37), mRNA [NM_000997]	CTTCAGAACATTCACTTATAAAGAAACCCTGCTGATTAAATCTCTCTTGGGCTTCCTCCC
A_32_P206698	NM_001826	CKS1B	Hs.374378	1163	0.339	0.00431	CDC28 protein kinase regulatory subunit 1B	Homo sapiens ribosomal protein L39-like (RPL39L), mRNA [NM_052969]	GAGAGAAGCAAGCATCTTTGCCTCTTTGGAGTAGGAAATTCAGACTTGAAAAAGTGGTGT
A_23_P71727	NM_001827	CKS2	Hs.83758	1164	0.458	0.000137	CDC28 protein kinase regulatory subunit 2	Homo sapiens ribonuclease P/MRP 30kDa subunit (RPP30), transcript variant 1, mRNA [NM_001104546]	GTGCCTGTTTCCTGTCTCGCTCATGTCACATTTTGGTAATTTTCACAATATTAAAAACTT
A_33_P3285540	NM_001130861	CLDN5	Hs.505337	7122	0.447	0.000377	claudin 5	Homo sapiens ribonuclease P RNA component H1 (RPPH1), RNase P RNA [NR_002312]	AATGGCTGAGGTGAGGTACCCCGCAGGGGACCTCATAACCCAATTCAGACTACTCTCCTC
A_33_P3396404	NM_001025232	CLLU1OS	Hs.551199	574016	0.238	4.16e-05	chronic lymphocytic leukemia up-regulated 1 opposite strand	Homo sapiens ribosomal protein S24 (RPS24), transcript variant d, mRNA [NM_001142285]	ACAGACCTTGGAGGATCTTCTGGTTGCCTCTTCAAGAATTCATTCTATTCCCCTTCTGCT
A_23_P384044	NM_152495	CNIH3	Hs.731723	149111	0.439	0.00168	cornichon family AMPA receptor auxiliary protein 3	Homo sapiens ribosomal protein S26 (RPS26), mRNA [NM_001029]	CACTTTGTTCCATGGATAAATAAACACTAGGAACGCATTTCCACCCTAGATTTCAGCAGA
A_23_P124733	NM_015697	COQ2	Hs.729069	27235	0.37	0.000176	coenzyme Q2 4-hydroxybenzoate polyprenyltransferase	Homo sapiens ribonucleotide reductase M2 (RRM2), transcript variant 2, mRNA [NM_001034]	GGTTCCTACAAGTTGTTCATTCTAGTTTTGTTTGGTGTAAGTAGGTTGTGTGAGTTAATT
A_23_P111228	NM_017421	COQ3	Hs.713623	51805	0.404	4.35e-10	coenzyme Q3 methyltransferase	ribosomal RNA processing 7 homolog B (S. cerevisiae) [Source:HGNC Symbol;Acc:30454] [ENST00000357802]	GCAGTTGCCTGAGGTCAGAGGGTACAGTGGTCAACCTCTGACTGACCCTCTCATCTCTCT
A_23_P106761	NM_007074	CORO1A	Hs.415067	11151	0.267	6.74e-06	coronin, actin binding protein, 1A	Homo sapiens radial spoke head 9 homolog (Chlamydomonas) (RSPH9), transcript variant 1, mRNA [NM_152732]	TTCAAGACCCCTTTTGGACCCACCCATGTCAATCGGACCTTTGAAGGACTGTCCTTGTCT
A_33_P3233947	NM_198076	COX20	Hs.411490	116228	0.448	0.00418	COX20 cytochrome C oxidase assembly factor	Homo sapiens S100 calcium binding protein A14 (S100A14), mRNA [NM_020672]	AGCTGGGCTATGGGAAATGATTTGAATAATGGAGCTGGGAATATGGCTGGATATCTGGTA
A_24_P350200	ENST00000362079	COX3	Hs.591538	4514	0.388	7.69e-05	cytochrome c oxidase III	Homo sapiens spalt-like transcription factor 4 (SALL4), mRNA [NM_020436]	TGGCTCCCAGTCGGGTATCAGTGCAGATGTGGAAAAACCAAGTGCTACTGACGGCGTTCC
A_23_P431971	NM_018058	CRTAC1	Hs.500736	55118	0.217	2.02e-07	cartilage acidic protein 1	Homo sapiens sterile alpha motif domain containing 3 (SAMD3), transcript variant 1, mRNA [NM_001017373]	TTACAGCCTTGGCTGCGCTAGTAGCTGCCTTTCATGTATTTAGGATTGAGTGTCCAAGAA
A_23_P501754	NM_000759	CSF3	Hs.2233	1440	0.358	7.69e-05	colony stimulating factor 3 (granulocyte)	Homo sapiens suppressor APC domain containing 2 (SAPCD2), mRNA [NM_178448]	TTCCGTGCAAGGTGAAAAGAAATAGGTCCTCCCAGTTTACAGCTTGAAATCAGGCTAGTG
A_23_P112859	NM_001898	CST1	Hs.123114	1469	0.264	1.11e-08	cystatin SN	Homo sapiens sterile alpha and TIR motif containing 1 (SARM1), mRNA [NM_015077]	ATGGCCAGGCTATTCACACAGGCCACAGCAGAAAAGAGAGCACCTGTGAAGAAATAAATA
A_24_P237175	NM_001322	CST2	Hs.669305	1470	0.324	4.22e-05	cystatin SA	Homo sapiens strawberry notch homolog 1 (Drosophila) (SBNO1), transcript variant 1, mRNA [NM_001167856]	AAATCTCCTATCAACTTCAGACCAGTCTCAACAGCTTGCGGTCCAACAGAAACAGCTATG
A_24_P256552	NM_001033505	CSTF3	Hs.44402	1479	0.47	3.08e-05	cleavage stimulation factor, 3' pre-RNA, subunit 3, 77kDa	Homo sapiens small Cajal body-specific RNA 16 (SCARNA16), guide RNA [NR_003013]	GTAACAGGTGTGAGCATTCTAGCAGCAGTTTGATGATCATGTATGATACTGCAAACAGGA
A_23_P1552	NM_001814	CTSC	Hs.128065	1075	0.468	0.0134	cathepsin C	Homo sapiens small Cajal body-specific RNA 17 (SCARNA17), guide RNA [NR_003003]	ACCACTGCGCAATCTGAGTTTTGGGAACCAGGTGATGGAGTATGTTCTGAGAACAGACTG
A_23_P146456	NM_001333	CTSV	Hs.610096	1515	0.455	0.0116	cathepsin V	Homo sapiens small Cajal body-specific RNA 22 (SCARNA22), guide RNA [NR_003004]	GACTGGTTTGGGGGTGTCCTGTCTCAGTGGACACAGGACACCACGGTTTTCAGTACAACA
A_23_P38505	NM_022059	CXCL16	Hs.745037	58191	0.351	0.00154	chemokine (C-X-C motif) ligand 16	Homo sapiens secretoglobin, family 2B, member 2 (SCGB2B2), mRNA [NM_001025591]	CGTTCCTGGCCTGGCTCTGTTCATCACTACAGAGACCCCAATGAACACCTGCAGCTCAGT
A_23_P218331	NM_001017916	CYB561	Hs.355264	1534	0.465	0.000169	cytochrome b561	Homo sapiens sodium channel, voltage-gated, type III, alpha subunit (SCN3A), transcript variant 1, mRNA [NM_006922]	AAACGTAAACAAGAGGAGGTGTCTGCCGCTATCATTCAGCGTAATTTCAGATGTTATCTT
A_33_P3267160	ENST00000369681	CYB5R4		51167	0.457	0.0184	cytochrome b5 reductase 4	Homo sapiens syndecan 4 (SDC4), mRNA [NM_002999]	CCTGGTGCCTTCTGATGGGGCTGGAATAGTTGAGGTGGATGGTTCTACCCTTTCTGCCTT
A_33_P3313401	NM_018947	CYCS	Hs.437060	54205	0.474	0.0499	cytochrome c, somatic	Homo sapiens sel-1 suppressor of lin-12-like (C. elegans) (SEL1L), transcript variant 1, mRNA [NM_005065]	TGCTAGTAGTTTATTGGTAGTATTATATTTTGAGTAGAACTCTGATTTTCCCTAGAGGCC
A_23_P138655	NM_057157	CYP26A1	Hs.150595	1592	0.383	0.000602	cytochrome P450, family 26, subfamily A, polypeptide 1	Homo sapiens serine dehydratase (SDS), mRNA [NM_006843]	GACAAATAGGTTGCCCAAGTGAGGACGGACCCCTTACCGATCTGTGCTCTCCTAGCCCAA
A_23_P210109	NM_019885	CYP26B1	Hs.91546	56603	0.355	0.00136	cytochrome P450, family 26, subfamily B, polypeptide 1	Homo sapiens sel-1 suppressor of lin-12-like (C. elegans) (SEL1L), transcript variant 1, mRNA [NM_005065]	TTGAAACTTGTGAAATAAAGATTCCACCTCTGGTTATCCTGTATGCTGTAATATACCACA
A_33_P3348782	NM_030622	CYP2S1	Hs.98370	29785	0.413	1.08e-06	cytochrome P450, family 2, subfamily S, polypeptide 1	Homo sapiens selectin E (SELE), mRNA [NM_000450]	GATGTGATAAGGATCAGAACAGCAGAGGTTCTTTTAAAGGGGCAGAAAAACTCTGGGAAA
A_33_P3252695	NM_018659	CYTL1	Hs.13872	54360	0.263	0.00169	cytokine-like 1	Homo sapiens sema domain, immunoglobulin domain (Ig), short basic domain, secreted, (semaphorin) 3A (SEMA3A), mRNA [NM_006080]	CAGCTTTAAATAGACTTTGTCATATGCATGAATCATCAGAGATGAAACTGTTTGAGAGAC
A_23_P360964	NM_145056	DACT3	Hs.515490	147906	0.493	0.000781	dishevelled-binding antagonist of beta-catenin 3	Homo sapiens sema domain, immunoglobulin domain (Ig), short basic domain, secreted, (semaphorin) 3B (SEMA3B), transcript variant 1, mRNA [NM_004636]	TTGGGTAGTGAGCAGTGAGCAGAAAGCTGTGAACAGGCTGGGCTGCTGGAGGTGGGGCGA
A_23_P92687	NM_004394	DAP	Hs.75189	1611	0.478	7.55e-05	death-associated protein	Homo sapiens sema domain, immunoglobulin domain (Ig), transmembrane domain (TM) and short cytoplasmic domain, (semaphorin) 4B (SEMA4B), transcript variant 1, mRNA [NM_020210]	ACAGATGAGGGTGGCAGTGTACCCGTCATTATCAGCACATCGCGTGTGAGTGCACCAGCT
A_33_P3359590	NM_170711	DAZAP1	Hs.222510	26528	0.344	0.000986	DAZ associated protein 1	Homo sapiens sema domain, immunoglobulin domain (Ig), transmembrane domain (TM) and short cytoplasmic domain, (semaphorin) 4F (SEMA4F), transcript variant 1, mRNA [NM_004263]	GGTGGTTCTGCTTATTCTTCAAGTTTATCTGAATCTGTGGGGAGTGCATGATCCCCATGT
A_33_P3413523	NM_006716	DBF4	Hs.485380	10926	0.419	0.00308	DBF4 zinc finger	Homo sapiens sema domain, seven thrombospondin repeats (type 1 and type 1-like), transmembrane domain (TM) and short cytoplasmic domain, (semaphorin) 5A (SEMA5A), mRNA [NM_003966]	TTACCATCTCTAGCTGCCATTTGTGGGGGGAACAAAACAAGGGAATCCTGATTGTGTACA
A_23_P91829	NM_080927	DCBLD2	Hs.203691	131566	0.378	1.35e-05	discoidin, CUB and LCCL domain containing 2	Homo sapiens SUMO1/sentrin specific peptidase 6 (SENP6), transcript variant 1, mRNA [NM_015571]	GGGAGTATTAACAACAACCAAAAAATATCTATTGAGACACAGTAGAGTCTCAGTAAGAGA
A_21_P0011495	NR_110561	DDX11L16	Hs.644359	727856	0.478	0.000235	DEAD/H (Asp-Glu-Ala-Asp/His) box helicase 11 like 16	Homo sapiens serpin peptidase inhibitor, clade D (heparin cofactor), member 1 (SERPIND1), mRNA [NM_000185]	TTACGCTACCAATCTGAATTCGAGGCCCATATGAGAGGAGCTTAGAAACGACCAAGAAGA
A_24_P904903	NM_004640	DDX39B	Hs.254042	7919	0.406	0.000225	DEAD (Asp-Glu-Ala-Asp) box polypeptide 39B	Homo sapiens serpin peptidase inhibitor, clade E (nexin, plasminogen activator inhibitor type 1), member 2 (SERPINE2), transcript variant 1, mRNA [NM_006216]	ACCTTTTCTGTTTTTCATCCGACATAATCCTACAGGTGCTGTGTTATTCATGGGGCAGAT
A_33_P3393408	NM_020664	DECR2	Hs.628831	26063	0.49	0.0101	2,4-dienoyl CoA reductase 2, peroxisomal	serpin peptidase inhibitor, clade G (C1 inhibitor), member 1 [Source:HGNC Symbol;Acc:1228] [ENST00000405496]	TCACCCCACCTACCAGGGGATTTGGGCTAAATTCCTGGCCTGGCCCACAAAGAAGACCAA
A_24_P193582	NM_017702	DEF8	Hs.62771	54849	0.412	5.06e-06	differentially expressed in FDCP 8 homolog (mouse)	Homo sapiens SERTA domain containing 4 (SERTAD4), mRNA [NM_019605]	GTTTGCCAGTTAATTAGGGAGTTATTTGGTAAGCAAATCAATATAACCAGCAAAGATACC
A_23_P200310	NM_017779	DEPDC1	Hs.445098	55635	0.207	0.000461	DEP domain containing 1	Homo sapiens SERTAD4 antisense RNA 1 (SERTAD4-AS1), long non-coding RNA [NR_024337]	TTTCCATTTCATTTGTACACTTAAAACTTGGGTGACTGACATGCAGTTAAGTGAATTTCC
A_23_P361419	NM_018369	DEPDC1B	Hs.482233	55789	0.226	0.00086	DEP domain containing 1B	Homo sapiens sestrin 3 (SESN3), transcript variant 1, mRNA [NM_144665]	AAGGAGAAGAAAGAAAGTCTTTTTGTGGTCTCTGGAGATACTTTTCATTCATTTCCTCAT
A_33_P3340154	NM_022719	DGCR14	Hs.517407	8220	0.458	0.000693	DiGeorge syndrome critical region gene 14	Homo sapiens seizure related 6 homolog (mouse)-like 2 (SEZ6L2), transcript variant 2, mRNA [NM_201575]	CTGGCTGTGTAAATAGTCTCCCTATCCCACGAGGGGGCTTTGATGGCCCTGGAGATCCTA
A_23_P379475	NM_014762	DHCR24	Hs.498727	1718	0.375	3.24e-05	24-dehydrocholesterol reductase	Homo sapiens splicing factor 3b, subunit 1, 155kDa (SF3B1), transcript variant 2, mRNA [NM_001005526]	GTGGCATTGCTTAATGATATACCACAGTCAACAGAACAGTATGATCCATTTGCTGAGCAC
A_32_P211045	NM_000791	DHFR	Hs.648635	1719	0.335	0.00352	dihydrofolate reductase	Homo sapiens splicing factor proline/glutamine-rich (SFPQ), mRNA [NM_005066]	CATTTCCCCATTTCTTGTTTTTAAAAGACCAACAAATCTCAAGCCCTATAAATGGCTTGT
A_33_P3338740	NM_021044	DHH	Hs.524382	50846	0.434	0.000213	desert hedgehog	Homo sapiens SH3-domain GRB2-like (endophilin) interacting protein 1 (SGIP1), mRNA [NM_032291]	GGAGTCTCAGTTGTAAAACCTTCCCTCATTAATATCTGAAAATGTTAGTCTTCCTTTAAG
A_23_P149121	NM_004675	DIRAS3	Hs.194695	9077	0.304	7.14e-09	DIRAS family, GTP-binding RAS-like 3	Homo sapiens secreted frizzled-related protein 1 (SFRP1), mRNA [NM_003012]	AGAGAGGAGGTTTGCCTGTGATTTCCTAATTATCGCTAGGGCCAAGGTGGGATTTGTAAA
A_33_P3287710	NR_024585	DLG5-AS1	Hs.547908	100128292	0.422	0.0149	DLG5 antisense RNA 1	Homo sapiens sarcoglycan, epsilon (SGCE), transcript variant 1, mRNA [NM_001099401]	GCATGAGCTTTTCTGGCATATGTTATGCATGTTGGCAGTATTAAGTGTATACCAAATAAT
A_23_P88331	NM_014750	DLGAP5	Hs.77695	9787	0.163	7.53e-08	discs, large (Drosophila) homolog-associated protein 5	Homo sapiens SH3-domain GRB2-like (endophilin) interacting protein 1 (SGIP1), mRNA [NM_032291]	CTCTGAATAGATGATCTTACTCATCCAGTATGGGGGAATGATACCTCACGTCTTCCTCTT
A_33_P3225066	NM_201262	DNAJC12	Hs.260720	56521	0.483	5.87e-05	DnaJ (Hsp40) homolog, subfamily C, member 12	Homo sapiens shugoshin-like 2 (S. pombe) (SGOL2), transcript variant 1, mRNA [NM_152524]	AGATTCTTCCTTTGACAGTGTTCGTGAAGGTTTAGTACCTTTGAGCGTTTCTTCTGGTAA
A_33_P3264364	NM_001278252	DNM3	Hs.654775	26052	0.459	0.00285	dynamin 3	Homo sapiens shugoshin-like 1 (S. pombe) (SGOL1), transcript variant A1, mRNA [NM_001012409]	ACCAATGTCTCCTTGTATCCTGTTGTGAAAATCAGAAGACTTTCTCTTTCTCCAAAAAAG
A_24_P350245	NM_024940	DOCK5	Hs.195403	80005	0.243	4.43e-05	dedicator of cytokinesis 5	Homo sapiens sphingosine-1-phosphate lyase 1 (SGPL1), mRNA [NM_003901]	CTGGGTAGGCAAAGTCAGATTTTTGAGAACCTTTTTCCTGATTTGAAGTTTTAATTACCT
A_33_P3317277	NM_001289978	DPF1	Hs.631576	8193	0.358	1.54e-05	D4, zinc and double PHD fingers family 1	Homo sapiens SH3-domain binding protein 5 (BTK-associated) (SH3BP5), transcript variant 1, mRNA [NM_004844]	GGAGGCCTTTGAAGATGACAGCTGTAGCAACTTTGTGTCTGAAGATGACTCGGAAACCCA
A_33_P3347040	NM_001242901	DPP9-AS1	Hs.678135	100131094	0.458	0.00412	DPP9 antisense RNA 1	SH3 domain containing 21 [Source:HGNC Symbol;Acc:26236] [ENST00000480549]	TGTTCTGTGAATGTGCGGGCAGGTATTTTTGCCCACATCTGTATATTTGTCTATTAATGT
A_23_P252740	NM_024094	DSCC1	Hs.315167	79075	0.458	0.00789	DNA replication and sister chromatid cohesion 1	Homo sapiens SH3 and multiple ankyrin repeat domains 3 (SHANK3), mRNA [NM_033517]	GTTTGGAGTCTGGACTAAGCTCCATCCACGTCACTCACAAGTTTCTGTTTATATTTCTAG
A_23_P10385	NM_016448	DTL	Hs.656473	51514	0.451	2.15e-06	denticleless E3 ubiquitin protein ligase homolog (Drosophila)	Homo sapiens SH3 domain containing ring finger 3 (SH3RF3), mRNA [NM_001099289]	AGCTGAAGGAAGGCGACATCGTCTTTGTGCACAAGAAGCGTGAGGACGGCTGGTACAAGG
A_23_P134935	NM_001394	DUSP4	Hs.417962	1846	0.31	1.39e-08	dual specificity phosphatase 4	Homo sapiens SHC (Src homology 2 domain containing) transforming protein 1 (SHC1), transcript variant 1, mRNA [NM_183001]	TGTCCAGGCAGAGAGCTTTTTGATGATCCCTCCTATGTCAACGTCCAGAACCTAGACAAG
A_23_P80032	NM_005225	E2F1	Hs.654393	1869	0.314	3e-05	E2F transcription factor 1	Homo sapiens serine hydroxymethyltransferase 1 (soluble) (SHMT1), transcript variant 1, mRNA [NM_004169]	CTGCTGTAAATCAGAAGTGTATGTTAGTCAAGAGTAAACAAGATGCACCCAGTATGGTGG
A_23_P408955	NM_004091	E2F2	Hs.194333	1870	0.219	3.72e-05	E2F transcription factor 2	Homo sapiens SHC SH2-domain binding protein 1 (SHCBP1), mRNA [NM_024745]	ATTATTGAGACGTCAATGGGACGCATTTTTCTGTTGAGCTATGCAGTCGTCAAAACAGCG
A_23_P82206	NM_018479	ECHDC1	Hs.486410	55862	0.485	8.13e-05	enoyl CoA hydratase domain containing 1	Homo sapiens shisa family member 3 (SHISA3), mRNA [NM_001080505]	GACTTTTTGTTCAGCAACATTTAGTGTTTCAGTGAAAGTTGGACAGTTGGGGCTTAAAAC
A_23_P44684	NM_018098	ECT2	Hs.518299	1894	0.475	0.0258	epithelial cell transforming 2	Homo sapiens serine hydroxymethyltransferase 1 (soluble) (SHMT1), transcript variant 1, mRNA [NM_004169]	CTCTGGAATTTAAAGTTTATCAACACCAGGTGGTGGCCAACTGCAGGGCTCTGTCTGAGG
A_23_P156842	NM_004280	EEF1E1	Hs.745033	9521	0.499	0.000417	eukaryotic translation elongation factor 1 epsilon 1	Homo sapiens sialic acid binding Ig-like lectin 11 (SIGLEC11), transcript variant 1, mRNA [NM_052884]	AGAGGGAGATGTCAGGGATGGTTCCAAAGTGAAGAGGTCTCCATGGCAACAGGACACCAG
A_24_P940006	NM_001406	EFNB3	Hs.26988	1949	0.455	0.00755	ephrin-B3	Homo sapiens sialic acid binding Ig-like lectin 17, pseudogene (SIGLEC17P), transcript variant 1, non-coding RNA [NR_047529]	TCCACAAGAAGAAGGCGGTGAGGGCAGTGGAGGTTGAGGAGAATGTATATGCTGTCATGG
A_32_P83049	NM_014971	EFR3B	Hs.4892	22979	0.48	0.000649	EFR3 homolog B (S. cerevisiae)	Homo sapiens spindle and kinetochore associated complex subunit 1 (SKA1), transcript variant 1, mRNA [NM_001039535]	ACCTGAAATGCATTTAGTGTACACCAGTCTGTAAACTTCAACCTGTAATGAAAGTGTAAT
A_33_P3252177	NM_152361	EID2B	Hs.135181	126272	0.454	0.00639	EP300 interacting inhibitor of differentiation 2B	Homo sapiens S-phase kinase-associated protein 2, E3 ubiquitin protein ligase (SKP2), transcript variant 2, mRNA [NM_032637]	TGCGACTTAACCTTTCTGGGTGTTCTGGATTCTCTGAATTTGCCCTGCAGACTTTGCTAA
A_24_P31235	NM_001970	EIF5A	Hs.534314	1984	0.461	0.000704	eukaryotic translation initiation factor 5A	Homo sapiens solute carrier family 16, member 11 (SLC16A11), mRNA [NM_153357]	TCCTAAGGGATGAGACAGGAGACTTCACCGCCTCTTTCCTCCTGTCTGGTTCTTTGATCC
A_33_P3373541	NM_173717	ELAC2	Hs.434232	60528	0.423	0.0234	elaC ribonuclease Z 2	Homo sapiens solute carrier family 18, subfamily B, member 1 (SLC18B1), mRNA [NM_052831]	TGGCTTCTGGTGTTTGGCAACTTAATCACAGCCGGGTGCTACATGCTCTTAGGGCCTGTC
A_23_P401774	NM_018712	ELMOD1	Hs.495779	55531	0.0914	1.33e-06	ELMO/CED-12 domain containing 1	Homo sapiens solute carrier family 1 (glutamate/neutral amino acid transporter), member 4 (SLC1A4), transcript variant 1, mRNA [NM_003038]	ACGCTTATGGATGTGTGTACCATTGAGATGAGAATGGGTAGATGGAACGGAGACCATCAA
A_33_P3377209	NM_207168	ENSA	Hs.632456	2029	0.481	3.09e-05	endosulfine alpha	Homo sapiens solute carrier family 1 (glutamate transporter), member 7 (SLC1A7), transcript variant 4, mRNA [NM_006671]	GGCCCTGGTGTCAGAACTCCCCAAAGGCCTGTGCGTCCAAGTGGAGTCAGGTTTTCTATT
A_24_P944640	NM_020909	EPB41L5	Hs.369232	57669	0.497	0.0018	erythrocyte membrane protein band 4.1 like 5	Homo sapiens solute carrier family 22 (organic anion/urate transporter), member 12 (SLC22A12), transcript variant 1, mRNA [NM_144585]	AGTAAAGAAGGCAACACATGGCACGCTGGGGAACTCTGTCCTAAAATCCACACAGTTTTA
A_23_P145935	NM_004445	EPHB6	Hs.380089	2051	0.476	0.000107	EPH receptor B6	Homo sapiens solute carrier family 22, member 23 (SLC22A23), transcript variant 1, mRNA [NM_015482]	AAGGAGCGCGGGTCGGAGGAGACAAACTCTTTGGAAATAACCCTTTCAAGACTTTCTTTT
A_23_P34537	NM_000120	EPHX1	Hs.89649	2052	0.412	3.38e-05	epoxide hydrolase 1, microsomal (xenobiotic)	Homo sapiens solute carrier family 22, member 14 (SLC22A14), mRNA [NM_004803]	ATTGGACCCATACCCTGTCTCCAACCCTGCCTTGAAGCAATTCAATAAAGAGGAAGCAAA
A_23_P96325	NM_017669	ERCC6L	Hs.47558	54821	0.212	0.000788	excision repair cross-complementation group 6-like	Homo sapiens solute carrier family 22 (organic anion transporter), member 7 (SLC22A7), transcript variant 2, mRNA [NM_153320]	AGAGAAAGAGTGCCCCAACCAGTCTTCAGGAGGAAGAGATGCCCATGAAGCAGGTCCAGA
A_33_P3213645	NM_033266	ERN2	Hs.592041	10595	0.392	0.0434	endoplasmic reticulum to nucleus signaling 2	Homo sapiens solute carrier family 25 (mitochondrial carrier; ornithine transporter) member 15 (SLC25A15), mRNA [NM_014252]	TGGGAATTTTGCTTTTTGTCTTCCCTTCTACCCTACATCTTAAACTTTATGGAAGAACCT
A_24_P323598	NM_001017420	ESCO2	Hs.99480	157570	0.193	8.39e-06	establishment of sister chromatid cohesion N-acetyltransferase 2	Homo sapiens solute carrier family 23, member 3 (SLC23A3), transcript variant 1, mRNA [NM_144712]	GGCCATGATTTAGTGGACCATGAATGATTGAGATTTTGCCTGTGTACTATCAATGCCACT
A_23_P32707	NM_012291	ESPL1	Hs.153479	9700	0.299	8.31e-06	extra spindle pole bodies homolog 1 (S. cerevisiae)	Homo sapiens solute carrier family 25 (mitochondrial carrier; dicarboxylate transporter), member 10 (SLC25A10), transcript variant 2, mRNA [NM_012140]	GCTGTTGCTCACCCAAGTGCTAGCTCTGCACTTCGTGTCTGCTGAGAGCAACCAGACCTT
A_24_P384569	NM_001163287	EWSR1	Hs.374477	2130	0.365	0.00996	EWS RNA-binding protein 1	Homo sapiens solute carrier family 25, member 34 (SLC25A34), mRNA [NM_207348]	CTCCCAGGAACACCTGCTACTGCACACTCCAAACCAATAAAGTTTTATATTTTGTTTACT
A_23_P23303	NM_003686	EXO1	Hs.498248	9156	0.458	0.015	exonuclease 1	solute carrier family 25 (mitochondrial iron transporter), member 37 [Source:HGNC Symbol;Acc:29786] [ENST00000519973]	CTTAAATTTCTCAAATGCCTGTAGTAACTATTGTTTCTGCCTCTCAATTGTTGCCAGCTC
A_33_P3212274	BC016059	F2R	Hs.482562	2149	0.465	0.00047	coagulation factor II (thrombin) receptor	SLC2A1 antisense RNA 1 [Source:HGNC Symbol;Acc:44187] [ENST00000416689]	ATTACTCCCCACTCTGCAATGGGGTGCAGAAGCTTATATGCCATCTTGAGGTTACAGAAA
A_33_P3232955	NM_003950	F2RL3	Hs.137574	9002	0.232	1.12e-06	coagulation factor II (thrombin) receptor-like 3	Homo sapiens solute carrier family 25, member 46 (SLC25A46), mRNA [NM_138773]	GTACACACTGCATGCAGCTGTTTTACAGATTACCAAAATTATTTACTCTACACTTCTTCA
A_23_P8820	NM_001442	FABP4	Hs.391561	2167	0.0895	1.51e-06	fatty acid binding protein 4, adipocyte	Homo sapiens solute carrier family 26 (anion exchanger), member 4 (SLC26A4), mRNA [NM_000441]	GTTTTACAACAAGGCTAGAGTTTGTAAATTCTGGGTTCATTTGTGATGACATAAGTCAGC
A_32_P204676	NM_001444	FABP5	Hs.408061	2171	0.429	5.86e-05	fatty acid binding protein 5 (psoriasis-associated)	Homo sapiens solute carrier family 2 (facilitated glucose transporter), member 1 (SLC2A1), mRNA [NM_006516]	TAAATACAGACACTAAGTTATAGTATATCTGGACAAGCCAACTTGTAAATACACCACCTC
A_23_P129221	NM_000137	FAH	Hs.73875	2184	0.495	3.49e-09	fumarylacetoacetate hydrolase (fumarylacetoacetase)	Homo sapiens solute carrier family 2 (facilitated glucose transporter), member 14 (SLC2A14), transcript variant 1, mRNA [NM_001286233]	TTCACGTCAACTTCTGGCTCCTCAGTTTGGCAGTAAGGCAGGGAAGTTGTTTTCCTATTT
A_33_P3326617	NM_001018104	FAHD1	Hs.513265	81889	0.406	0.000755	fumarylacetoacetate hydrolase domain containing 1	Homo sapiens solute carrier family 2 (facilitated glucose transporter), member 3 (SLC2A3), mRNA [NM_006931]	ACTGGATGAAATAACTCCTTCTTGTAGTAGTCTCATTACTTTTGAAGTAATCCCGCCACC
A_33_P3270657	NM_198947	FAM111B	Hs.186579	374393	0.324	0.00263	family with sequence similarity 111, member B	Homo sapiens solute carrier family 36 (proton/amino acid symporter), member 4 (SLC36A4), transcript variant 2, mRNA [NM_001286139]	TCAGTTCTATGTTCCAGCAGAGATCATTATCCCTGGGATCACATCCAAATTTCATACTAA
A_33_P3307795	ENST00000243806	FAM124B		79843	0.462	9.46e-05	family with sequence similarity 124B	Homo sapiens solute carrier family 4 (anion exchanger), member 3 (SLC4A3), transcript variant 1, mRNA [NM_005070]	GATGCTGAACCAAACTTCGATGAGGATGGCCAGGATGAGTACAATGAGCTGCACATGCCA
A_23_P52531	NM_152644	FAM24B	Hs.114648	196792	0.317	3.81e-07	family with sequence similarity 24, member B	Homo sapiens solute carrier family 37 (glucose-6-phosphate transporter), member 2 (SLC37A2), transcript variant 1, mRNA [NM_198277]	TAGCTCTTGGCATCTCCATCTGAGCCTAAAGTTGCCCACTGGCACCAATAGATTCTGTTT
A_33_P3276918	NM_001195228	FAM64A	Hs.592116	54478	0.123	0.00305	family with sequence similarity 64, member A	Homo sapiens solute carrier family 40 (iron-regulated transporter), member 1 (SLC40A1), mRNA [NM_014585]	CTCATGTTATCATCATTAGTGATCTGTGTTGTAGAACATGAGGGTGTAAGCCTTCAGCCT
A_33_P3242952	NM_001123168	FAM72A	Hs.661924	729533	0.301	0.00152	family with sequence similarity 72, member A	Homo sapiens solute carrier family 47 (multidrug and toxin extrusion), member 1 (SLC47A1), mRNA [NM_018242]	TCCTGGGGTGCGGTACACACCGTTAATTCAGCAACCCTCAGTACATACTAAGTATGCTCA
A_32_P151800	NM_207418	FAM72D	Hs.535577	728833	0.351	0.000631	family with sequence similarity 72, member D	Homo sapiens solute carrier family 48 (heme transporter), member 1 (SLC48A1), mRNA [NM_017842]	CGCACTGCTCACTTCTGGGGGGCCCTTTCAGAGGCACTTTTAAAGCAAATAAAACATTTA
A_23_P323751	NM_030919	FAM83D	Hs.726442	81610	0.115	0.000164	family with sequence similarity 83, member D	Homo sapiens solute carrier family 6 (neurotransmitter transporter), member 13 (SLC6A13), transcript variant 1, mRNA [NM_016615]	ACCTGGAGTGGATAAGACAAGAGGGGTATTTTGGAGTCCACCTGCTGAGCTGGAGGCCTC
A_33_P3286422	NM_001018112	FANCA	Hs.744083	2175	0.263	4.83e-05	Fanconi anemia, complementation group A	Homo sapiens solute carrier family 6, member 16 (SLC6A16), mRNA [NM_014037]	ACAACACATATACAATACTAGTGATGTCTACCAGTCCTGCTACTTCTGGGGTGCCTGTCT
A_23_P143994	NM_001018115	FANCD2	Hs.208388	2177	0.355	0.000183	Fanconi anemia, complementation group D2	Homo sapiens solute carrier family 6 (neurotransmitter transporter, glycine), member 9 (SLC6A9), transcript variant 2, mRNA [NM_201649]	GCCCATTGTGCACCACTAGGATTTTAAAGTCCATAGATTTTAATGAAATTTCTATTCCTG
A_23_P45999	NM_012168	FBXO2	Hs.132753	26232	0.467	0.00145	F-box protein 2	Homo sapiens solute carrier family 7, member 14 (SLC7A14), mRNA [NM_020949]	AGTCATAGCCTGTCATTTGCTACTTTTGCTCTTCAGGATAGTTCTGTTGAAGGGCTTAAC
A_23_P254120	NM_033480	FBXO9	Hs.216653	26268	0.469	0.000383	F-box protein 9	Homo sapiens solute carrier family 7, member 14 (SLC7A14), mRNA [NM_020949]	CACAAGGGGTGAGTGGAAGTTTTGTAGCCCATCAAAGGTGAATATGTGTTCTGCAGTATC
A_24_P84898	NM_004111	FEN1	Hs.409065	2237	0.333	1.12e-05	flap structure-specific endonuclease 1	Homo sapiens solute carrier family 7, member 14 (SLC7A14), mRNA [NM_020949]	ACCCTAGAAATCATAAACCCCCACTTTCCAAAGCAAAGATGCTGTTAATGTTATGATGGT
A_23_P64044	NM_178443	FERMT3	Hs.180535	83706	0.398	8.12e-08	fermitin family member 3	Homo sapiens solute carrier family 7 (cationic amino acid transporter, y+ system), member 2 (SLC7A2), transcript variant 2, mRNA [NM_001008539]	ATTCTATGTCTGTAAAAACCAACAAAGGCATTGGACTTGTGTGAATGTACAGGGTTTTTT
A_23_P254896	NM_003868	FGF16	Hs.666364	8823	0.336	0.00443	fibroblast growth factor 16	Homo sapiens solute carrier family 7 (amino acid transporter light chain, L system), member 5 (SLC7A5), mRNA [NM_003486]	TTTCAGTCGTTGTGCTTTTTTGTTTTGTGCTAACGTCTTACTAATTTAAAGATGCTGTCG
A_24_P203407	NM_001080472	FITM2	Hs.632269	128486	0.225	0.000174	fat storage-inducing transmembrane protein 2	Homo sapiens solute carrier organic anion transporter family, member 5A1 (SLCO5A1), transcript variant 1, mRNA [NM_030958]	TTGGTTGAATTGAAAATGGCGACTTGAGAAACAACTGTGCCTTCTTTTCTTTCTTTCTTT
A_33_P3220475	NR_026900	FLJ23867	Hs.719176	200058	0.493	0.00158	uncharacterized protein FLJ23867	Homo sapiens schlafen-like 1 (SLFNL1), transcript variant 1, mRNA [NM_144990]	AGGAAAGCCCCTCAAAGATGGCGAGGCATATTTGATGACTGTGGTTACAGGGCAAGAGGC
A_33_P3288219	AK127589	FLJ45684		400666	0.211	5.99e-06	FLJ45684 locus	Homo sapiens slit homolog 3 (Drosophila) (SLIT3), transcript variant 2, mRNA [NM_003062]	TCCAGCTTGATGGAGTTGGGACAGCCATGTGGGACCCCCTGGTGATTCAGCATGAAGGAA
A_24_P253818	NM_004475	FLOT2	Hs.514038	2319	0.372	0.0359	flotillin 2	Homo sapiens structural maintenance of chromosomes 2 (SMC2), transcript variant 1, mRNA [NM_001042550]	TCAAGGTTGCCTTGGGAAATACCTGGAAAGAAAACCTAACTGAACTTAGTGGTGGTCAGA
A_24_P236235	NM_013231	FLRT2	Hs.744139	23768	0.409	8.45e-05	fibronectin leucine rich transmembrane protein 2	Homo sapiens slit homolog 1 (Drosophila) (SLIT1), mRNA [NM_003061]	ACCTTTGAGTGCAGCGATGGGACCTCTTTTGCCGAGGAGGTGGAAAAGCCCACCAAGTGT
A_33_P3418833	NM_198391	FLRT3	Hs.41296	23767	0.189	6.49e-06	fibronectin leucine rich transmembrane protein 3	Homo sapiens SLIT and NTRK-like family, member 5 (SLITRK5), mRNA [NM_015567]	CCAAAATGACATGTTCATTTGACTACTATTGTAGCCGATTTTCGATTGTTTAACCAAACC
A_23_P151150	NM_202002	FOXM1	Hs.239	2305	0.236	1.65e-07	forkhead box M1	Homo sapiens SMAD family member 7 (SMAD7), transcript variant 1, mRNA [NM_005904]	ATCCTGTGTGTTAAGCTCTGCTATTAGGCCAGCAAGCGGGGATGTCCCTGGGAGGGACAT
A_24_P147765	NM_024955	FOXRED2	Hs.387601	80020	0.489	0.000153	FAD-dependent oxidoreductase domain containing 2	Homo sapiens single-pass membrane protein with coiled-coil domains 2 (SMCO2), mRNA [NM_001145010]	CTTGTTACCCTCCTAAAGATACAGAAGTTACTGTCACCCTACTGACTTTCTCACCAGTAA
A_33_P3223495	ENST00000602645	FRY		10129	0.462	1.3e-05	furry homolog (Drosophila)	Homo sapiens small integral membrane protein 17 (SMIM17), mRNA [NM_001193628]	AACACCATATGACAATGGCTGGCAGATAGTAGGCACTCAATAAATGTTAATTAAAACCTG
A_23_P110531	NM_013409	FST	Hs.9914	10468	0.375	4.14e-06	follistatin	Homo sapiens small integral membrane protein 24 (SMIM24), mRNA [NM_001136503]	GAGCCCGGAGACCATGAGAGAGCAAAGAGCACAGTCATGTGAAGATTCCTGGCTGCCTCT
A_24_P251734	NM_020116	FSTL5	Hs.32452	56884	0.441	0.00146	follistatin-like 5	Homo sapiens small lysine-rich protein 1 (SMKR1), mRNA [NM_001195243]	TCATTTAGAGAAGACACGGCAAGAAACACTGGGTTTCCTTAGGAACATTCCTCTCTTGGG
A_23_P106887	NM_004960	FUS	Hs.46894	2521	0.426	0.000989	FUS RNA binding protein	Homo sapiens small lysine-rich protein 1 (SMKR1), mRNA [NM_001195243]	ACTTCCTCTGTTATGCCAGATATGGTTAGCCACTTTGGTTTTTTAGGAGCTATAGGATGG
A_23_P327156	NR_024334	FUT8-AS1	Hs.713717	645431	0.172	0.00016	FUT8 antisense RNA 1	Homo sapiens small ILF3/NF90-associated RNA B2 (SNAR-B2), small nuclear RNA [NR_024230]	GTAGGCGAGGGTTCGAGGGCACGAGTTCGAGGCCAACCTGGTCCACATGGGTTGAAAAAA
A_23_P161769	NM_021603	FXYD2	Hs.731865	486	0.324	7.99e-05	FXYD domain containing ion transport regulator 2	Homo sapiens small ILF3/NF90-associated RNA D (SNAR-D), small nuclear RNA [NR_024243]	GGAGGCAGGGGTTCGAGGGTACGAGTTCAAGGCCAACCTGGTCCACATGGGTTGAAAAAA
A_23_P34093	NM_000402	G6PD	Hs.461047	2539	0.478	5.53e-06	glucose-6-phosphate dehydrogenase	Homo sapiens small ILF3/NF90-associated RNA G2 (SNAR-G2), small nuclear RNA [NR_024244]	AGGGGAGGGTTCGAGGGTACGAGTTCGAGGCCAACCGGGTCCACATTGGTTGAGAAAAAA
A_24_P120934	NM_006705	GADD45G	Hs.9701	10912	0.382	0.0134	growth arrest and DNA-damage-inducible, gamma	Homo sapiens synuclein, beta (SNCB), transcript variant 1, mRNA [NM_001001502]	AATCACGAGATCTTCCTTCCGCTCTGAGGCAACCCCCTCGGAGCCTGTGTTAGTGTCTGT
A_24_P45446	NM_052941	GBP4	Hs.409925	115361	0.461	3.13e-07	guanylate binding protein 4	Homo sapiens small nucleolar RNA host gene 18 (non-protein coding) (SNHG18), long non-coding RNA [NR_045196]	CGGGCCTTTTAATAAGATATTGTATTTTACTTCAGCTATGGGTGCAGACAATTAAAGGAT
A_23_P40657	NM_014291	GCAT	Hs.54609	23464	0.444	0.000562	glycine C-acetyltransferase	Homo sapiens small nucleolar RNA, H/ACA box 2B (SNORA2B), small nucleolar RNA [NR_002951]	GTCTTTCTATGGTCTGTTGGCCATTTCATAACTTTGGAAATGTAATGGTCAATTCATTAG
A_21_P0000149	NM_001201335	GCFC2	Hs.303808	6936	0.39	6.01e-05	GC-rich sequence DNA-binding factor 2	Homo sapiens small nucleolar RNA, H/ACA box 49 (SNORA49), small nucleolar RNA [NR_002979]	ATAGATGAGAAAGCACATATCCCTCCCCAGTAAGACGCTGTTTTCTTTTGGGGCCTACAA
A_33_P3411204	NM_001491	GCNT2	Hs.519884	2651	0.422	0.0206	glucosaminyl (N-acetyl) transferase 2, I-branching enzyme (I blood group)	Homo sapiens small nucleolar RNA, H/ACA box 40 (SNORA40), small nucleolar RNA [NR_002973]	CTCTTTTGCAACCCAGAACTCATTGTTCAGTATGAGTTTTGATACATATAAGAAGGGATA
A_23_P72817	NM_020634	GDF3	Hs.86232	9573	0.111	1.61e-06	growth differentiation factor 3	Homo sapiens small nucleolar RNA, H/ACA box 76C (SNORA76C), small nucleolar RNA [NR_002995]	AGCTTCCTCGTGGCGCCGGGGGTCAATCTGCAGCGCTAGAGCATGTGCTTGCGCATAACT
A_24_P375322	NR_003503	GGT8P	Hs.650223	645367	0.496	0.000336	gamma-glutamyltransferase 8 pseudogene	Homo sapiens small nucleolar RNA, C/D box 116-19 (SNORD116-19), small nucleolar RNA [NR_001290]	GGAAAGCTGAACAAAATGAGTGAAAACTCTATACCGTCATCCTCGTCGAACTGAGGTCCA
A_24_P209455	NM_018326	GIMAP4	Hs.647101	55303	0.497	1.24e-07	GTPase, IMAP family member 4	Homo sapiens small nucleolar RNA, C/D box 12 (SNORD12), small nucleolar RNA [NR_003030]	TTCCCCATCAGATCGACCCTGTTGATCTCTACACTATTGGCCAGTTTTGTCTGATGCATT
A_23_P145631	NM_024711	GIMAP6	Hs.647105	474344	0.424	0.00543	GTPase, IMAP family member 6	Homo sapiens small nucleolar RNA, C/D box 123 (SNORD123), small nucleolar RNA [NR_003689]	GGGGCGCTGATTCATGTGACTTGAAAAATGCCATCCATTTCCTGATTCACCTCAATTCTG
A_24_P274831	NM_153236	GIMAP7	Hs.647074	168537	0.44	3.11e-06	GTPase, IMAP family member 7	Homo sapiens small nucleolar RNA, C/D box 25 (SNORD25), small nucleolar RNA [NR_002565]	ATGATGAGGACCTTTTCACAGACCTGTACTGAGCTCCGTGAGGATAAATAACTCTGAGGA
A_33_P3382910	NM_017676	GIN1	Hs.24088	54826	0.481	0.0262	gypsy retrotransposon integrase 1	Homo sapiens small nucleolar RNA, C/D box 70 (SNORD70), small nucleolar RNA [NR_003058]	TGGAACTGAATCTAAGTGATCTGACTCAATATTCGTCACTACCACTGAGACAACGATGAA
A_33_P3340025	NM_021067	GINS1	Hs.658464	9837	0.304	4.62e-08	GINS complex subunit 1 (Psf1 homolog)	Homo sapiens small nucleolar RNA, C/D box 86 (SNORD86), small nucleolar RNA [NR_004399]	CCCTGACCTATACAGGCCTCTGCTATGGGGGTGATGGCCAGTCCTGGTGTCTGAGTGATT
A_23_P118246	NM_016095	GINS2	Hs.433180	51659	0.259	9.56e-09	GINS complex subunit 2 (Psf2 homolog)	Homo sapiens small nuclear ribonucleoprotein 25kDa (U11/U12) (SNRNP25), mRNA [NM_024571]	GCAATGACGGTCCGAGTGTGCAAGATGGATGGAGAAGTAATGCCCGTGGTTGTAGTGCAG
A_23_P152136	NM_022770	GINS3	Hs.47125	64785	0.437	0.00218	GINS complex subunit 3 (Psf3 homolog)	Homo sapiens small nucleolar RNA, C/D box 96A (SNORD96A), small nucleolar RNA [NR_002592]	AGATGGCATTGTCAGCCAATCCCCAAGTGGGAGTGAGGACATGTCCTGCAATTCTGAAGG
A_33_P3340040	NM_032336	GINS4	Hs.656996	84296	0.153	3.26e-06	GINS complex subunit 4 (Sld5 homolog)	Homo sapiens small nuclear ribonucleoprotein polypeptide A' (SNRPA1), mRNA [NM_003090]	ATCTCTCAAATCGCTGACTTACCTAAGTATCCTAAGAAATCTGGTAACCAATAAGAAGCA
A_23_P1083	NM_002060	GJA4	Hs.296310	2701	0.252	0.000102	gap junction protein, alpha 4, 37kDa	Homo sapiens clone DKFZp762N022 mRNA, complete sequence. [AF319524]	CGTCTTTGTTTTTAATCTCAAGAATGGTACCTACCATCAGTGAATGACCTGTTGCAGTGC
A_23_P123596	NM_000170	GLDC	Hs.584238	2731	0.31	1.03e-05	glycine dehydrogenase (decarboxylating)	Homo sapiens clone DKFZp762N022 mRNA, complete sequence. [AF319524]	ATTTTAAGTAGGCACGATGATTGTTTTCATGGTTGCTGTTGGATCATATCTCAGGAGCTG
A_33_P3285580	NM_145262	GLYCTK	Hs.415312	132158	0.494	0.0152	glycerate kinase	Homo sapiens syntrophin, beta 2 (dystrophin-associated protein A1, 59kDa, basic component 2) (SNTB2), mRNA [NM_006750]	TCATCCCTCTCAAAATGTGCTTTGCTGCTAGAAACCTAAGCATGCCGGATCTGGAAAACA
A_24_P277657	NM_006877	GMPR	Hs.484741	2766	0.462	6.77e-06	guanosine monophosphate reductase	Homo sapiens sortilin-related VPS10 domain containing receptor 2 (SORCS2), mRNA [NM_020777]	AATGCACAACGAGAAGGAGCAGGAGATGACCAGCCCTGTGAGTCACAGTGAGGACGTCCA
A_24_P168574	ENST00000481768	GNAS		2778	0.406	0.00712	GNAS complex locus	Homo sapiens sorting nexin 33 (SNX33), mRNA [NM_153271]	TCCTGGAGAAGACTCTCAAAAGTGACTGTATATTTGAGTTCACCAGCAATAACTCCCCAC
A_33_P3355743	NM_018040	GPATCH2	Hs.420757	55105	0.42	0.0179	G patch domain containing 2	Homo sapiens suppressor of cytokine signaling 1 (SOCS1), mRNA [NM_003745]	ACCTGAACTCGCACCTCCTACCTCTTCATGTTTACATATACCCAGTATCTTTGCACAAAC
A_33_P3345812	NM_001039966	GPER1	Hs.20961	2852	0.498	3.91e-05	G protein-coupled estrogen receptor 1	Homo sapiens suppressor of cytokine signaling 3 (SOCS3), mRNA [NM_003955]	GCAACTAAACAAACACAAAGTATTCTGTGTCAGGTATTGGGCTGGACAGGGCAGTTGTGT
A_33_P3366987	NM_145290	GPR125	Hs.99195	166647	0.445	0.0208	G protein-coupled receptor 125	Homo sapiens sorbin and SH3 domain containing 2 (SORBS2), transcript variant 2, mRNA [NM_021069]	GTCACTGAGAAAGGGAGATAGAGTTATTCTTCTTAAAAGAGTTGATCAAAACTGGTATGA
A_33_P3239849	NM_201397	GPX1	Hs.76686	2876	0.459	8.1e-06	glutathione peroxidase 1	Homo sapiens sorbin and SH3 domain containing 2 (SORBS2), transcript variant 2, mRNA [NM_021069]	CGTTTCAGGCTCTGTATAACTATACTCCCAGGAATGAAGATGAGCTGGAGCTCAGAGAAA
A_23_P133474	NM_002084	GPX3	Hs.386793	2878	0.384	0.00121	glutathione peroxidase 3 (plasma)	Homo sapiens sperm acrosome associated 5 (SPACA5), mRNA [NM_205856]	GCGTGCACAAAGAGTAGGAGAGCCCAGAGTTCCAGAATGCCCCTAATTCCGAACACCACA
A_23_P392962	NM_006613	GRAP	Hs.567416	10750	0.471	0.00712	GRB2-related adaptor protein	Homo sapiens sperm associated antigen 16 (SPAG16), transcript variant 1, mRNA [NM_024532]	CCAATTGTGTCCATCGATATAGGTCCAAGTCCTGGCAATGAGGTGAATTTTGATTCATCA
A_23_P152420	NM_014615	GSE1	Hs.461647	23199	0.447	0.000356	Gse1 coiled-coil protein	Homo sapiens sperm associated antigen 8 (SPAG8), transcript variant 1, mRNA [NM_001039592]	TGTGACACACCATGACTACCGAATGGAGCTGGCACAAGCAGGGACTCCTGCCCCAACAAA
A_23_P106204	NM_145870	GSTZ1	Hs.655292	2954	0.415	1.34e-06	glutathione S-transferase zeta 1	Homo sapiens sperm associated antigen 5 (SPAG5), mRNA [NM_006461]	AGAGGAGAACCTTCGGCGCTCTGACAAGGAGTTAGAAAAACTAGATGACATTGTTCAGCA
A_23_P57588	NM_016426	GTSE1	Hs.386189	51512	0.197	1.7e-07	G-2 and S-phase expressed 1	Homo sapiens spermatogenesis associated 13 (SPATA13), transcript variant 2, mRNA [NM_153023]	GGGTCCTCAGTGCAGAGCAACTTACGCATCCTCAAGAATCCACTGCTTTTCAGGCAAGGA
A_23_P350001	NM_000855	GUCY1A2	Hs.24321	2977	0.425	2.14e-06	guanylate cyclase 1, soluble, alpha 2	Homo sapiens SPC25, NDC80 kinetochore complex component (SPC25), mRNA [NM_020675]	GTAAGGAAGACCAACAATTTTTCAGCTTTTCTTGCCAATGTTCGGAAAGCTTTTACTGCC
A_33_P3376821	NM_006144	GZMA	Hs.90708	3001	0.478	0.000427	granzyme A (granzyme 1, cytotoxic T-lymphocyte-associated serine esterase 3)	Homo sapiens SPATA3 antisense RNA 1 (head to head) (SPATA3-AS1), long non-coding RNA [NR_033879]	AAATACACAGAAAAGGGAAAGAAGCCGGAGTCCTGCCTTGTGTAGGAGGGATAAGTTAGA
A_23_P49254	NM_005331	HBQ1	Hs.247921	3049	0.401	6.35e-06	hemoglobin, theta 1	Homo sapiens spermatogenesis associated 41 (non-protein coding) (SPATA41), transcript variant 1, long non-coding RNA [NR_028139]	TGAAAACAGGGTCGGAAAAGGTCAGTGCCCATCAGAATCGAGCTGTCGGCAAAAAGCTGG
A_33_P3235400	NM_004494	HDGF	Hs.743948	3068	0.441	9.44e-07	hepatoma-derived growth factor	SPC24, NDC80 kinetochore complex component [Source:HGNC Symbol;Acc:26913] [ENST00000592540]	GGCCTGCAGTTTCACATCTGTGACGGGATGGGACAAATGACACCGTGGTATTCGATGACA
A_33_P3258117	NM_001289072	HELLS	Hs.655830	3070	0.248	0.000425	helicase, lymphoid-specific	Homo sapiens speedy/RINGO cell cycle regulator family member E3 (SPDYE3), mRNA [NM_001004351]	ATCAGGAAGGAGGAGAGGAACCATTTGTGCAGATCATCTAGAAGAACCTGGACCATTCTT
A_33_P3231277	NM_181054	HIF1A	Hs.597216	3091	0.224	0.0313	hypoxia inducible factor 1, alpha subunit (basic helix-loop-helix transcription factor)	Homo sapiens serine peptidase inhibitor, Kazal type 5 (SPINK5), transcript variant 2, mRNA [NM_006846]	ACATTTCCACCAAGTTTGAGCCCTCAAAATGTCCTGATTACAATGCTGTCTGTCCAACTG
A_23_P373119	NR_002165	HMGB3P1	Hs.558624	128872	0.398	5.74e-05	high mobility group box 3 pseudogene 1	Homo sapiens serine peptidase inhibitor, Kazal type 5 (SPINK5), transcript variant 1, mRNA [NM_001127698]	AAAGGATTTAAAGCCTGTCTGTGGTGACGATGGCCAAACCTACAACAATCCTTGCATGCT
A_23_P70007	NM_012484	HMMR	Hs.740467	3161	0.238	2.35e-07	hyaluronan-mediated motility receptor (RHAMM)	Homo sapiens spastic paraplegia 7 (pure and complicated autosomal recessive) (SPG7), transcript variant 2, mRNA [NM_199367]	ACCACCTTTTTGAGTGACTTGAGCCCAAAGGCAAGCGTATATCAAACGATCTTCTCCACA
A_23_P120883	NM_002133	HMOX1	Hs.517581	3162	0.154	1.6e-06	heme oxygenase (decycling) 1	Homo sapiens serine peptidase inhibitor, Kunitz type, 2 (SPINT2), transcript variant a, mRNA [NM_021102]	CCCCGAGTTGTTTCCTCGCTGATCGATTTCTTTCCTCCAGGTAGAGTTTTCTTTGCTTAT
A_33_P3362891	NM_002137	HNRNPA2B1	Hs.487774	3181	0.394	0.00462	heterogeneous nuclear ribonucleoprotein A2/B1	Homo sapiens sparc/osteonectin, cwcv and kazal-like domains proteoglycan (testican) 2 (SPOCK2), transcript variant 2, mRNA [NM_014767]	CTCAGCCTAAGGAAACAAGTACACTCCACACATGCATAAAGGAAATCAAATGTTATTTTT
A_24_P269895	NM_194247	HNRNPA3	Hs.516539	220988	0.458	9.75e-05	heterogeneous nuclear ribonucleoprotein A3	Homo sapiens sialophorin (SPN), transcript variant 1, mRNA [NM_001030288]	AGATAGAGCAAGGAACAGTAAGAAAATAGTTGGGTGCAGTGGCTATGCGGTGGCACTATA
A_24_P123245	NM_031370	HNRNPD	Hs.480073	3184	0.343	0.000204	heterogeneous nuclear ribonucleoprotein D (AU-rich element RNA binding protein 1, 37kDa)	Homo sapiens sparc/osteonectin, cwcv and kazal-like domains proteoglycan (testican) 3 (SPOCK3), transcript variant 3, mRNA [NM_001204352]	GGTATCTTTAATTTCAACAGTGGGTAAACTGGTTTCCCAGTATACAATTCATTGAAAGCA
A_23_P256107	NM_006665	HPSE	Hs.44227	10855	0.332	2.78e-08	heparanase	Homo sapiens secreted phosphoprotein 1 (SPP1), transcript variant 1, mRNA [NM_001040058]	TTCCACAGCCATGAATTTCACAGCCATGAAGATATGCTGGTTGTAGACCCCAAAAGTAAG
A_33_P3344282	BC038847	HS1BP3	Hs.531785	64342	0.352	0.00817	HCLS1 binding protein 3	Homo sapiens SPRY domain containing 4 (SPRYD4), mRNA [NM_207344]	TTCCATCTTTTTCTACCTTCTATGATGGTGATGAAGCTAGATACCCCTAGGGAAGAAAGA
A_23_P121657	NM_005114	HS3ST1	Hs.507348	9957	0.143	3.62e-08	heparan sulfate (glucosamine) 3-O-sulfotransferase 1	Homo sapiens serine/arginine repetitive matrix 3 (SRRM3), transcript variant 1, mRNA [NM_001291831]	GGCCACAGCCACGGGAGCTACAGCAGTCGCAGCCATGGGACCCGCAGCCGGACACGCAGC
A_23_P63209	NM_181755	HSD11B1	Hs.195040	3290	0.248	0.00191	hydroxysteroid (11-beta) dehydrogenase 1	Homo sapiens spectrin, beta, non-erythrocytic 1 (SPTBN1), transcript variant 2, mRNA [NM_178313]	GTGTGCTGTCTGTTGGCATGCTTAAAGCACATGTCCATTAAAATTCATTTTGTTCCTTTT
A_33_P3849600	M30627	HSP90AA2	Hs.523560	3324	0.46	0.0456	heat shock protein 90kDa alpha (cytosolic), class A member 2	Homo sapiens spectrin, beta, non-erythrocytic 5 (SPTBN5), mRNA [NM_016642]	CTGAGCCCAAAACTCAAAGCCAAACCTGTCAGCTCTCTGAATGAGTGCACGACCAAGGAT
A_23_P500381	NM_019859	HTR7	Hs.73739	3363	0.439	2.43e-05	5-hydroxytryptamine (serotonin) receptor 7, adenylate cyclase-coupled	Homo sapiens serine palmitoyltransferase, long chain base subunit 3 (SPTLC3), mRNA [NM_018327]	TGGATCACAATGATAGAGTTCTTCATGAATGTTTACAAGTTGTAAGGAATACCGTTAGTG
A_32_P174572	NR_002774	HTR7P1	Hs.593282	93164	0.469	3.57e-07	5-hydroxytryptamine (serotonin) receptor 7 pseudogene 1	Homo sapiens steroid-5-alpha-reductase, alpha polypeptide 1 (3-oxo-5 alpha-steroid delta 4-dehydrogenase alpha 1) (SRD5A1), mRNA [NM_001047]	CTGTTGTTGCTTTGCAAAGCTTTCCCCTCATAGCCTGTATCTGTTATCAATATAAAATAA
A_33_P3261084	NM_174855	IDH3B	Hs.436405	3420	0.497	0.00735	isocitrate dehydrogenase 3 (NAD+) beta	Homo sapiens serine/arginine repetitive matrix 3 (SRRM3), transcript variant 1, mRNA [NM_001291831]	GGTCACAGGCATAGGATAACATGTGCTTTGGACCTGACAAGGGAGTACCTTGGGGGTCTG
A_23_P52266	NM_001548	IFIT1	Hs.20315	3434	0.322	0.00982	interferon-induced protein with tetratricopeptide repeats 1	Homo sapiens serine/arginine repetitive matrix 3 (SRRM3), transcript variant 1, mRNA [NM_001291831]	ACTTTGAGGGTGGGCATCCAGTGGACAAGGAGAAGCCAGATGTGCTGCTTCTACGGGTGT
A_23_P24004	NM_001547	IFIT2	Hs.437609	3433	0.438	0.000538	interferon-induced protein with tetratricopeptide repeats 2	Homo sapiens serine/arginine-rich splicing factor 2 (SRSF2), transcript variant 1, mRNA [NM_003016]	GAAGAGTCCCCCCAAGTCTCCTGAAGAGGAAGGAGCGGTGTCCTCTTAAGAAAATGGTAA
A_33_P3283611	NM_001289758	IFIT3	Hs.744072	3437	0.347	0.000155	interferon-induced protein with tetratricopeptide repeats 3	Homo sapiens serine/arginine-rich splicing factor 3 (SRSF3), transcript variant 1, mRNA [NM_003017]	TTTGCTTTTGTTGAATTTGAAGATCCCCGAGATGCAGCTGATGCAGTCCGAGAGCTAGAT
A_24_P200023	NM_000877	IL1R1	Hs.701982	3554	0.435	0.0282	interleukin 1 receptor, type I	Homo sapiens serine/arginine-rich splicing factor 7 (SRSF7), transcript variant 2, mRNA [NM_001195446]	AGTGTGGCGAAAAGGGACATTATGCTTATGATTGTCATCGTTACAGCCGGCGAAGAAGAA
A_33_P3233834	NM_001190981	IL6ST	Hs.532082	3572	0.301	0.000446	interleukin 6 signal transducer	Homo sapiens scavenger receptor cysteine rich domain containing (5 domains) (SSC5D), transcript variant 1, mRNA [NM_001144950]	AGGGGAGACGTGTGACCCTCTCCAGGATTTGAGGGGCTTAAGACACCCCCAACCAAAAAA
A_23_P116387	NM_001040694	INCENP	Hs.142179	3619	0.473	0.000143	inner centromere protein antigens 135/155kDa	Homo sapiens slingshot protein phosphatase 2 (SSH2), transcript variant 3, mRNA [NM_001282130]	CTCTAAGTTTGTAAACATGGATGTGTGCAAAGATTTTAGCTCTAAGAATGTTTGTCAGTG
A_33_P3286616	NM_001569	IRAK1	Hs.522819	3654	0.467	0.00386	interleukin-1 receptor-associated kinase 1	Homo sapiens cDNA FLJ45737 fis, clone JCMLC2002751. [AK127639]	AGAAAATACCAAGTTTTAGAAAGGCGAAATGAAAATAAATCTCCTAACTTCCCATCACCC
A_33_P3352970	NM_001570	IRAK2	Hs.449207	3656	0.48	0.00168	interleukin-1 receptor-associated kinase 2	Homo sapiens SCO-spondin (SSPO), mRNA [NM_198455]	TGTTACCTGGACCAGGTAGAAGTGAGCTACTGCAGTGGGTACTGCCCATCCAGCACCCAT
A_24_P759477	NM_002214	ITGB8	Hs.592171	3696	0.473	0.0103	integrin, beta 8	Homo sapiens ST6 (alpha-N-acetyl-neuraminyl-2,3-beta-galactosyl-1,3)-N-acetylgalactosaminide alpha-2,6-sialyltransferase 1 (ST6GALNAC1), transcript variant 1, mRNA [NM_018414]	TGATGGGTGGCCAATACCACAATTCCTGCTGAAAAACACTCTTCCAGTCCAAAAGCTTCT
A_32_P192692	NM_001014797	KCNMA1	Hs.144795	3778	0.19	0.000613	potassium large conductance calcium-activated channel, subfamily M, alpha member 1	Homo sapiens ST6 (alpha-N-acetyl-neuraminyl-2,3-beta-galactosyl-1,3)-N-acetylgalactosaminide alpha-2,6-sialyltransferase 2 (ST6GALNAC2), mRNA [NM_006456]	TACCCCAGATGCTAAAGTGATTCAAGGACTCCAGGACACCTCTTAAGAGCCTTTCTAAGA
A_33_P3240507	NM_138444	KCTD12	Hs.644125	115207	0.385	0.00014	potassium channel tetramerization domain containing 12	Homo sapiens StAR-related lipid transfer (START) domain containing 9 (STARD9), mRNA [NM_020759]	TTAGGAAGGGACAACAAAAATAGGAAGGATTGACTCAGACCAGGAACAGGACATTGTCCT
A_33_P3293353	NM_016121	KCTD3	Hs.335139	51133	0.482	0.0118	potassium channel tetramerization domain containing 3	Homo sapiens stanniocalcin 2 (STC2), mRNA [NM_003714]	GAGGACCAAGTATAGTAAAATGCTGACATCTAAAACTAAATAAATAGAAAACACCAGGCC
A_21_P0000019	NM_001146695	KDM4C	Hs.709425	23081	0.297	0.000288	lysine (K)-specific demethylase 4C	Homo sapiens STEAP family member 1B (STEAP1B), transcript variant 1, mRNA [NM_001164460]	CATCTATTCCATCTGTGAGTGACTCTTTGACATGGAGAGAATTTCACTATATTCAGGCTA
A_24_P71973	NM_002253	KDR	Hs.479756	3791	0.31	2.55e-05	kinase insert domain receptor (a type III receptor tyrosine kinase)	Homo sapiens six transmembrane epithelial antigen of the prostate 1 (STEAP1), mRNA [NM_012449]	GACGTCACCAAAATTAACAAAACTGAGATATGTTCCCAGTTGTAGAATTACTGTTTACAC
A_23_P117852	NM_014736	KIAA0101	Hs.81892	9768	0.202	1.09e-11	KIAA0101	Homo sapiens six transmembrane epithelial antigen of the prostate 1 (STEAP1), mRNA [NM_012449]	TTCTCAGTTTCTTTTTTGCTGTACTGCATGCAATTTATAGTCTGTCTTACCCAATGAGGC
A_24_P227091	NM_004523	KIF11	Hs.8878	3832	0.293	2.47e-07	kinesin family member 11	serine/threonine kinase 32C [Source:HGNC Symbol;Acc:21332] [ENST00000368619]	AATGAATTTCTCAGATGAGCCAAAGTGGTGAACTTGTCTCAGTACCCAGGGAGACTCAGA
A_33_P3230548	NM_014875	KIF14	Hs.3104	9928	0.314	0.000325	kinesin family member 14	serine/threonine kinase 32C [Source:HGNC Symbol;Acc:21332] [ENST00000368619]	TGTGATTGGAGTGGGTCCCTGGAATTCATATGCTGGAAATTTGGTCCAGGTGTGGGTGTG
A_23_P80902	NM_020242	KIF15	Hs.658939	56992	0.238	6.97e-06	kinesin family member 15	Homo sapiens stathmin-like 3 (STMN3), transcript variant 1, mRNA [NM_015894]	CTGCATGGTCTAGAGGTTGTGGGCAGCATGGACAGTCCCCCACTCAGAAGTGCAAGAGTT
A_33_P3242649	NM_031217	KIF18A	Hs.301052	81930	0.351	0.00227	kinesin family member 18A	Homo sapiens stereocilin (STRC), mRNA [NM_153700]	GGACAACTGTAGGGCCAGAACTGAACGGGCTGGATAGCAAGCTACTCCTGGACTTACCGT
A_32_P100830	NM_153209	KIF19	Hs.372773	124602	0.215	1.89e-06	kinesin family member 19	Homo sapiens sulfatase 1 (SULF1), transcript variant 3, mRNA [NM_015170]	TGTTGCATGTGTTTTACCTCGACTTGCTAAAATCGATTAGCAGAAAGGCATGGCTAATAA
A_23_P256956	NM_005733	KIF20A	Hs.718626	10112	0.146	8.63e-11	kinesin family member 20A	Homo sapiens stereocilin (STRC), mRNA [NM_153700]	TTGCATGGGCCCAACATGAGGGAAAGGAGAGCCCAGAACAGCAAGGTCGAAGTACAGCCT
A_23_P34788	NM_006845	KIF2C	Hs.720061	11004	0.2	1.27e-09	kinesin family member 2C	Homo sapiens sulfotransferase family 1E, estrogen-preferring, member 1 (SULT1E1), mRNA [NM_005420]	CAGTAGCCCTGAATGAAAAATTTGATAAACATTATGAGCAGCAAATGAAGGAATCTACAC
A_23_P133956	NM_002263	KIFC1	Hs.436912	3833	0.254	5.66e-06	kinesin family member C1	Homo sapiens Sad1 and UNC84 domain containing 5 (SUN5), mRNA [NM_080675]	GCCCAGAGAGCAGCCTCACCAGAACCCCTACCCTAAGAGAGATTAAAATTTATTCTTTAC
A_24_P17719	NM_015990	KLHL5	Hs.272251	51088	0.424	0.0339	kelch-like family member 5	Homo sapiens surfeit 4 (SURF4), transcript variant 4, mRNA [NM_001280790]	CAGGGTCTTGCTGGTTCTGATGTTCATGACCCTCCTTCACTTTGACGCCAGCTTCTTTTC
A_33_P3235940	NM_001012964	KLK6	Hs.79361	5653	0.31	0.00151	kallikrein-related peptidase 6	suppressor of variegation 4-20 homolog 2 (Drosophila) [Source:HGNC Symbol;Acc:28405] [ENST00000402499]	GAGCACAGACCTCGATGGGGCACCCCGGGAGGCATGACAAAGGGATCCAGATTTTTGGCT
A_23_P125265	NM_002266	KPNA2	Hs.594238	3838	0.49	1.45e-05	karyopherin alpha 2 (RAG cohort 1, importin alpha 1)	Homo sapiens synaptopodin 2-like (SYNPO2L), transcript variant 2, mRNA [NM_024875]	ACAGCATCTTGTGAAAGTTATGGAGCATGAAAAGACTGAAGGGCCAGGACAGTTTGCATG
A_23_P156443	NM_002269	KPNA5	Hs.182971	3841	0.468	0.000326	karyopherin alpha 5 (importin alpha 6)	Homo sapiens mRNA; cDNA DKFZp547N107 (from clone DKFZp547N107). [AL713682]	CAGGCAAGTTCAAGGAAGTGTGAGGAAGGAAAAAATAAAATGCTTTTTGTTACAGTTACA
A_23_P68851	NM_001039570	KREMEN1	Hs.229335	83999	0.484	0.00303	kringle containing transmembrane protein 1	Homo sapiens synaptotagmin-like 2 (SYTL2), transcript variant a, mRNA [NM_032943]	GCACCTAAGGAATACTACACAGCATGTAAAAGTCAATCTGCATGTGCTTCTTTGATTACA
A_23_P27133	NM_002275	KRT15	Hs.654570	3866	0.46	2.77e-06	keratin 15	Homo sapiens synaptotagmin XVII (SYT17), mRNA [NM_016524]	AGTTCCCCAAGAAGAACTGGAAAATGCCAGCCTAGTGTTTACAGTTTTCGGCCACAACAT
A_33_P3340649	NM_001099219	KRTAP19-8	Hs.580875	728299	0.492	0.0306	keratin associated protein 19-8	Homo sapiens transforming, acidic coiled-coil containing protein 3 (TACC3), mRNA [NM_006342]	AGCTCCACGGGAAGAACCTGGAACTGGGGAAGATCATGGACAGGTTCGAAGAGGTTGTGT
A_19_P00813554	NR_027123	KTN1-AS1	Hs.633724	100129075	0.488	0.0394	KTN1 antisense RNA 1	Homo sapiens TAF1A antisense RNA 1 (TAF1A-AS1), transcript variant 1, long non-coding RNA [NR_110614]	AGTATGAAAGACCACATGGAAAGAGAGGCCACATGGAACCAACAGTCAGCATCTTGGTTT
A_24_P414999	NM_018407	LAPTM4B	Hs.492314	55353	0.473	0.0339	lysosomal protein transmembrane 4 beta	Homo sapiens transgelin (TAGLN), transcript variant 1, mRNA [NM_001001522]	CCGTGGAGATCCCAACTGGTTTATGAAGAAAGCGCAGGAGCATAAGAGGGAATTCACAGA
A_33_P3237977	NM_197958	LARP6	Hs.416755	55323	0.28	1.54e-06	La ribonucleoprotein domain family, member 6	Homo sapiens TRAF family member-associated NFKB activator (TANK), transcript variant 2, mRNA [NM_133484]	TGACAAGCTAAAATCTCAGTTACTTCTTGTGAATTCCACTCAAGATAACAATTATGGCTG
A_33_P3302125	NM_178428	LCE2A	Hs.334054	353139	0.153	2.22e-05	late cornified envelope 2A	Homo sapiens transgelin (TAGLN), transcript variant 1, mRNA [NM_001001522]	ACCCGTGTGGTACCTTCAGCCCTGGCCAAGCTTTGAGGCTCTGTCACTGAGCAATGGTAA
A_23_P83184	NM_198946	LCN6	Hs.522504	158062	0.467	2.55e-05	lipocalin 6	Homo sapiens TRAF family member-associated NFKB activator (TANK), transcript variant 1, mRNA [NM_004180]	AGTTTTCCCACCATCCATTACATCCAGGGGGGATTTCCTTCGGCATCTTAATTCACACTT
A_23_P97892	NM_003893	LDB1	Hs.454418	8861	0.408	0.00133	LIM domain binding 1	Homo sapiens taste receptor, type 1, member 3 (TAS1R3), mRNA [NM_152228]	GCCCTGGGGATGCCCAAGGCCAGAATGACGGGAACACAGGAAATCAGGGGAAACATGAGT
A_32_P452655	NM_001040078	LGALS9C	Hs.462402	654346	0.351	1.61e-05	lectin, galactoside-binding, soluble, 9C	Homo sapiens TBC1 domain family, member 7 (TBC1D7), transcript variant 5, mRNA [NM_001258457]	AGAAACTTTGTACTTTTAGTCAGAGGTTCCCTCTCCCGTCCATGTACCGTGCATTGGTAT
A_24_P353300	NM_001031801	LIMK2	Hs.474596	3985	0.464	3.82e-05	LIM domain kinase 2	taste receptor, type 1, member 3 [Source:HGNC Symbol;Acc:15661] [ENST00000339381]	CGGAGAGAAGGGGCACAGGCCACACATCTGTCCCATAAAATTAAACGCTTTTTAGTGTTT
A_21_P0002422	NR_110011	LINC00211	Hs.468200	101929559	0.453	0.0477	long intergenic non-protein coding RNA 211	Homo sapiens TBC1 domain family, member 10C (TBC1D10C), transcript variant 1, mRNA [NM_198517]	GGAAGGGGTTGGCTGAGTCAAGGGACCCCAGAGGGCACCAGGAATAAAATCTTCTTGAAC
A_33_P3333960	NR_024464	LINC00426	Hs.439791	100188949	0.471	0.00128	long intergenic non-protein coding RNA 426	Homo sapiens T-box 1 (TBX1), transcript variant A, mRNA [NM_080646]	AGATAGCGAGAAATATGCCGAGGAGAACTTCAAAACCTTTGTGTTCGAGGAGACACGATT
A_32_P189781	NR_026796	LINC00520	Hs.569345	645687	0.36	0.000262	long intergenic non-protein coding RNA 520	Homo sapiens T-box 1 (TBX1), transcript variant C, mRNA [NM_080647]	TGTAGATACTGTAGATACTGTAGATACCGCCCCGGCGCCGACTTGATAAACGGTTTCGCC
A_33_P3383524	NR_024172	LINC00923	Hs.130423	91948	0.461	0.00528	long intergenic non-protein coding RNA 923	Homo sapiens T-box 4 (TBX4), mRNA [NM_018488]	GATGACGTTCGGAAAGGGTCATGGGCTAAATGTCACCTGAGGGGTATTTTTAAAGGGTTT
A_33_P3490794	NR_027132	LINC00924	Hs.652702	145820	0.312	0.000173	long intergenic non-protein coding RNA 924	Homo sapiens T-box 19 (TBX19), mRNA [NM_005149]	CCTTGTATTTTTGTTACCTGTGAGTGTGTCTCTCCCTATTAGACTGTAAGCCTCTCGAGG
A_19_P00316467	ENST00000473756	LINC00973	Hs.307772	100506377	0.434	0.00192	long intergenic non-protein coding RNA 973	Homo sapiens T-box 3 (TBX3), transcript variant 2, mRNA [NM_016569]	GGGGATTTAAAGGGAAGGAGTGGGCAAAACACATAAAATGAATTTATTATATCTAAGCTC
A_24_P125469	NM_006033	LIPG	Hs.465102	9388	0.459	0.00309	lipase, endothelial	Homo sapiens thromboxane A synthase 1 (platelet) (TBXAS1), transcript variant 5, mRNA [NM_001166254]	GATGTGAGCTAGTTTGTCTGGTTGAGTTGGATGTTTAAATAGAAGGCAGAACAACAACAG
A_23_P24922	NM_001144869	LIPT2	Hs.591971	387787	0.403	3.52e-06	lipoyl(octanoyl) transferase 2 (putative)	Homo sapiens transcription elongation factor A (SII), 3 (TCEA3), mRNA [NM_003196]	TGAAGGCGGACGATGATTACAAGGACTATGGAGTCAACTGTGACAAGATGGCATCAGAAA
A_33_P3343996	NM_022458	LMBR1	Hs.209989	64327	0.42	0.0271	limb development membrane protein 1	Homo sapiens transcription elongation factor A (SII)-like 7 (TCEAL7), mRNA [NM_152278]	GAAGAAAAGGAGCAGGAAACTACCCCGCACAGAGTTAAGCAGGAAACAACAACAACATCA
A_33_P3364964	AK130913	LOC100129596	Hs.639990	100129596	0.406	0.000918	uncharacterized LOC100129596	Homo sapiens transcription factor 15 (basic helix-loop-helix) (TCF15), mRNA [NM_004609]	AACAAAGACTGTTGGTGACAGGGTGTGTGTGTATCTGTGCGTGAGTGTGAGTGTGTGTGA
A_33_P3242109	BC039168	LOC100130219	Hs.721298	100130219	0.479	0.00259	uncharacterized LOC100130219	Homo sapiens transcription factor 7-like 2 (T-cell specific, HMG-box) (TCF7L2), transcript variant 2, mRNA [NM_030756]	AAGCATCAGGACTCCAAAAAGGAAGAAGAAAAGAAGAAGCCCCACATAAAGAAACCTCTT
A_33_P3610768	AK124265	LOC100131490	Hs.718640	100131490	0.349	2.37e-05	uncharacterized LOC100131490	Homo sapiens Tctex1 domain containing 1 (TCTEX1D1), mRNA [NM_152665]	ACGCCACGGATCATTTATTTTTATGAAGCTTTCAAGTCTTTGTGTGCAAGTAAAATGATG
A_33_P3335571	NR_029192	LOC100133315	Hs.150324	100133315	0.472	0.0051	transient receptor potential cation channel, subfamily C, member 2-like	Homo sapiens teratocarcinoma-derived growth factor 1 (TDGF1), transcript variant 1, mRNA [NM_003212]	TAGGTGGTGGTAGAGAAGCAAGTAAAAAGGCTAAATGGAAGGGCAAGTTTCCATCATCTA
A_21_P0013941	XM_002343116	LOC100287837	Hs.573929	100287837	0.337	0.000218	uncharacterized LOC100287837	Homo sapiens tudor and KH domain containing (TDRKH), transcript variant 1, mRNA [NM_001083965]	CAGGTGACTCTGGTTAAGGAAAGCTTTTGAGTGGTGAACTCAAAGACTCCAGTTGAATCA
A_21_P0014350	ENST00000577279	LOC100506325		100506325	0.47	5.87e-06	uncharacterized LOC100506325	Homo sapiens trans-2,3-enoyl-CoA reductase (TECR), transcript variant 1, mRNA [NM_138501]	ACCTACTACTGGGGCTTCGCCGCGTGGATGGCCTATTACATCAATCACCCTCTCTACACT
A_21_P0003320	ENST00000499452	LOC100996286	Hs.322462	100996286	0.478	0.0416	uncharacterized LOC100996286	Homo sapiens tektin 4 (TEKT4), transcript variant 1, mRNA [NM_144705]	CCACCTGCACAAGACACTGCGGGAAATCACAGATCAGGAACACAACGTGGCGGCACTGAA
A_21_P0014360	XR_243788	LOC101927057		101927057	0.414	0.00502	uncharacterized LOC101927057	Homo sapiens testis, prostate and placenta expressed (TEPP), transcript variant 1, mRNA [NM_199046]	ATGTAGAGTCTAAACTTGCATGAGATGCATGAAGCCACTCAGAGAAGAAAGTTCCCCGCT
A_32_P40744	XM_005276020	LOC101927085		101927085	0.254	0.00024	uncharacterized LOC101927085	Homo sapiens transcription factor EB (TFEB), transcript variant 5, mRNA [NM_001271943]	ATGCAGCAACAGGCTGTCATGCATTACATGCAGCAGCAGCAGCAGCAGCAACAGCAGCAG
A_19_P00318314	NR_110687	LOC101927151	Hs.733949	101927151	0.484	0.0452	uncharacterized LOC101927151	Homo sapiens transcription factor EC (TFEC), transcript variant 1, mRNA [NM_012252]	GGTCATTGCCTTTCTCCATTGTCTAGTAGACATGTCTAAAGTTCAAACTTTATAGGATAA
A_21_P0008538	NR_110417	LOC101927780	Hs.254789	101927780	0.0829	9.7e-05	uncharacterized LOC101927780	Homo sapiens trefoil factor 3 (intestinal) (TFF3), mRNA [NM_003226]	TGTCCCTTTGCTCCCGGCAAGCTTTCTGCTGAAAGTTCATATCTGGAGCCTGATGTCTTA
A_21_P0001475	NR_110692	LOC101928043	Hs.617422	101928043	0.429	0.000327	uncharacterized LOC101928043	Homo sapiens trefoil factor 3 (intestinal) (TFF3), mRNA [NM_003226]	TCCCCAAGCAAACAATCCAGAGCAGCTGTGCAAACAACGGTGCATAAATGAGGCCTCCTG
A_32_P150300	NR_104626	LOC101928370	Hs.704021	101928370	0.398	0.000999	uncharacterized LOC101928370	Homo sapiens trefoil factor 3 (intestinal) (TFF3), mRNA [NM_003226]	GCTGCTTTGACTCCAGGATCCCTGGAGTGCCTTGGTGTTTCAAGCCCCTGCAGGAAGCAG
A_21_P0014534	XR_245792	LOC101928504	Hs.510068	101928504	0.485	0.0126	uncharacterized LOC101928504	Homo sapiens transferrin receptor (TFRC), transcript variant 1, mRNA [NM_003234]	ACATTTAGCGTAGCTAAGTGAAAAGGTCATAGCTGAGATTCCTGGTTCGGGTGTTACGCA
A_21_P0001128	XR_425145	LOC102724077		102724077	0.226	0.000158	uncharacterized LOC102724077	Homo sapiens transforming growth factor, beta 2 (TGFB2), transcript variant 2, mRNA [NM_003238]	CAAGAAAACATAAGAGAGCCTTGGTTCATCAGTGTTAAAAAATTTTTGAAAAGGCGGTAC
A_21_P0014535	XR_429392	LOC102724348	Hs.729224	102724348	0.31	1.23e-06	uncharacterized LOC102724348	Homo sapiens thyroglobulin (TG), mRNA [NM_003235]	ACCCGAGGCTGCCCACTATGGTCATCTTTTTCTCTAAAATAGCCACTTACCTTCAATAAA
A_33_P3440636	AK091759	LOC286071	Hs.734739	286071	0.49	0.017	uncharacterized LOC286071	Homo sapiens transforming growth factor, beta-induced, 68kDa (TGFBI), mRNA [NM_000358]	AGCTATGAGTTGAAATGTTCTGTCAAATGTGTCTCACATCTACACGTGGCTTGGAGGCTT
A_21_P0012521	NR_033752	LOC344887	Hs.128803	344887	0.48	0.00613	NmrA-like family domain containing 1 pseudogene	Homo sapiens THAP7 antisense RNA 1 (THAP7-AS1), transcript variant 2, long non-coding RNA [NR_027052]	TTATCTGGAGGAGGAATCTCTCAAAGTACAACACAGGAGAAAGACAGTATCGCAATACAG
A_33_P3829391	BC030809	LOC641510	Hs.669824	641510	0.263	0.000956	uncharacterized LOC641510	Homo sapiens thioesterase superfamily member 4 (THEM4), mRNA [NM_053055]	TAACCCAGGCTGTACTGTTGTTTCTTACCAACAGCATAGGTTTTCATCACTGGAAGGAGC
A_21_P0014815	BC054864	LOC646778	Hs.631680	646778	0.488	0.00944	uncharacterized LOC646778	Homo sapiens TIMP metallopeptidase inhibitor 3 (TIMP3), mRNA [NM_000362]	CAAGATGGCACCCAAGTGTTTGGCTTCTGGCTACCTAAGGTTAACATGTCACTAGAGTAT
A_32_P120791	BC040303	LOC727916	Hs.706850	727916	0.392	0.00947	uncharacterized LOC727916	Homo sapiens THO complex 3 (THOC3), mRNA [NM_032361]	CCTAGCCTCGGGGTCCTTCGACAAGACGGCCAGCGTCTTCTTGCTGGAGAAGGACCGGTT
A_33_P3337019	XR_247237	LOC728975	Hs.647238	728975	0.329	6.09e-06	uncharacterized LOC728975	Homo sapiens thrombospondin, type I, domain containing 4 (THSD4), transcript variant 1, mRNA [NM_024817]	TTCTCCTGCAAATAGCGCCCTCTAAAAAGAAGAGTCAGACAATAAACTGGTTGAAATATC
A_33_P3410859	NR_003288	LOC729603	Hs.674810	729603	0.492	0.0362	calcineurin-like EF-hand protein 1 pseudogene	Homo sapiens thymidine kinase 1, soluble (TK1), mRNA [NM_003258]	AGGGGCTTATCTCTTCAAGTGTGGAGAGGGCAGGGTCCACGCCTCTGCTGTAGCTTATGA
A_33_P3334260	NR_046088	LOC729987	Hs.683961	729987	0.377	0.0107	uncharacterized LOC729987	Homo sapiens transketolase-like 1 (TKTL1), transcript variant 1, mRNA [NM_012253]	GATGTCCTGTGCTGCTTGTGATGAGAGCCTCCACACTGTACTGTTCAAGTCAATGTTAAT
A_19_P00812468	NR_037167	LOC730102	Hs.733192	730102	0.411	0.0327	quinone oxidoreductase-like protein 2 pseudogene	Homo sapiens transducin-like enhancer of split 2 (TLE2), transcript variant 1, mRNA [NM_003260]	CGTCCTCAGTCCTGAGTTGTGACATCTCCAGAAATAACAAATACATTGTGACAGGCTCGG
A_33_P3570208	NR_036497	LPP-AS2	Hs.596639	339929	0.475	0.00201	LPP antisense RNA 2	Homo sapiens transducin-like enhancer of split 6 (TLE6), transcript variant 1, mRNA [NM_001143986]	AAGCGTTGGAATGGACGACTTCCTTGGCGTCTACAGCATGCCGGCGGGGACAAAAGTGTT
A_23_P87150	NM_004811	LPXN	Hs.125474	9404	0.334	7.3e-06	leupaxin	Homo sapiens transducin-like enhancer of split 6 (TLE6), transcript variant 2, mRNA [NM_024760]	ACATGGTGGGGCAAAAAGACAGCGTCATCCTGAGCGTCAAGTTCTCCCCCTTTGGCCAGT
A_33_P3286208	NM_203467	LRR1	Hs.451090	122769	0.363	5.07e-06	leucine rich repeat protein 1	Homo sapiens tolloid-like 1 (TLL1), transcript variant 1, mRNA [NM_012464]	AGAGGAGAAAAAGTCATTAACATTAACACCTATACTGTTCTATACTACTCCTACCCGTGT
A_23_P374919	NM_144702	LRRC71	Hs.491734	149499	0.329	0.00696	leucine rich repeat containing 71	Homo sapiens tolloid-like 1 (TLL1), transcript variant 2, mRNA [NM_001204760]	CTCATGTTTCTGACTTCTATTATGGCTTATTTTGGTCCTGCCTATAGCTTACATTATAGA
A_23_P147431	NM_002350	LYN	Hs.491767	4067	0.432	3.94e-05	v-yes-1 Yamaguchi sarcoma viral related oncogene homolog	Homo sapiens TM2 domain containing 1 (TM2D1), mRNA [NM_032027]	CTCTATGAGAGATAGCTTATTACTCTGATACTCTTTAATCTTTTACAAAGGCAAGTTGCC
A_24_P276490	NM_007260	LYPLA2	Hs.533479	11313	0.49	0.00146	lysophospholipase II	Homo sapiens TM4SF1 antisense RNA 1 (TM4SF1-AS1), transcript variant 1, long non-coding RNA [NR_109809]	GAGTTGAAGATGCCACAAGGACAAGAACTGAGGATGGTTTGCTCAGAGCTGATTTTTAGA
A_23_P150457	NM_006691	LYVE1	Hs.655332	10894	0.0926	0.000869	lymphatic vessel endothelial hyaluronan receptor 1	Homo sapiens transmembrane 4 L six family member 18 (TM4SF18), transcript variant 1, mRNA [NM_138786]	CATCTGCCTCATCAGAGTAGTCATGCAACTATCCAAGATACTGTGTGGAAGCTATTCAGT
A_23_P92441	NM_002358	MAD2L1	Hs.591697	4085	0.25	1.74e-06	MAD2 mitotic arrest deficient-like 1 (yeast)	Homo sapiens transmembrane protein 158 (gene/pseudogene) (TMEM158), mRNA [NM_015444]	AAATTGCTATTGCTGTAGTAAGAGAAGCTCTTTGTATCTGAACATAGTTGTATTTGAAAT
A_33_P3213204	NM_022149	MAGEF1	Hs.306123	64110	0.485	7.41e-06	melanoma antigen family F, 1	Homo sapiens transmembrane protein 164 (TMEM164), transcript variant 2, mRNA [NM_032227]	TACAGATGCACATGTTGAATGGAGCTCTTCTGGCATTGCTGTTTCCTGTGGTAAACACTC
A_24_P333567	NR_027447	MAN1B1-AS1	Hs.593896	100289341	0.453	0.000362	MAN1B1 antisense RNA 1 (head to head)	Homo sapiens transmembrane protein 171 (TMEM171), transcript variant 1, mRNA [NM_173490]	CTGAGAGTCCTGGAACTAACAGTCTGCTTCCGAATGAAAACCCCCCTTCATATTACAGTA
A_23_P207445	NM_002758	MAP2K6	Hs.463978	5608	0.479	8.11e-07	mitogen-activated protein kinase kinase 6	transmembrane protein 262 [Source:HGNC Symbol;Acc:49389] [ENST00000528029]	GGGAGAATTACAAAGATTAGGGGGTGTCAGATCGGGAAGGGGCCTCAAAGAGCCTGAGTT
A_33_P3400192	NM_001135044	MAPK9	Hs.484371	5601	0.262	0.00131	mitogen-activated protein kinase 9	Homo sapiens transmembrane protein 262 (TMEM262), transcript variant 1, mRNA [NM_001282448]	TAAGGAGGGGGAAGCAAAAGGCTGCCTCGGGTGTTTTAATAAAGTTGTTGTTTATTTCCA
A_23_P120270	NM_139279	MCFD2	Hs.662152	90411	0.279	3.94e-09	multiple coagulation factor deficiency 2	Homo sapiens transmembrane protein 177 (TMEM177), transcript variant 2, mRNA [NM_030577]	ACTATGAGGGACTATTCAGGGGCTATGAATCTGAGCCTTTGTTTCTTGAACTGTAAAGTG
A_33_P3867534	NM_182751	MCM10	Hs.198363	55388	0.324	0.000536	minichromosome maintenance complex component 10	Homo sapiens transmembrane protein 180 (TMEM180), mRNA [NM_024789]	TACTATGTGGACACCTTTGTCTCAGTGTACAAGATCAACAAAATGGCCTTCTGGGTCGGA
A_32_P103633	NM_004526	MCM2	Hs.477481	4171	0.367	1.26e-08	minichromosome maintenance complex component 2	Homo sapiens transmembrane protein 45A (TMEM45A), mRNA [NM_018004]	CTACTATTTGTAACTCCTTGACCATGGAATTATACTTGTTTATCTTGTTGCTGCAATGAG
A_23_P370989	NM_005914	MCM4	Hs.460184	4173	0.341	1.09e-07	minichromosome maintenance complex component 4	Homo sapiens transmembrane protein 97 (TMEM97), mRNA [NM_014573]	ATCTGGAAGTGTGCTAGTATGCTCCCTAGTGGATAACTTAATCTTTTAATACAGTTCCGT
A_21_P0000063	NM_001166346	MDFIC	Hs.741413	29969	0.424	1.74e-05	MyoD family inhibitor domain containing	Homo sapiens transmembrane inner ear (TMIE), mRNA [NM_147196]	ATTTGTGAATAAAGCTGATTGCCTTCTCAGAGCCAGGCCTAGAAAATGGCCTCCTGAGAT
A_23_P8196	NM_002395	ME1	Hs.21160	4199	0.406	4.67e-05	malic enzyme 1, NADP(+)-dependent, cytosolic	Homo sapiens tropomodulin 4 (muscle) (TMOD4), mRNA [NM_013353]	AGGCCATGACCCGAAACAATGAACTACGTCGCCAGCAAAAGAAGAGATAACACTGCATTT
A_33_P3253528	NM_004275	MED20	Hs.278434	9477	0.408	0.0124	mediator complex subunit 20	Homo sapiens transmembrane protease, serine 15 (TMPRSS15), mRNA [NM_002772]	TGCAGGCTATGAAGAAGGAGGAATAGATTCTTGTCAGGGGGATTCAGGAGGACCATTAAT
A_23_P330999	NM_015979	MED23	Hs.29679	9439	0.451	0.000463	mediator complex subunit 23	Homo sapiens thymosin beta 15a (TMSB15A), mRNA [NM_021992]	TGTAGTTCTTGCATCCTATACTGGATAAGCCTGTTTTAACCTGCTATGATGGGTGCTTCC
A_23_P301877	NM_004269	MED27	Hs.374262	9442	0.467	0.00273	mediator complex subunit 27	Homo sapiens tumor necrosis factor receptor superfamily, member 11b (TNFRSF11B), mRNA [NM_002546]	ACGCACTAAAGCACTCAAAGACGTACCACTTTCCCAAAACTGTCACTCAGAGTCTAAAGA
A_24_P914940	NM_001145784	MEF2BNB	Hs.153629	729991	0.475	1.29e-05	MEF2B neighbor	Homo sapiens tumor necrosis factor (ligand) superfamily, member 10 (TNFSF10), transcript variant 1, mRNA [NM_003810]	GCAACAATCCATCTCTCAAGTAGTGTATCACAGTAGTAGCCTCCAGGTTTCCTTAAGGGA
A_23_P94422	NM_014791	MELK	Hs.184339	9833	0.359	1.53e-05	maternal embryonic leucine zipper kinase	Homo sapiens tumor necrosis factor (ligand) superfamily, member 10 (TNFSF10), transcript variant 1, mRNA [NM_003810]	CTAACTGACCTGGAAAGAAAAAGCAATAACCTCAAAGTGACTATTCAGTTTTCAGGATGA
A_23_P415021	NM_014033	METTL7A	Hs.744021	25840	0.169	4.78e-07	methyltransferase like 7A	Homo sapiens tumor necrosis factor (ligand) superfamily, member 13 (TNFSF13), transcript variant gamma, mRNA [NM_172088]	ATCTGCTGTATAGCCAGGTCCTGTTTCAAGACGTGACTTTCACCATGGGTCAGGTGGTGT
A_33_P3320277	NM_014874	MFN2	Hs.376681	9927	0.372	0.0104	mitofusin 2	Homo sapiens troponin C type 2 (fast) (TNNC2), mRNA [NM_003279]	GACTTCGACGAGTTCCTGAAGATGATGGAGGACGTGCAGTAAGGAGTGGACAGTCGCCTC
A_33_P3272231	NM_001136493	MFSD2A	Hs.655177	84879	0.229	0.000122	major facilitator superfamily domain containing 2A	Homo sapiens troponin I type 2 (skeletal, fast) (TNNI2), transcript variant 1, mRNA [NM_003282]	GGAGCGGGACCTGCGAGACGTGGGTGACTGGAGGAAGAACATCGAGGAGAAGTCTGGCAT
A_19_P00321715	NR_024430	MIR100HG	Hs.732590	399959	0.307	3.22e-07	mir-100-let-7a-2 cluster host gene (non-protein coding)	Homo sapiens troponin T type 2 (cardiac) (TNNT2), transcript variant 1, mRNA [NM_000364]	AACAGGAGGAAGGCTGAGGATGAGGCCCGGAAGAAGAAGGCTTTGTCCAACATGATGCAT
A_24_P409250	ENST00000534745	MIR3654	Hs.144835	100500804	0.451	0.0232	microRNA 3654	Homo sapiens tenascin R (TNR), mRNA [NM_003285]	GGGAACGTGGAGGATGAGTTCTGGCTGGGGCTGGACAATATACACAGGATCACATCCCAG
A_23_P252335	NM_018944	MIS18A	Hs.190518	54069	0.486	0.00204	MIS18 kinetochore protein A	Homo sapiens TNRC6C antisense RNA 1 (TNRC6C-AS1), long non-coding RNA [NR_040071]	TAAAGCAAAACAATGGAAAATCTGAGTTCACTCGTGAGAGAGGTACGTATGTGAGCTCTG
A_24_P346855	NM_002417	MKI67	Hs.80976	4288	0.182	0.000502	marker of proliferation Ki-67	Homo sapiens tenascin XB (TNXB), transcript variant XB, mRNA [NM_019105]	AGTTCTCGGTGCCCTTCACGGAAATGAAGCTGAGACCAAGAAACTTTCGCTCCCCAGCGG
A_33_P3388135	NM_018848	MKKS	Hs.472119	8195	0.493	1.8e-06	McKusick-Kaufman syndrome	Homo sapiens topoisomerase (DNA) II alpha 170kDa (TOP2A), mRNA [NM_001067]	TGTGAGGCGATTATTTTAAGTAATTATCTTACCAAGCCCAAGACTGGTTTTAAAGTTACC
A_23_P133123	NM_032117	MND1	Hs.294088	84057	0.435	0.0061	meiotic nuclear divisions 1 homolog (S. cerevisiae)	Homo sapiens tenascin XB (TNXB), transcript variant XB-S, mRNA [NM_032470]	CTTCTCTGCCAGCGATCTCGCAGCACTGTGTTTACAGGGGGGAGGGGAGGGGTTCGTACA
A_32_P122793	NR_026920	MORC2-AS1	Hs.592202	150291	0.345	0.0117	MORC2 antisense RNA 1	Homo sapiens TOLLIP antisense RNA 1 (head to head) (TOLLIP-AS1), long non-coding RNA [NR_029409]	TTTTTGGCTTTTATCTTACATATAAACAAGCGTACCCAGGTGGACGCCTTCCTCCTCGTG
A_33_P3268466	NM_004870	MPDU1	Hs.246381	9526	0.446	0.00366	mannose-P-dolichol utilization defect 1	Homo sapiens tumor protein D52-like 1 (TPD52L1), transcript variant 2, mRNA [NM_001003395]	CTCCTTTATGATGTGCATGTCCTTGAAGGCTGAATGAACAGTCCCTTTCAGTTCAGCAGA
A_23_P71053	NM_016447	MPP6	Hs.533355	51678	0.435	0.00942	membrane protein, palmitoylated 6 (MAGUK p55 subfamily member 6)	Homo sapiens tumor protein D52-like 1 (TPD52L1), transcript variant 5, mRNA [NM_001292026]	TGATGAATGAATTAAAACAGAACTTCAGCAAAAGCTGGCATGACATGCAGACTACCACTG
A_33_P3223088	ENST00000409374	MRPL19		9801	0.464	0.0415	mitochondrial ribosomal protein L19	Homo sapiens tropomyosin 1 (alpha) (TPM1), transcript variant 3, mRNA [NM_001018004]	ACAACATGTGAAAACCTCCTTAGCTGCGACCACATTCTTTCATTTTGTTTTGTTTTGTTT
A_33_P3311403	NM_130385	MRVI1	Hs.501898	10335	0.305	0.013	murine retrovirus integration site 1 homolog	Homo sapiens tubulin polymerization-promoting protein family member 2 (TPPP2), mRNA [NM_173846]	GAAGAGATGACTGACAACACAGGCTATGTGAGTGGTTACAAGGGTTCTGGCACCTACGAT
A_33_P3380056	NM_001198807	MSANTD3	Hs.530272	91283	0.428	0.00132	Myb/SANT-like DNA-binding domain containing 3	Homo sapiens tubulin polymerization-promoting protein family member 3 (TPPP3), transcript variant 1, mRNA [NM_016140]	GCGTCACTAAAGCAAAAACAGGGGGTGCTGTAGACCGGCTGACGGACACCAGCAGATACA
A_24_P146683	NM_002443	MSMB	Hs.255462	4477	0.257	9.67e-06	microseminoprotein, beta-	Homo sapiens TPT1 antisense RNA 1 (TPT1-AS1), long non-coding RNA [NR_024458]	CGGCAGCTCGGGAATGGGGGCTCGGAGCGCGGCGGCCAAGTTTTATGTTATGTATATTTT
A_33_P3307113	NM_001044264	MSMP	Hs.571601	692094	0.305	4.53e-05	microseminoprotein, prostate associated	Homo sapiens TPX2, microtubule-associated (TPX2), mRNA [NM_012112]	AGAGAACCCATTTCTCCAGACTTTTACCTACCCGTGCCTGAGAAAGCATACTTGACAACT
A_23_P61426	NM_012331	MSRA	Hs.490981	4482	0.48	9.33e-05	methionine sulfoxide reductase A	Homo sapiens TraB domain containing 2B (TRABD2B), mRNA [NM_001194986]	AGGGTCATGGCGCTTCTACGGGAGAACGAGGACAAGATCTGCTTCTTTGCCTTCGGAGCA
A_23_P110430	NM_002448	MSX1	Hs.424414	4487	0.317	0.000108	msh homeobox 1	Homo sapiens TNF receptor-associated factor 5 (TRAF5), transcript variant 1, mRNA [NM_004619]	TGGTTTGCTTAGGAGTTCAGAGTTCCTTCATCATCGAAATAGTGATTAAGTGATCCCAGA
A_23_P37983	NM_005947	MT1B	Hs.656629	4490	0.482	0.000132	metallothionein 1B	Homo sapiens TLR4 interactor with leucine-rich repeats (TRIL), mRNA [NM_014817]	CTAATGCCTGGATCTGTGTTCTACTTTAGTTTCACTGGGAAGTCTTTCAGTGGGAGATGA
A_23_P427703	NR_001447	MT1L	Hs.647358	4500	0.453	4.56e-05	metallothionein 1L (gene/pseudogene)	Homo sapiens tripartite motif containing 14 (TRIM14), transcript variant 2, mRNA [NM_033219]	TCGACCGGCTCGGCGTCTTCCTGGACTACGAGGCCGGCGTCCTCGCCTTCTACGACGTGA
A_33_P3236868	NM_005952	MT1X	Hs.374950	4501	0.422	8.31e-06	metallothionein 1X	Homo sapiens thyroid hormone receptor interactor 13 (TRIP13), transcript variant 1, mRNA [NM_004237]	GGTCAGTTACTGGTCTCTTTCTCCGAATGTTATGTTTTGCTTTTATCTCACAGTAAAATA
A_23_P253752	NM_138419	MTFR2	Hs.121536	113115	0.349	5.34e-05	mitochondrial fission regulator 2	Homo sapiens trophinin associated protein (TROAP), transcript variant 2, mRNA [NM_001100620]	AGCTCCTGGAAAGCTCTTTGCTCTTAGAAGATCTCCCTTTCCTCCAGCAAAATGTCATCT
A_21_P0000101	NM_001190470	MTRNR2L2	Hs.666077	100462981	0.485	5.03e-06	MT-RNR2-like 2	Homo sapiens thyroid hormone receptor interactor 13 (TRIP13), transcript variant 2, mRNA [NM_001166260]	GATGACAACTTTACTGTTTTCAGACAAGAACGTCAACAGCAACCTCATCACCTGGAACCG
A_21_P0000107	NM_001190489	MTRNR2L7	Hs.727092	100288485	0.495	0.0125	MT-RNR2-like 7	Homo sapiens triple QxxK/R motif containing (TRIQK), transcript variant 1, mRNA [NM_001171796]	ATGACTGTAAGATCTTGAGAGTATGTTCTTACTCATTTCTGTAATTGCAGTAGTGTAGTC
A_23_P143190	NM_002466	MYBL2	Hs.179718	4605	0.18	8.52e-10	v-myb avian myeloblastosis viral oncogene homolog-like 2	Homo sapiens trophinin (TRO), transcript variant 3, mRNA [NM_016157]	CCCCATGTTTACAGATACCGCTAATAAATTGCAGTAGTCCTTCCCATGGAGCCAAAGTAC
A_23_P360240	NM_138768	MYEOV	Hs.523848	26579	0.273	7.52e-08	myeloma overexpressed	Homo sapiens trophinin associated protein (TROAP), transcript variant 1, mRNA [NM_005480]	TGCCCTGCCGTACTTCTTCCTTTTAGCCCTTATTTATTGTCGGTCTGCCCATGGGACTGG
A_23_P104438	NM_032578	MYPN	Hs.55205	84665	0.43	0.00115	myopalladin	transient receptor potential cation channel, subfamily M, member 8 [Source:HGNC Symbol;Acc:17961] [ENST00000355722]	AATTGCGATGCTGAGGTACCGGTGGGACAGGAGGAGGTCTGCTAGGTCACATGGAAGAAA
A_23_P113825	NM_144653	NACC2	Hs.112895	138151	0.367	0.000131	NACC family member 2, BEN and BTB (POZ) domain containing	Homo sapiens testis specific, 10 (TSGA10), transcript variant 1, mRNA [NM_025244]	TCTCTGAATCTCTGTTCTAATGTGCCATGTTGCAGTGATCTGAGATGACTTATAAAAACA
A_23_P144369	NM_153757	NAP1L5	Hs.12554	266812	0.461	2.37e-07	nucleosome assembly protein 1-like 5	TSC22 domain family, member 2 [Source:HGNC Symbol;Acc:29095] [ENST00000361875]	CTGTCAACAGTAGTTTGGTAGCGTGCATTAGCTTTAACTGTAATGTTTGATGTTTTTGAA
A_23_P55990	NM_003827	NAPA	Hs.730799	8775	0.479	0.000736	N-ethylmaleimide-sensitive factor attachment protein, alpha	Homo sapiens testis-specific serine kinase substrate (TSKS), mRNA [NM_021733]	CTGCGGGCCAAGAACCTACTGCTGACAGACAAGATGAAGCCAGAGGAGAAGATGGCCACT
A_19_P00811284	NM_002482	NASP	Hs.319334	4678	0.474	0.00135	nuclear autoantigenic sperm protein (histone-binding)	Homo sapiens TTC28 antisense RNA 1 (TTC28-AS1), transcript variant 1, long non-coding RNA [NR_026963]	AACCCAAAGTGACACATGCCTGGCGGGATGTTCAGTCTCTGTAAACCCATATGGTTTTTT
A_32_P71447	NM_015261	NCAPD3	Hs.438550	23310	0.33	0.0178	non-SMC condensin II complex, subunit D3	Homo sapiens tetraspanin 5 (TSPAN5), mRNA [NM_005723]	AGTCGTTGCGCCGTGAATCTCTACTGTAGCCATGAATTTATGGACAGTTAGATGCTTACC
A_33_P3230254	NM_022346	NCAPG	Hs.567567	64151	0.238	2.72e-05	non-SMC condensin I complex, subunit G	Homo sapiens testis specific protein, Y-linked 26, pseudogene (TSPY26P), non-coding RNA [NR_002781]	ATTTGGAGGTGAGGGAGCTCAGGCACTCTAGGACAGGTTGCAAATTCAAGTTCCGCTTTT
A_23_P132644	NM_020792	NCEH1	Hs.444099	57552	0.498	8.51e-06	neutral cholesterol ester hydrolase 1	Homo sapiens TTC28 antisense RNA 1 (TTC28-AS1), transcript variant 1, long non-coding RNA [NR_026963]	ATGAACATCTTAGAAGCAGCCACTGGCACAGGCCACAGAGACACGAGGACACACTGAGCG
A_23_P138194	NM_000433	NCF2	Hs.587558	4688	0.31	0.000701	neutrophil cytosolic factor 2	Homo sapiens tweety family member 2 (TTYH2), transcript variant 1, mRNA [NM_032646]	TCATTCCTTACCCTGGTTAGGTCACTACTTTTGCAGATTTTGCTGGCACTGATCTGGAGA
A_24_P182122	ENST00000361390	ND1	Hs.374596	4535	0.444	0.00121	NADH dehydrogenase, subunit 1 (complex I)	Homo sapiens tetratricopeptide repeat domain 29 (TTC29), mRNA [NM_031956]	CTTACTACTTGGGCTTAGCACACTTAGCTGCTGAGGAATATGAAACAGCATTAACAGTAA
A_23_P50108	NM_006101	NDC80	Hs.414407	10403	0.203	6.09e-06	NDC80 kinetochore complex component	Homo sapiens TTK protein kinase (TTK), transcript variant 1, mRNA [NM_003318]	TGTTTGGTCCTTAGGATGTATTTTGTACTATATGACTTACGGGAAAACACCATTTCAGCA
A_33_P3329255	ENST00000398701	NDST2		8509	0.492	0.000358	N-deacetylase/N-sulfotransferase (heparan glucosaminyl) 2	Homo sapiens tubulin tyrosine ligase-like family, member 5 (TTLL5), mRNA [NM_015072]	ATGTGCTCGTGACTTCCTATGATCCTCTTGTCATCTATCTCTATGAAGAAGGATTGGCTA
A_33_P3249534	NM_005382	NEFM	Hs.458657	4741	0.253	0.00275	neurofilament, medium polypeptide	Homo sapiens testis-specific transcript, Y-linked 5 (non-protein coding) (TTTY5), long non-coding RNA [NR_001541]	CACCTCTGGCCAAACAAAGGTACACAAGGGGAAACAGGTGCAGGTGTGTACAGGCGTGCA
A_23_P163087	NM_007361	NID2	Hs.369840	22795	0.465	0.000176	nidogen 2 (osteonidogen)	Homo sapiens tubulin, alpha 1c (TUBA1C), mRNA [NM_032704]	ATCTGTGACATCTGTTGTAGAAACCTCAATATCGAGCGCCCAACCTACACTAACCTTAAC
A_23_P48109	NM_016533	NINJ2	Hs.656450	4815	0.497	0.0232	ninjurin 2	Homo sapiens tubulin, epsilon 1 (TUBE1), mRNA [NM_016262]	GGAGGTTTTGCTTCTTCTTTAGATAACAACTTGTTTGCCCAAAAGAATCCTAATTTGTAC
A_24_P38572	NM_022917	NOL6	Hs.493709	65083	0.481	0.000293	nucleolar protein 6 (RNA-associated)	Homo sapiens tubulin, gamma 1 (TUBG1), mRNA [NM_001070]	GCCTGCAAACACATTTACTTCTCCTCTTATGAGACTATTTATCTTTAATAAAGCACTGGA
A_33_P3258824	NM_001200001	NOTCH2	Hs.487360	4853	0.481	1.24e-05	notch 2	Homo sapiens tubulin, gamma 1 (TUBG1), mRNA [NM_001070]	CGATGTGGTGGTCCAGCCTTACAATTCACTCCTCACACTCAAGAGGCTGACGCAGAATGC
A_23_P206661	NM_000903	NQO1	Hs.406515	1728	0.251	0.000124	NAD(P)H dehydrogenase, quinone 1	Homo sapiens tubby like protein 1 (TULP1), transcript variant 1, mRNA [NM_003322]	GCGGGTAGGACGGAGATGAAGAACATCTGGAGTTGGAGCCGCACATCTGGTTTCGGAGTT
A_23_P132856	NM_198565	NRROS	Hs.702186	375387	0.304	2.59e-07	negative regulator of reactive oxygen species	Homo sapiens thioredoxin domain containing 11 (TXNDC11), mRNA [NM_015914]	GAAACCACTTCTCTACATCCCATCTCAATCAGAATTACTAGATTTTCTCTCAAACTACGA
A_23_P74349	NM_145697	NUF2	Hs.651950	83540	0.271	5.43e-05	NUF2, NDC80 kinetochore complex component	Homo sapiens thioredoxin domain containing 2 (spermatozoa) (TXNDC2), transcript variant 1, mRNA [NM_032243]	GACGCTGACAACTGTGAGGAGGTGGTGAGAGAGTGCGCCATCATGTGTGTCCCAACCTTT
A_33_P3273063	NM_198887	NUP43	Hs.510375	348995	0.49	0.0048	nucleoporin 43kDa	Homo sapiens thymidylate synthetase (TYMS), mRNA [NM_001071]	ACATGTATGTGCATTTCAATCCCACGTACTTATAAAGAAGGTTGGTGAATTTCACAAGCT
A_33_P3303951	NM_007342	NUPL2	Hs.408241	11097	0.412	0.00233	nucleoporin like 2	Homo sapiens UBA6 antisense RNA 1 (head to head) (UBA6-AS1), long non-coding RNA [NR_015439]	TTGTGAGGAGATTTCATGACAGATGGCAGGAAGCTTCGTGGAGAGATTTCTGAAGACACT
A_33_P3350488	NM_016359	NUSAP1	Hs.615092	51203	0.287	2.19e-06	nucleolar and spindle associated protein 1	Homo sapiens ubiquitin associated protein 2-like (UBAP2L), transcript variant 3, mRNA [NM_001287815]	AATGCATCGGCCACCCCTTTCCAACAGCCGAGTGGATATGGGTCTCATGGATACAACACT
A_23_P64828	NM_002534	OAS1	Hs.524760	4938	0.3	0.00356	2'-5'-oligoadenylate synthetase 1, 40/46kDa	Homo sapiens ubiquitin associated protein 2-like (UBAP2L), transcript variant 3, mRNA [NM_001287815]	TGGATATGGGTCTCATGGATACAACACTGGAAGAAAATATCCACCCCCTTACAAGCATTT
A_23_P139786	NM_003733	OASL	Hs.118633	8638	0.307	0.00663	2'-5'-oligoadenylate synthetase-like	Homo sapiens ubiquitin-conjugating enzyme E2C (UBE2C), transcript variant 4, mRNA [NM_181801]	TTGTCTTTTAAATTAAGCCTCGGTTGAGCCCTTGTATATTAAATAAATGCATTTTTGTCC
A_23_P379614	NM_007280	OIP5	Hs.661645	11339	0.23	1.41e-07	Opa interacting protein 5	Homo sapiens ubiquitin-conjugating enzyme E2, J2 (UBE2J2), transcript variant 3, mRNA [NM_194458]	TCTCAGCATTTACAAATGTGTTTACAGTCAGAATGAAACACATTCCTTCTAGAAAGTGCT
A_24_P258235	NM_001004739	OR5L2	Hs.528356	26338	0.423	0.00135	olfactory receptor, family 5, subfamily L, member 2	Homo sapiens ubiquitin-conjugating enzyme E2N-like (UBE2NL), transcript variant coding, mRNA [NM_001012989]	TTATTTTCATGTGGTCATTGCTGGGGAATCAAAGGATTCCCCCTTTGAGGGAGGGACTTT
A_23_P1819	NM_012378	OR8B8	Hs.351822	26493	0.493	0.000592	olfactory receptor, family 8, subfamily B, member 8	Homo sapiens ubiquitin-conjugating enzyme E2Q family member 2 pseudogene 1 (UBE2Q2P1), non-coding RNA [NR_003661]	GTGGACTCTGCAGATTATATAACCTTCCTAAGCACCCGAATGTTGAGATGCCAGATCAAC
A_23_P45799	NM_004153	ORC1	Hs.17908	4998	0.217	0.00103	origin recognition complex, subunit 1	Homo sapiens ubiquitin-conjugating enzyme E2T (putative) (UBE2T), mRNA [NM_014176]	TAGGGGACTTGTCCTGGTTCATCTTAGTTAATGTGTTCTTTGCCAAGGTGATCTAAGTTG
A_23_P100344	NM_014321	ORC6	Hs.49760	23594	0.323	1.65e-06	origin recognition complex, subunit 6	Homo sapiens ubiquitin carboxyl-terminal hydrolase L5 (UCHL5), transcript variant 1, mRNA [NM_015984]	GAAGGAAGCATAATTATCTGCCTTTCATTATGGAATTGTTAAAGACTTTAGCAGAACACC
A_23_P57474	NM_030758	OSBP2	Hs.517546	23762	0.362	0.000146	oxysterol binding protein 2	Homo sapiens ubiquitin-conjugating enzyme E2S (UBE2S), mRNA [NM_014501]	TGTCTCTAAGTTATTTAAATTATGGCTGGGGTCGGGGAGGGTACAGGGGGCACTGAGACC
A_23_P207811	NM_006451	PAIP1	Hs.482038	10605	0.313	1.24e-06	poly(A) binding protein interacting protein 1	Homo sapiens uncoupling protein 2 (mitochondrial, proton carrier) (UCP2), mRNA [NM_003355]	GGTTCCTGGAACGTGGTGATGTTCGTCACCTATGAGCAGCTGAAACGAGCCCTCATGGCT
A_23_P161481	NM_014431	PALD1	Hs.202351	27143	0.249	0.00154	phosphatase domain containing, paladin 1	Homo sapiens ubiquitin-like with PHD and ring finger domains 1 (UHRF1), transcript variant 2, mRNA [NM_013282]	TGTATTAGGGAAGAATGAGACAATTTTGTGTAGGCTTTTTCTAAAGTCCAGTACTTTGTC
A_23_P87769	NM_017915	PARPBP	Hs.330663	55010	0.399	9.81e-07	PARP1 binding protein	Homo sapiens UDP-glucose ceramide glucosyltransferase (UGCG), mRNA [NM_003358]	GCAGGAGGACTTATAGCTTTTGCTCAGTACATTGCCGAAGATTACTTTATGGCCAAAGCG
A_21_P0005447	NR_028090	PAXIP1-AS1	Hs.193172	202781	0.487	9.21e-05	PAXIP1 antisense RNA 1 (head to head)	Homo sapiens ubiquitin-like with PHD and ring finger domains 1 (UHRF1), transcript variant 3, mRNA [NM_001290050]	GGCTTAACTTAAACAGGTAGTGTTTCCTCCGTTCCCTAAAAAGGTTTGTCTTCCTTTTTT
A_32_P62997	NM_018492	PBK	Hs.104741	55872	0.119	4.62e-06	PDZ binding kinase	Homo sapiens UL16 binding protein 1 (ULBP1), mRNA [NM_025218]	CTCTGCACTATGAACCCAAACCCAGCTCAAAAAGATAAAATCTAGTCATTTAAGATAATC
A_24_P312519	NM_001033083	PBLD	Hs.198158	64081	0.491	0.0331	phenazine biosynthesis-like protein domain containing	Homo sapiens unkempt family zinc finger (UNK), transcript variant 2, long non-coding RNA [NR_038131]	CATCTGGTGACCTGTCACTTCAGGATTTGTGTGAATCAGACCATCTAAATATAATATAAA
A_33_P3258612	NM_002592	PCNA	Hs.147433	5111	0.482	6.37e-05	proliferating cell nuclear antigen	Homo sapiens uracil phosphoribosyltransferase (FUR1) homolog (S. cerevisiae) (UPRT), transcript variant 1, mRNA [NM_145052]	AGCTTAAGCTGCTGCCTATGAATGATCAGATACGGGAGCTACAGACCATCATCCGTGACA
A_33_P3224705	ENST00000391611	PCNXL4		64430	0.476	0.00142	pecanex-like 4 (Drosophila)	Homo sapiens ubiquinol-cytochrome c reductase, complex III subunit X (UQCR10), transcript variant 2, mRNA [NM_001003684]	CTGCTTCTACATTGGTTGCTTTGTTAACTCTACCTGATCTTCACTTGTCAGTAATTTGAG
A_33_P3645465	NR_026932	PDCD4-AS1	Hs.599931	282997	0.467	0.00101	PDCD4 antisense RNA 1	Homo sapiens U6 snRNA biogenesis 1 (USB1), transcript variant 3, mRNA [NM_001204911]	TGCTAGTGTCTCAGAGAATAAAGGACAGAACCAGTCCAAGTCAAAGCACTTACCTAGCTG
A_23_P401106	NM_002599	PDE2A	Hs.503163	5138	0.494	0.000478	phosphodiesterase 2A, cGMP-stimulated	Homo sapiens ubiquitin specific peptidase 10 (USP10), transcript variant 2, mRNA [NM_005153]	GGAGAATTGAGTTTGGTGTCAATGAAGTCATTGAACCCAGTGACACTTTGCTGAGAACCC
A_24_P280029	NM_020315	PDXP	Hs.632762	57026	0.495	0.000462	pyridoxal (pyridoxine, vitamin B6) phosphatase	Homo sapiens vesicle-associated membrane protein 4 (VAMP4), transcript variant 1, mRNA [NM_003762]	GTGATTCTGCAGAAACTTGTGCACTGGATATCTTGACAATATGAATATAAAACTCCCTAA
A_23_P402610	NM_012393	PFAS	Hs.573976	5198	0.447	5.1e-06	phosphoribosylformylglycinamidine synthase	Homo sapiens vasohibin 2 (VASH2), transcript variant 1, mRNA [NM_024749]	AAAGATGCTGAGGGCTGACATAAGGAAGGAGCTGGAGAAATATGCCAGGGACATGAGAAT
A_23_P420334	NM_152595	PGBD4	Hs.156317	161779	0.484	0.0432	piggyBac transposable element derived 4	Homo sapiens vesicle amine transport 1-like (VAT1L), mRNA [NM_020927]	TAATCGCAAATTACTCCAGATGGTTAAAGAAAACCCTTTCAGAATACAGAACGAGAAAAC
A_23_P126623	NM_002631	PGD	Hs.464071	5226	0.481	2.96e-06	phosphogluconate dehydrogenase	Homo sapiens versican (VCAN), transcript variant 1, mRNA [NM_004385]	ACTTCCTGTGCCTTTCCTATCACCTCGAGAAGTAATTATCAGTTGGTTTGGATTTTTGGA
A_33_P3406778	ENST00000405431	PGF	Hs.252820	5228	0.443	0.000169	placental growth factor	Homo sapiens vascular endothelial growth factor A (VEGFA), transcript variant 6, mRNA [NM_001025370]	CCAGCACATAGGAGAGATGAGCTTCCTACAGCACAACAAATGTGAATGCAGACCAAAGAA
A_24_P119577	NM_001048183	PHACTR4	Hs.225641	65979	0.47	0.00141	phosphatase and actin regulator 4	Homo sapiens vascular endothelial growth factor A (VEGFA), transcript variant 1, mRNA [NM_001025366]	AGTGTTTTATATACGGTACTTATTTAATATCCCTTTTTAATTAGAAATTAAAACAGTTAA
A_23_P130040	NM_002634	PHB	Hs.514303	5245	0.468	4.24e-05	prohibitin	Homo sapiens vascular endothelial growth factor C (VEGFC), mRNA [NM_005429]	TTTCTGCCAATGACCAAACAGCCAAGATTTTCCTCTTGTGATTTCTTTAAAAGAATGACT
A_23_P379794	NM_178517	PIGW	Hs.378885	284098	0.458	0.0133	phosphatidylinositol glycan anchor biosynthesis, class W	Homo sapiens vasoactive intestinal peptide receptor 1 (VIPR1), transcript variant 1, mRNA [NM_004624]	TCTGATAGGAATGTGAAAGCACGGACTCTTACTGCTAACTTTTGTGTATCGTAACCAGCC
A_33_P3278058	NM_138789	PIH1D2	Hs.420662	120379	0.483	6.83e-05	PIH1 domain containing 2	Homo sapiens very low density lipoprotein receptor (VLDLR), transcript variant 1, mRNA [NM_003383]	TCTAAACAAATAATACCCCCGTCGGAATGGTAACCGAGCCAGCAGCTGAAGTCTCTTTTT
A_23_P200710	NM_002646	PIK3C2B	Hs.497487	5287	0.448	2.25e-05	phosphatidylinositol-4-phosphate 3-kinase, catalytic subunit type 2 beta	Homo sapiens VLDLR antisense RNA 1 (VLDLR-AS1), long non-coding RNA [NR_015375]	ATAAAAGGACATCTCATCCTTTGTTTTCTGCCTATGCTTTCACCATACCCATTCCCATGT
A_33_P3593774	NM_003629	PIK3R3	Hs.655387	8503	0.285	0.000529	phosphoinositide-3-kinase, regulatory subunit 3 (gamma)	Homo sapiens vaccinia related kinase 1 (VRK1), mRNA [NM_003384]	GACTTTTTTCTCCTTTTCTATTTGAACTGTTTTATTTTCCTGTGAGTCTTGCGAGGTGGA
A_33_P3628409	NR_037701	PKI55	Hs.56876	150967	0.411	0.00011	DKFZp434H1419	Homo sapiens V-set and immunoglobulin domain containing 1 (VSIG1), transcript variant 2, mRNA [NM_182607]	TTCTTCCCCTGTTGAAAAGCTTTCTCATGATCATATTTCACCCACATCTCACCTTGAAGA
A_33_P3397443	NM_182687	PKMYT1	Hs.732385	9088	0.233	1.36e-06	protein kinase, membrane associated tyrosine/threonine 1	Homo sapiens VPS9D1 antisense RNA 1 (VPS9D1-AS1), long non-coding RNA [NR_036480]	TGATCCTTTGTGCAGCGGCTGCTGGCCTCTCAAACTTAATGTGTTCATTGCGGAACTTGC
A_24_P294408	NM_015900	PLA1A	Hs.437451	51365	0.153	2.52e-05	phospholipase A1 member A	PREDICTED: Homo sapiens vesicle transport through interaction with t-SNAREs 1A (VTI1A), transcript variant X8, mRNA [XM_006717637]	CTTCCCGCCAGTCCAGAGAGGGTTCCTAATTGGCTTTCCATTAAAGAGAAAATAGACTAC
A_23_P11685	NM_024420	PLA2G4A	Hs.497200	5321	0.203	5.56e-09	phospholipase A2, group IVA (cytosolic, calcium-dependent)	Homo sapiens vault RNA 1-3 (VTRNA1-3), vault RNA [NR_026705]	TTAGCTCAGCGGTTACTTCGCGTGTCATCAAACCACCTCTCTGGGTTGTTCGAGACCCGC
A_23_P103465	NM_000929	PLA2G5	Hs.319438	5322	0.473	0.0142	phospholipase A2, group V	Homo sapiens von Willebrand factor A domain containing 5B2 (VWA5B2), mRNA [NM_138345]	CACAGTGGAAGGGTAGAGAGCCACAGTCCCCAAATCCTATGCAATAAAGTGCCTCTTAGG
A_23_P145096	NM_005084	PLA2G7	Hs.584823	7941	0.469	0.0069	phospholipase A2, group VII (platelet-activating factor acetylhydrolase, plasma)	Homo sapiens WD repeat domain 4 (WDR4), transcript variant 2, mRNA [NM_033661]	TCTACAAGGCCACGTTCGACAACGTGACCTCCTACCTGAAGAAGAAAGAGGAGAGACTGC
A_23_P82868	NM_000930	PLAT	Hs.491582	5327	0.372	4.06e-05	plasminogen activator, tissue	WD repeat domain 5 [Source:HGNC Symbol;Acc:12757] [ENST00000608937]	CTGGTGTCTGTGTACAGGGCGTGCTGTCTGTGGAAACGCGAGGGCACACTAGCACTTTCC
A_33_P3289865	NM_006226	PLCL1	Hs.153322	5334	0.461	1.55e-07	phospholipase C-like 1	Homo sapiens WD repeat domain 62 (WDR62), transcript variant 1, mRNA [NM_001083961]	GCCCTGCTGCTTCTGAGGACTTAGGTATTTTAAGCGAATAAACTGACAGCTTTGAGGAAT
A_24_P6517	NM_001029884	PLEKHG1	Hs.189781	57480	0.497	0.00299	pleckstrin homology domain containing, family G (with RhoGef domain) member 1	Homo sapiens WD repeat domain 66 (WDR66), transcript variant 1, mRNA [NM_144668]	CCAGGATGGTCAGTGAAGTTACCAGGAATGTTTAAAGCACAAAGGACTTTGGGTGTGTGT
A_23_P118174	NM_005030	PLK1	Hs.592049	5347	0.211	2.32e-10	polo-like kinase 1	Homo sapiens WD repeat domain 66 (WDR66), transcript variant 1, mRNA [NM_144668]	GGGACTTCAGATCTTACCAGTTGACGGCAATCCACATAAGACATCTGCTATTGTTTGCCA
A_23_P155969	NM_014264	PLK4	Hs.172052	10733	0.268	0.000127	polo-like kinase 4	Homo sapiens WD repeat domain 77 (WDR77), mRNA [NM_024102]	GCATCCCTGGGTTCTTGGAAGCAGCTCTTATGCTACTCATAGAGATGGGATTGACTTTAT
A_23_P43763	NM_015993	PLLP	Hs.632215	51090	0.496	0.0331	plasmolipin	Homo sapiens WD repeat domain 93 (WDR93), transcript variant 1, mRNA [NM_020212]	GGCCTGCCCACTCCTGGAAAATATCTCAAAAAATTGTACCATTCCTCAAAGGGACTTGGA
A_23_P56328	NM_031310	PLVAP	Hs.107125	83483	0.414	0.0183	plasmalemma vesicle associated protein	Homo sapiens WAP four-disulfide core domain 10B (WFDC10B), transcript variant 1, mRNA [NM_172006]	GCGACCCAGCATAGATCTATGCATCCACCACTGTTCATATTTCCAAAAGTGTGAAACAAA
A_24_P772488	NM_020911	PLXNA4	Hs.511454	91584	0.296	2.54e-06	plexin A4	Homo sapiens WAP four-disulfide core domain 3 (WFDC3), mRNA [NM_080614]	ACCAGTCCTGCCCCCAAAACTGACCATGAACCCCAACTGGACTGTGAGGTCTGATTCCGA
A_23_P321223	NM_002674	PMCH	Hs.707990	5367	0.426	0.0115	pro-melanin-concentrating hormone	Homo sapiens WAS/WASL interacting protein family, member 1, mRNA (cDNA clone MGC:111041 IMAGE:5184105), complete cds. [BC110288]	TTCATTCGCCAGGCTTTGAGGCCATTTCCCTATTCATTAAAGACTAATGTTTAAAAAGTC
A_33_P3250463	NM_001128144	PMS1	Hs.111749	5378	0.475	0.00174	PMS1 postmeiotic segregation increased 1 (S. cerevisiae)	Homo sapiens WNT1 inducible signaling pathway protein 2 (WISP2), mRNA [NM_003881]	CATTTTTCTGGGGGTAGGATGAAGAGAAGGCACACAGAGATTCTGGATCTCCTGCTGCCT
A_33_P3243175	NM_018129	PNPO	Hs.631742	55163	0.449	0.00105	pyridoxamine 5'-phosphate oxidase	Homo sapiens WNK lysine deficient protein kinase 4 (WNK4), mRNA [NM_032387]	ATCCCAGCCCAGTGTGGATGAACTACTCCTACAGCAGCCTGTGTTTGAGCAGCGAGGAGT
A_23_P212284	NM_015426	POC1A	Hs.476306	25886	0.403	8.58e-05	POC1 centriolar protein A	Homo sapiens WSC domain containing 2 (WSCD2), mRNA [NM_014653]	GGAGAAGGTGCGTGTAAAGAGATATATTTTTGTAAGAGGAATATGATTAATACATTCCGC
A_23_P163099	NM_002692	POLE2	Hs.162777	5427	0.398	0.0455	polymerase (DNA directed), epsilon 2, accessory subunit	Homo sapiens WW domain containing oxidoreductase (WWOX), transcript variant 1, mRNA [NM_016373]	GTGTCATTGTGGTCTCCTCAGAGTCCCATCGATTTACAGATATTAACGACTCCTTGGGAA
A_23_P218827	NM_199420	POLQ	Hs.241517	10721	0.366	0.000192	polymerase (DNA directed), theta	Homo sapiens WW domain containing transcription regulator 1 (WWTR1), transcript variant 1, mRNA [NM_015472]	CCTCTTCAATGATGTAGAGTCTGCTCTGAACAAAAGTGAGCCCTTTCTAACCTGGCTGTA
A_24_P382001	NM_016310	POLR3K	Hs.632223	51728	0.463	1.72e-07	polymerase (RNA) III (DNA directed) polypeptide K, 12.3 kDa	BROAD Institute lincRNA (XLOC_000115), lincRNA [TCONS_00000877]	AACAGAAGAGAAAGGCCAAGTGGGGTCAATGTGGTGTTTTATGTGGTATTGACCCAGCTT
A_23_P341275	NM_015029	POP1	Hs.252828	10940	0.206	6.28e-08	processing of precursor 1, ribonuclease P/MRP subunit (S. cerevisiae)	BROAD Institute lincRNA (XLOC_000144), lincRNA [TCONS_00000891]	ATTGTGGAAGGCGGAAGGGCGAGAGAGGCTGGGTGACACCTCTTCTGTAAGGAGCTTAAC
A_23_P202104	NM_005729	PPIF	Hs.381072	10105	0.447	2.87e-06	peptidylprolyl isomerase F	BROAD Institute lincRNA (XLOC_000160), lincRNA [TCONS_00000918]	CAGATGAAGCTTGACAGGAGAACTGGACACAACAGGCCAGGTTTCCCTAGGATCACCAGC
A_33_P3302696	NM_003620	PPM1D	Hs.286073	8493	0.494	0.0111	protein phosphatase, Mg2+/Mn2+ dependent, 1D	BROAD Institute lincRNA (XLOC_000198), lincRNA [TCONS_00002032]	AAACCAACATGTACAAACACGAGTAAACGCAGGAATAGGCGAGGGAATGGTCATCTCCAT
A_23_P57413	NM_014634	PPM1F	Hs.112728	9647	0.374	3.59e-08	protein phosphatase, Mg2+/Mn2+ dependent, 1F	BROAD Institute lincRNA (XLOC_000205), lincRNA [TCONS_00000949]	AATGGCTGAAGAGCAGATCCATCTACATGGGGCTGGGAGGGGAGGTGCGGTCACCGCTCA
A_24_P4705	NM_016147	PPME1	Hs.503251	51400	0.479	0.035	protein phosphatase methylesterase 1	BROAD Institute lincRNA (XLOC_000490), lincRNA [TCONS_00001218]	ACAGGAGGTAGAAGAAAAGTGTTCTCTCACTAAAGCATGGTGGGTGTTTTCAAAATGTTT
A_24_P276628	NM_000310	PPT1	Hs.3873	5538	0.414	0.0433	palmitoyl-protein thioesterase 1	BROAD Institute lincRNA (XLOC_000695), lincRNA [TCONS_00000467]	GGGAGGATGCAAATTTTCATGTTTGCTTTTCACCTGAATGTATCAAATTTCACTATGCTT
A_23_P206059	NM_003981	PRC1	Hs.366401	9055	0.239	1.21e-07	protein regulator of cytokinesis 1	BROAD Institute lincRNA (XLOC_000647), lincRNA [TCONS_00002272]	ATTCAGTCATTCAGCAAACCTATACCGAGTACCTACTGTACACTCATGAGTGCTAGGCAG
A_23_P25019	NM_000946	PRIM1	Hs.534339	5557	0.481	0.000512	primase, DNA, polypeptide 1 (49kDa)	BROAD Institute lincRNA (XLOC_000751), lincRNA [TCONS_00001436]	AACTGTGACAAAGGAGGTAAAGGAGGTGGTGACATGCCCATCCCTGGGAAATTTTAAACT
A_23_P203475	NM_145040	PRKCDBP	Hs.434044	112464	0.434	0.000166	protein kinase C, delta binding protein	BROAD Institute lincRNA (XLOC_001095), lincRNA [TCONS_00000685]	TATTAATGCCTATACAGAAGTGGGGAGAAGGTTCAGGGTTGGAGGAAGAGTAGGACAAAC
A_24_P88266	NM_002763	PROX1	Hs.744931	5629	0.424	0.0489	prospero homeobox 1	BROAD Institute lincRNA (XLOC_001224), lincRNA [TCONS_00001839]	AACTAATATTATAGGATAAAACTGGATGGCAAAGGCTGAAGACTTGGGGGTGTCAGGAAT
A_23_P72961	NM_002764	PRPS1	Hs.56	5631	0.489	0.00719	phosphoribosyl pyrophosphate synthetase 1	BROAD Institute lincRNA (XLOC_001532), lincRNA [TCONS_00002935]	AGGCAAACCTTGGGCATGGGGAGATAAAAGTGAGAAGAGTCAAAAAGATTGATTTCTATA
A_33_P3403075	NM_018304	PRR11	Hs.631750	55771	0.202	0.000237	proline rich 11	BROAD Institute lincRNA (XLOC_001720), lincRNA [TCONS_00003916]	AAAGAGAGCTTTGTACCTGTATGATTGGTGAGGAGCAGGAGAGGCAAGTTCAGTACCAAT
A_23_P372988	NM_001134316	PRR22	Hs.631838	163154	0.4	0.0331	proline rich 22	BROAD Institute lincRNA (XLOC_001935), lincRNA [TCONS_00005057]	AGCAGAATGGCCCTGAAGCGTGGGCTCCGTCCCCGATATGCCTTCCCATGATCTCTTTTC
A_24_P31929	NM_000950	PRRG1	Hs.190341	5638	0.456	0.0332	proline rich Gla (G-carboxyglutamic acid) 1	BROAD Institute lincRNA (XLOC_002066), lincRNA [TCONS_00004223]	CACATGCCAGAGGATATGGGGGCTGGGAGGAGGGCACTAACCCAGAGTGATTTGAAATGA
A_23_P42397	NM_153362	PRSS35	Hs.98381	167681	0.0699	8.77e-06	protease, serine, 35	BROAD Institute lincRNA (XLOC_002153), lincRNA [TCONS_00004303]	TCTCCTGGCTTGGCCTCTGGGACTGGTTTAGGAGGAGGATTTGCAAGTAAGGAGGAGAGC
A_33_P3335621	NM_170750	PSMD10	Hs.522752	5716	0.477	0.011	proteasome (prosome, macropain) 26S subunit, non-ATPase, 10	BROAD Institute lincRNA (XLOC_002286), lincRNA [TCONS_00004414]	ATGAGATGGGGGTTTGCAGGCTCGTGGGGCTGCCACAGCAGAAGGGAGCTGTGTGTGCTT
A_24_P42681	NM_002808	PSMD2	Hs.518464	5708	0.443	0.00709	proteasome (prosome, macropain) 26S subunit, non-ATPase, 2	BROAD Institute lincRNA (XLOC_002471), lincRNA [TCONS_00004561]	GGAAGGCTGGAATGGGAGTGATGATCAGCGGGGACTCAGGAAATCTAATTTTTCCTCTCG
A_33_P3305254	NM_005047	PSMD5	Hs.193725	5711	0.381	0.0441	proteasome (prosome, macropain) 26S subunit, non-ATPase, 5	BROAD Institute lincRNA (XLOC_002616), lincRNA [TCONS_00005990]	CTCTGAACAGAACCTGGCATGAATGAGGTGCTCAATAAAAGTTACTTGGATGAATCGGCA
A_23_P46539	NM_032636	PSRC1	Hs.405925	84722	0.489	9.2e-07	proline/serine-rich coiled-coil 1	BROAD Institute lincRNA (XLOC_002617), lincRNA [TCONS_00005991]	TTGGACATGAGAAGATGAGGGAAGGAGGCTCTGGGCAAAGGGAAGAGAGTGGCAAAGAAA
A_23_P7636	NM_004219	PTTG1	Hs.350966	9232	0.459	4.32e-06	pituitary tumor-transforming 1	BROAD Institute lincRNA (XLOC_002624), lincRNA [TCONS_00006818]	TGCTGCCGGGTTGCGCTCCGTGCACCTCTTGCGGACTCTCTGCCTCATTCCTTGAAGACT
A_23_P18579	NM_006607	PTTG2	Hs.668806	10744	0.44	5.95e-06	pituitary tumor-transforming 2	BROAD Institute lincRNA (XLOC_002675), lincRNA [TCONS_00006034]	AGAAGTGCTTGCACACGCTCTACTGATGGGGAACTTAACACTTCATGATGTCGTAACAAC
A_23_P60016	NR_002734	PTTG3P	Hs.647156	26255	0.448	0.00117	pituitary tumor-transforming 3, pseudogene	BROAD Institute lincRNA (XLOC_002702), lincRNA [TCONS_00006093]	ATATTTGAGGAACATGAGATCAGGGAGGGGAGGAGCCCCGAGCGCCCCCTAAATGTCCAT
A_33_P3417313	NM_023078	PYCRL	Hs.165186	65263	0.421	0.00025	pyrroline-5-carboxylate reductase-like	BROAD Institute lincRNA (XLOC_002996), lincRNA [TCONS_00006378]	GGAGCTGGTATTGGTGTTTCTAGTTGAGGGTCGTGGTATTTCCAGGGTTTCACAGAGGCC
A_33_P3209229	NM_014353	RAB26	Hs.3797	25837	0.273	4.64e-05	RAB26, member RAS oncogene family	BROAD Institute lincRNA (XLOC_003211), lincRNA [TCONS_00007229]	TAAAGAGAAGGTGGCAGGTATCAAAGGCAGGTGGTGACTCTTCCTATTGCTTTCTGATGT
A_32_P186474	NM_013277	RACGAP1	Hs.505469	29127	0.478	0.00342	Rac GTPase activating protein 1	BROAD Institute lincRNA (XLOC_003273), lincRNA [TCONS_00006678]	GGAATAGGTGGAAGAGAAGGCGGAAGATGTATTTATCCGGATACAATCAAAGAACCATTT
A_23_P74115	NM_003579	RAD54L	Hs.642042	8438	0.27	7.15e-06	RAD54-like (S. cerevisiae)	BROAD Institute lincRNA (XLOC_003457), lincRNA [TCONS_00007991]	AGACAGTGTGTGCCTATACCACGAATTTACAATAATAATAAGGGTGCTAATAATCACATG
A_33_P3414207	NR_110410	RAP2C-AS1		101928578	0.482	0.0247	RAP2C antisense RNA 1	BROAD Institute lincRNA (XLOC_003909), lincRNA [TCONS_00008450]	ACCAGAAAAACTTAACCAAAGCAATGGGATGTGAGGATGCCTATGTGGAGCTAACTAGGT
A_21_P0000728	NR_038227	RASSF8-AS1	Hs.560092	100506451	0.45	0.0116	RASSF8 atnisense RNA 1	BROAD Institute lincRNA (XLOC_003853), lincRNA [TCONS_00008408]	AATTGTTGGAGGATGTCAAGCAGTGCCCCCAAAAGCTGTCAAGGCCGTCCTAGACCAGCG
A_23_P14193	NM_002915	RFC3	Hs.115474	5983	0.271	0.0113	replication factor C (activator 1) 3, 38kDa	BROAD Institute lincRNA (XLOC_003982), lincRNA [TCONS_00008503]	AGAAAATACTGTCGGGGGGATAACTAAGCCAGACACCCTACTAGGCGTTGTTTCATGAAT
A_23_P433855	NM_005613	RGS4	Hs.386726	5999	0.302	0.000244	regulator of G-protein signaling 4	BROAD Institute lincRNA (XLOC_004195), lincRNA [TCONS_00009182]	CGTGGCCTAGGAGGAACTGTCCCTGTGTGAATTTATGTTCTGGTAATTTAAAAAGATTTA
A_33_P3219591	NM_020954	RNF213	Hs.740662	57674	0.472	8.91e-06	ring finger protein 213	BROAD Institute lincRNA (XLOC_004017), lincRNA [TCONS_00008530]	GCTAGAACAAAGACAACATAAGACCAGGGAAAGACAGCATCTATCTAGACCAGCTTGACC
A_33_P3252915	NR_037702	RNF7	Hs.134623	9616	0.483	0.00488	ring finger protein 7	BROAD Institute lincRNA (XLOC_004501), lincRNA [TCONS_00009477]	CCCACAGGAAGCACCCAACAAAGAGCAATGATTGGTGTTCGCGTTCATTATCTCATTTAA
A_33_P3261246	NM_000997	RPL37	Hs.731513	6167	0.458	0.00034	ribosomal protein L37	BROAD Institute lincRNA (XLOC_004620), lincRNA [TCONS_00010154]	TGAAGTCATAAATGACTAGAGGGAGCTGGAGTGTGAGGGTCCAGAAACTTGTATGATCCA
A_23_P29594	NM_052969	RPL39L	Hs.647900	116832	0.444	0.000224	ribosomal protein L39-like	BROAD Institute lincRNA (XLOC_004924), lincRNA [TCONS_00010987]	CCAACAATATTTGAAACCCTTATCTGCGTGTACAAGTTTGCTACTGGTTTTGTTTTGCTC
A_33_P3233659	NM_001104546	RPP30	Hs.139120	10556	0.297	1.78e-05	ribonuclease P/MRP 30kDa subunit	BROAD Institute lincRNA (XLOC_004924), lincRNA [TCONS_00010404]	TACGGACTAGCAATATCCATACCCGCTACTTATTTTGTAAATCTCCTTTCTAAAGTTAAC
A_33_P3389394	NR_002312	RPPH1	Hs.613102	85495	0.481	0.0278	ribonuclease P RNA component H1	BROAD Institute lincRNA (XLOC_005121), lincRNA [TCONS_00011632]	GGGGGATACTTAGGGTCAGGGGATGCTCTAGGTTGGGGGAAGCTCGGGTTCAGGGGCTAT
A_23_P139471	NM_001029	RPS26	Hs.567235	6231	0.357	8.89e-07	ribosomal protein S26	BROAD Institute lincRNA (XLOC_005126), lincRNA [TCONS_00011641]	ATCAAAGTGGGGGCTGGGGTAATGCTATTGCTATCCAGAAAACTTGATGAAATCTTTCTT
A_24_P225616	NM_001034	RRM2	Hs.226390	6241	0.121	0.000153	ribonucleotide reductase M2	BROAD Institute lincRNA (XLOC_005181), lincRNA [TCONS_00011700]	GAGACACTGGTGCAAGCATGGAGATGACGACACAGATACTATCCAGAGGGATGACCAGGT
A_23_P93524	NM_001017373	SAMD3	Hs.440508	154075	0.337	4.51e-06	sterile alpha motif domain containing 3	BROAD Institute lincRNA (XLOC_005181), lincRNA [TCONS_00011702]	TATGGAGTGTAGAAAGAAGAGAGGCAGAGGAATTGCAGCAAATGATCAGGTACGTGTGTC
A_24_P100517	NM_178448	SAPCD2	Hs.19322	89958	0.223	8.42e-08	suppressor APC domain containing 2	BROAD Institute lincRNA (XLOC_005194), lincRNA [TCONS_00011716]	ACACTGAGCTTGGAGAAGGGGAAGTACGGGTCTGGCTAAATATTTATAAAATCTTGATTT
A_33_P3298577	NM_001167856	SBNO1	Hs.7012	55206	0.47	0.00721	strawberry notch homolog 1 (Drosophila)	BROAD Institute lincRNA (XLOC_005582), lincRNA [TCONS_00011431]	CAGCTGGAGATAAGGAGTGGGCCCTGGAAGATGCTCAGTCAGGCCCTGCTCCAGATTTTA
A_21_P0000493	NR_004388	SCARNA14		692149	0.289	0.00176	small Cajal body-specific RNA 14	BROAD Institute lincRNA (XLOC_005664), lincRNA [TCONS_00012134]	GAGAGGAGCAGAAACCAATACGGATCAACATTCCCTACTGATACAATTGATTCATTTTCC
A_19_P00315843	NR_003013	SCARNA16	Hs.720923	677781	0.45	0.021	small Cajal body-specific RNA 16	BROAD Institute lincRNA (XLOC_005677), lincRNA [TCONS_00012691]	TGCCAAAAGGACTGGGTCTTAGGTATTAGCAAGAGTAGGACAGAAGTATAAGACCCTCTG
A_21_P0000351	NR_003004	SCARNA22	Hs.676951	677770	0.308	0.00588	small Cajal body-specific RNA 22	BROAD Institute lincRNA (XLOC_005737), lincRNA [TCONS_00011496]	GAGAGAGAGAGATGCAGTGAGATGTTAATTGGTGAATAATCTAGGTAGAGTATTTATTGT
A_33_P3241511	NM_000185	SERPIND1	Hs.474270	3053	0.0885	0.000123	serpin peptidase inhibitor, clade D (heparin cofactor), member 1	BROAD Institute lincRNA (XLOC_005808), lincRNA [TCONS_00012253]	GTAGAGATGTTTTAAGGATGAGCAGAGCAGAACAACTTAGCAGTGGGATGTTAAAGGCAA
A_23_P361448	NM_144665	SESN3	Hs.120633	143686	0.478	0.0119	sestrin 3	BROAD Institute lincRNA (XLOC_005811), lincRNA [TCONS_00012260]	CTAGAGGAAGCACCCTTTATGAGTAATTGGTTTCAATGTTCGTATTCTTGATCTAAACAA
A_23_P368393	NM_001005526	SF3B1	Hs.632554	23451	0.392	0.0205	splicing factor 3b, subunit 1, 155kDa	BROAD Institute lincRNA (XLOC_006009), lincRNA [TCONS_00013375]	TTAGAAACTAGTTGTCTCTCCCCTTCTCAGCAGAAGACTGTGGAATGTGTCTCCTAGCAA
A_33_P3318292	NM_005066	SFPQ	Hs.355934	6421	0.371	7.35e-09	splicing factor proline/glutamine-rich	BROAD Institute lincRNA (XLOC_006138), lincRNA [TCONS_00013494]	GGACATGCAGTGAGAGGGAGGATTCTGTTTTGCTGGAATTTATAGTTTTTCTTTCTTTCT
A_24_P225970	NM_001012409	SGOL1	Hs.105153	151648	0.152	3.28e-05	shugoshin-like 1 (S. pombe)	BROAD Institute lincRNA (XLOC_006483), lincRNA [TCONS_00013852]	AAGGATACAGATACCAAGAGAAAGAACCCATTCTGCAGGTGGAGAAAAAGAGGACTCTGG
A_23_P411335	NM_152524	SGOL2	Hs.655182	151246	0.364	6.66e-06	shugoshin-like 2 (S. pombe)	BROAD Institute lincRNA (XLOC_006644), lincRNA [TCONS_00014003]	CGGGGAAAGGCCACAAGATACAGACCAAGGTTGAACAAGCACTCCCAGGGGAATAAAGCC
A_24_P148750	NM_004844	SH3BP5	Hs.257761	9467	0.489	0.00128	SH3-domain binding protein 5 (BTK-associated)	BROAD Institute lincRNA (XLOC_006704), lincRNA [TCONS_00014603]	GCAGAGGGGCAGCCGTTGTCTAGTGAGGTTATTTCACCTACTATATAATAAAATGTACAG
A_24_P194881	NM_033517	SHANK3	Hs.149035	85358	0.496	0.000706	SH3 and multiple ankyrin repeat domains 3	BROAD Institute lincRNA (XLOC_006839), lincRNA [TCONS_00014755]	GGACTTGAACAATGGATGGAGCAGAAGGGATAAAAAATTGCATCATTTTATCATGGTTTT
A_24_P68585	NM_183001	SHC1	Hs.433795	6464	0.479	0.016	SHC (Src homology 2 domain containing) transforming protein 1	BROAD Institute lincRNA (XLOC_006994), lincRNA [TCONS_00014924]	AAGTCTTTTTAGCAGGGGCCTTACGGGTTCGCGCTTTGGTCCTGGAGGCCTTATCCTAGC
A_32_P96719	NM_024745	SHCBP1	Hs.123253	79801	0.0868	2.46e-06	SHC SH2-domain binding protein 1	BROAD Institute lincRNA (XLOC_007017), lincRNA [TCONS_00014943]	ACAGTGAAAGGGCAGGAGACCACAGAAGTTGGAGCTCTGGGCTGATTCCTGGGCCAAGTT
A_24_P322354	NM_001039535	SKA1	Hs.134726	220134	0.158	3.97e-05	spindle and kinetochore associated complex subunit 1	BROAD Institute lincRNA (XLOC_007235), lincRNA [TCONS_00015528]	ATCAAAGGCTTGAGAGATGATTTCCCTCCTGTGCTTCCGCAATTACCATGAAAAGAACAT
A_23_P156310	NM_032637	SKP2	Hs.23348	6502	0.338	0.00174	S-phase kinase-associated protein 2, E3 ubiquitin protein ligase	BROAD Institute lincRNA (XLOC_007307), lincRNA [TCONS_00015939]	GGAGGGATCACCAAAGCAAGACATCTGCCTAGAAGCCAGAAATGTCGAATGGTTAAAAAA
A_33_P3321230	NM_052831	SLC18B1	Hs.347144	116843	0.493	0.0325	solute carrier family 18, subfamily B, member 1	BROAD Institute lincRNA (XLOC_007350), lincRNA [TCONS_00015669]	ATACAGCAAAGAAGAGATGGGAAAGAGACAAAGGAGGGGTCCACTTTCTTGCAGAGAAAT
A_23_P146830	NM_012140	SLC25A10	Hs.548187	1468	0.287	1.78e-08	solute carrier family 25 (mitochondrial carrier; dicarboxylate transporter), member 10	BROAD Institute lincRNA (XLOC_007368), lincRNA [TCONS_00015989]	TGAGGAAGGGAGTTGGGGCTGAAGTTGGAGGAGGAGGGCAGCTCTAAACCACCTATTCCT
A_33_P3840512	NM_014252	SLC25A15	Hs.646645	10166	0.444	0.000181	solute carrier family 25 (mitochondrial carrier; ornithine transporter) member 15	BROAD Institute lincRNA (XLOC_007419), lincRNA [TCONS_00016023]	AGAGGCAAGAGTCAGAAAGACCATGTAATTGAATATGTGAAGCAACAGGGGTTTTCGCTA
A_33_P3347392	NM_138773	SLC25A46	Hs.75639	91137	0.333	0.0215	solute carrier family 25, member 46	BROAD Institute lincRNA (XLOC_007457), lincRNA [TCONS_00016648]	TGTTCTTCTGCCATGGTGAGGACAACAGGGCTGTCACACTGAGGCTGGGTGGCCTTCTTT
A_23_P331560	NM_000441	SLC26A4	Hs.571246	5172	0.358	0.00489	solute carrier family 26 (anion exchanger), member 4	BROAD Institute lincRNA (XLOC_007570), lincRNA [TCONS_00016159]	TCGTGATGATTGTCAGCATCTAGTGTGAAAGATGGGAAGAGCCTACATCAATTCTTTTTT
A_33_P3422991	NM_001286139	SLC36A4	Hs.148766	120103	0.396	0.00189	solute carrier family 36 (proton/amino acid symporter), member 4	BROAD Institute lincRNA (XLOC_007842), lincRNA [TCONS_00016473]	ATCAGCAAGCCAGCACACAGGGAAAGCATATTGAAATGAGCATTATGGATCTGTCAGGCT
A_33_P3474319	NM_198277	SLC37A2	Hs.352661	219855	0.269	1.15e-06	solute carrier family 37 (glucose-6-phosphate transporter), member 2	BROAD Institute lincRNA (XLOC_007985), lincRNA [TCONS_00017174]	ACACCTGGGCAGAGGGAGTGCTGTGCTGCAAAGAACATGGGGAGTATCTGGACTATCAAT
A_23_P102391	NM_014585	SLC40A1	Hs.643005	30061	0.366	5.63e-05	solute carrier family 40 (iron-regulated transporter), member 1	BROAD Institute lincRNA (XLOC_008349), lincRNA [TCONS_00017697]	AAATATAAAGGAAAGAGCAAAAGGTAGAGCAAGTAGGTTTCGGGCTTGGTGGAGTAGCTC
A_24_P142503	NM_018242	SLC47A1	Hs.232054	55244	0.392	0.000134	solute carrier family 47 (multidrug and toxin extrusion), member 1	BROAD Institute lincRNA (XLOC_008488), lincRNA [TCONS_00018207]	ACTGGAGCAGTGGAAGTTAGAAAGTAGGGTATGAAAAACGACTGGAAGCAGAGATCCTCT
A_24_P309594	NM_017842	SLC48A1	Hs.438867	55652	0.476	0.00014	solute carrier family 48 (heme transporter), member 1	BROAD Institute lincRNA (XLOC_008359), lincRNA [TCONS_00018093]	GGGATGAATAAGAGGATGAAGGAATGGTATATGTACACACACAGCAATTTCTCAATAATG
A_23_P39647	NM_005070	SLC4A3	Hs.1176	6508	0.465	0.0346	solute carrier family 4 (anion exchanger), member 3	BROAD Institute lincRNA (XLOC_008509), lincRNA [TCONS_00018229]	ACATGGCAGAGACAGGTGGGGAATACAAGCAAGTACTCCTGAGCTGGAAGGACTTTCCCT
A_23_P130735	NM_014037	SLC6A16	Hs.130949	28968	0.337	1.05e-06	solute carrier family 6, member 16	BROAD Institute lincRNA (XLOC_008583), lincRNA [TCONS_00018797]	AACACACTAAAGATTGGGCAGTCACTGGGGAGAACTGCAATTAACCTTTAAGATACTACG
A_33_P3378334	NM_001042550	SMC2	Hs.119023	10592	0.349	0.00176	structural maintenance of chromosomes 2	BROAD Institute lincRNA (XLOC_008644), lincRNA [TCONS_00018839]	GTTGTCATGGAGTAATTATAATTCATGTCTCCGTTCACAGTGTCCTGGTTTGTAGAATAA
A_21_P0000507	NR_024230	SNAR-B2	Hs.723095	100170217	0.297	0.000194	small ILF3/NF90-associated RNA B2	BROAD Institute lincRNA (XLOC_008661), lincRNA [TCONS_00018856]	GGAGGGAGGAAGACAATGACGACATTTAAAACCTAAAAACAGCGGCCATTTCCAACTCAG
A_21_P0000508	NR_024243	SNAR-D	Hs.717309	100170227	0.325	0.00172	small ILF3/NF90-associated RNA D	BROAD Institute lincRNA (XLOC_008720), lincRNA [TCONS_00018425]	ATGTGGGAGGAAACAAAATGCAAGTGGTTAGGTAACTGCTCTATTTATCGATTTATCTCT
A_21_P0000509	NR_024244	SNAR-G2	Hs.717308	100170228	0.313	0.0112	small ILF3/NF90-associated RNA G2	BROAD Institute lincRNA (XLOC_008995), lincRNA [TCONS_00018070]	GGTAAAGGATGAGGGCAATTTCATGTTAAGTGTATTTTACCACCACTTAACTGATTTTTG
A_21_P0000511	NR_024342	SNAR-H	Hs.717311	100170221	0.422	0.00462	small ILF3/NF90-associated RNA H	BROAD Institute lincRNA (XLOC_009000), lincRNA [TCONS_00018649]	AGGTCCCTACACTGTGTCATTCCGCCTGCCTGAGGTCCCTACAAACACTATGTCATTCCA
A_23_P121945	NM_001001502	SNCB	Hs.90297	6620	0.405	0.00178	synuclein, beta	BROAD Institute lincRNA (XLOC_009197), lincRNA [TCONS_00019942]	AATTGTGAGTGCATGAAAAGCCAGGGGAAGGGGCCTGAGCATCTCCTTCAGGGGTACCTG
A_21_P0000307	NR_002951	SNORA2B	Hs.683444	677794	0.451	0.0108	small nucleolar RNA, H/ACA box 2B	BROAD Institute lincRNA (XLOC_009514), lincRNA [TCONS_00019717]	ATTATAAGGCATGTCAAAGAGTGGGGACATAAACCAGACATGGGAGAGAGAAGCTGTCTC
A_21_P0000328	NR_002973	SNORA40	Hs.732267	677822	0.376	0.0056	small nucleolar RNA, H/ACA box 40	BROAD Institute lincRNA (XLOC_009868), lincRNA [TCONS_00020555]	GGGCATCAAACTTGTCTACCTCTTGTCTGCCTCACAGGGCCATGGGGAACAGCCAGTGAA
A_21_P0000347	NR_002995	SNORA76C	Hs.405444	677842	0.278	1.68e-05	small nucleolar RNA, H/ACA box 76C	BROAD Institute lincRNA (XLOC_009762), lincRNA [TCONS_00020432]	ACAAGTGCGGGCATGATGGAGCCCATTAAAATGTTGGGAGATTGTTTTTATGATTGAAGT
A_33_P3280157	NR_001290	SNORD116-19	Hs.731866	727708	0.316	0.00564	small nucleolar RNA, C/D box 116-19	BROAD Institute lincRNA (XLOC_009868), lincRNA [TCONS_00020555]	TAAGCTCAAATATATATTTTCTTAGTCCCCTGGGATCCTCCATTCTGTGCCCCAACAATC
A_21_P0000365	NR_003030	SNORD12		692057	0.476	0.0111	small nucleolar RNA, C/D box 12	BROAD Institute lincRNA (XLOC_009895), lincRNA [TCONS_00020579]	ACAATCAGCTGTTTCAGGTAGATTAAGCTAAAAGAGGAAGAGTGGATGGCTGGCACAGTG
A_21_P0000259	NR_002565	SNORD25		9303	0.362	0.0402	small nucleolar RNA, C/D box 25	BROAD Institute lincRNA (XLOC_009920), lincRNA [TCONS_00020239]	TTGCAACCTCAGCTTTAAGGCTTATTTCCTCCCAGGAAACTGATGTTAACTTTTTAAGTT
A_21_P0000381	NR_003058	SNORD70		692110	0.391	0.0105	small nucleolar RNA, C/D box 70	BROAD Institute lincRNA (XLOC_009971), lincRNA [TCONS_00020667]	GCGTGGGAGGAAAGCAAGATAACGCAGGCGACCCGAGAAGGACGGTGAATCTGACTGGCC
A_21_P0000500	NR_004399	SNORD86	Hs.376064	692201	0.272	9e-08	small nucleolar RNA, C/D box 86	BROAD Institute lincRNA (XLOC_010215), lincRNA [TCONS_00021415]	AGCAACGGGCAGCCGGAAGATGCGGCCATTCCTCTCCCTTTTGTCCATTGCATTTCAGCA
A_21_P0000275	NR_002592	SNORD96A		619571	0.482	0.00176	small nucleolar RNA, C/D box 96A	BROAD Institute lincRNA (XLOC_010244), lincRNA [TCONS_00021437]	AGGGAGTGGTGAAGGCAGAATTTACAGATCTCAATGGCGGGAACACCTTCATGGCCCCTT
A_21_P0000488	NR_004379	SNORD96B		692226	0.461	0.00914	small nucleolar RNA, C/D box 96B	BROAD Institute lincRNA (XLOC_010301), lincRNA [TCONS_00021716]	ATAGCCCAGATTTGGACCCCAGGATGACAAGCTCCAAGATGGTGGATAATTTTCCTTCTT
A_23_P152284	NM_024571	SNRNP25	Hs.15277	79622	0.395	1.77e-08	small nuclear ribonucleoprotein 25kDa (U11/U12)	BROAD Institute lincRNA (XLOC_010379), lincRNA [TCONS_00021781]	GACATGGATACAGACAGGGAAGCCATTGATTGGGACCATCAGTGCATTTAATCTACCATA
A_32_P28685	NM_003090	SNRPA1	Hs.528763	6627	0.459	3.58e-06	small nuclear ribonucleoprotein polypeptide A'	BROAD Institute lincRNA (XLOC_010591), lincRNA [TCONS_00021991]	GTTCACATTCTCTGACTTTTGTGTAGCCTTGGGAAACTGCATCATGAATATGTTTTAGGG
A_33_P3331906	NM_006750	SNTB2	Hs.461117	6645	0.283	5.28e-05	syntrophin, beta 2 (dystrophin-associated protein A1, 59kDa, basic component 2)	BROAD Institute lincRNA (XLOC_010640), lincRNA [TCONS_00022290]	GCGAGTAGGTAAAGGAGTTTTGATTGAGATGAAGAGGTCATAGAAGTGAGAAGCACTGAA
A_23_P420196	NM_003745	SOCS1	Hs.50640	8651	0.49	0.000343	suppressor of cytokine signaling 1	BROAD Institute lincRNA (XLOC_010730), lincRNA [TCONS_00022120]	AGTAGGGATGTCCCTCCGGGGTCTCTTCAGCATCTGCCCTTCTCCACCACATAAGTTCGT
A_23_P207058	NM_003955	SOCS3	Hs.527973	9021	0.295	3.17e-07	suppressor of cytokine signaling 3	BROAD Institute lincRNA (XLOC_010782), lincRNA [TCONS_00022453]	AAGGCTGGTTAGATGGGAGGTATGTCCTGGTATATTAGTTAATTTAGGTATATCTTACTG
A_33_P3346966	NM_024532	SPAG16	Hs.743365	79582	0.122	4.46e-06	sperm associated antigen 16	BROAD Institute lincRNA (XLOC_010881), lincRNA [TCONS_00022563]	TGAGGAAGGGGAAGAACACACACACCTAATGGAATCTCGAGAGAAAGTTCAGACATCAAA
A_23_P89509	NM_006461	SPAG5	Hs.514033	10615	0.261	4.42e-07	sperm associated antigen 5	BROAD Institute lincRNA (XLOC_010996), lincRNA [TCONS_00023094]	CCTCTCCCCAACCCATCTTTCACACAGTTCCTAGAGTGATAGTAAGTAATATTTAATGAT
A_23_P390116	NM_153023	SPATA13	Hs.595391	221178	0.453	0.000346	spermatogenesis associated 13	BROAD Institute lincRNA (XLOC_010933), lincRNA [TCONS_00022632]	CAGGGAGAGAGCCACTAATGGGGAGATCTTATTCCTAGAATTTTGTGGTTATATTATTAT
A_24_P314571	ENST00000592540	SPC24	Hs.381225	147841	0.191	1.21e-06	SPC24, NDC80 kinetochore complex component	BROAD Institute lincRNA (XLOC_011047), lincRNA [TCONS_00023118]	TATTCTCATTGAATGCTTCGTATAATCCCTTTATTTACTTTGGGCTACGATTCATTTTTA
A_23_P51085	NM_020675	SPC25	Hs.421956	57405	0.157	1.32e-06	SPC25, NDC80 kinetochore complex component	BROAD Institute lincRNA (XLOC_011096), lincRNA [TCONS_00022824]	AGAGGAGAGCAGTGGGTACATTCGAGAGCATTTGAGGGTTAGAAAAGATTTACATCTTAG
A_24_P205120	NM_199367	SPG7	Hs.185597	6687	0.458	0.0038	spastic paraplegia 7 (pure and complicated autosomal recessive)	BROAD Institute lincRNA (XLOC_011130), lincRNA [TCONS_00022876]	AGAAAACCTATAGACACCTGGCTGCTGGGTGTCAGGCCACCCGCCCGTTTCTCTTCCTTT
A_23_P7313	NM_001040058	SPP1	Hs.313	6696	0.398	0.00201	secreted phosphoprotein 1	BROAD Institute lincRNA (XLOC_011615), lincRNA [TCONS_00023841]	GAAAACATAGCAGGAATGATTTTGTCTGGGTTGGGGATTTGGGGGAGTTTAGACTATAAA
A_23_P411612	NM_207344	SPRYD4	Hs.128676	283377	0.401	0.000216	SPRY domain containing 4	BROAD Institute lincRNA (XLOC_011640), lincRNA [TCONS_00024327]	AAACAGAACAAGAGAAAGACGTTTGGGGATGGGTCGATTTTCTCTGCCTCATGCGGTTTT
A_33_P3258467	NM_178313	SPTBN1	Hs.503178	6711	0.433	0.000352	spectrin, beta, non-erythrocytic 1	BROAD Institute lincRNA (XLOC_011816), lincRNA [TCONS_00024498]	GAAGGAAGCCTGGGAGAAGGCACTTTGGGCGTAGGGTTTTGAGACACAGCTGTGTTTTGC
A_23_P152082	NM_016642	SPTBN5	Hs.709819	51332	0.495	0.000307	spectrin, beta, non-erythrocytic 5	BROAD Institute lincRNA (XLOC_011817), lincRNA [TCONS_00024500]	AAGGAAAGACATGCAGGAAGCACTGAGAGGTTAGTTGTTAAGGGTCTGGGCTCAGATTTA
A_24_P49260	NM_018327	SPTLC3	Hs.425023	55304	0.345	9.37e-05	serine palmitoyltransferase, long chain base subunit 3	BROAD Institute lincRNA (XLOC_012038), lincRNA [TCONS_00024754]	ATTGTGAAATTAATGGAAACAAGGTCTTCCCTCATCCCTCTATCTGTCAGCCCGGGTGAT
A_21_P0000574	NM_001047	SRD5A1	Hs.552	6715	0.491	0.008	steroid-5-alpha-reductase, alpha polypeptide 1 (3-oxo-5 alpha-steroid delta 4-dehydrogenase alpha 1)	BROAD Institute lincRNA (XLOC_012288), lincRNA [TCONS_00025970]	CGCTGCATCGTAAGGATGGAGGAGCTGTTGTCTCCACAGCTGACAGTTCTAGAAACTGAG
A_33_P3412945	NM_003016	SRSF2	Hs.584801	6427	0.329	2.69e-05	serine/arginine-rich splicing factor 2	BROAD Institute lincRNA (XLOC_012079), lincRNA [TCONS_00025273]	CGACTTGATGTGAGCATTTAAACGGGAGGAAGGAAGATGAGAACTGGTAAGATTCTTCTC
A_33_P3232828	NM_003017	SRSF3	Hs.405144	6428	0.374	1.9e-05	serine/arginine-rich splicing factor 3	BROAD Institute lincRNA (XLOC_012230), lincRNA [TCONS_00025425]	CTATGAAGAACATAAAGAAGGGAAGGTGTGTTGAGAGCGGAAAGGGTGCTGTTTAACAAA
A_33_P3305840	NM_001195446	SRSF7	Hs.309090	6432	0.476	0.00327	serine/arginine-rich splicing factor 7	BROAD Institute lincRNA (XLOC_012244), lincRNA [TCONS_00025429]	AGAGAATCCTGTGTGTGCTGGAGATCCCGAACTGTGGCGGAGGCCCCAGGAGGCAGTGAT
A_33_P3367917	NM_001282130	SSH2	Hs.654754	85464	0.327	3.06e-05	slingshot protein phosphatase 2	BROAD Institute lincRNA (XLOC_012301), lincRNA [TCONS_00025198]	AAGCAGGGCAGAAGAAGAAAACAAGATTCATCAGAACCCTGTGGCCTTGACAAGTGTGTT
A_23_P54968	NM_018414	ST6GALNAC1	Hs.105352	55808	0.498	0.00107	ST6 (alpha-N-acetyl-neuraminyl-2,3-beta-galactosyl-1,3)-N-acetylgalactosaminide alpha-2,6-sialyltransferase 1	BROAD Institute lincRNA (XLOC_012471), lincRNA [TCONS_00025634]	TGCTAGGTCCTACACAGAGTCCGGGGGGCGCATTTCGCATATAGCAGCTCTAATCATCAC
A_21_P0000044	NM_001164460	STEAP1B	Hs.729825	256227	0.489	7.21e-05	STEAP family member 1B	BROAD Institute lincRNA (XLOC_013591), lincRNA [TCONS_00028249]	ACATGCTGGATACCTGAGGACTCCAGAGCTACTATCTGCTCATATCTGCTCAACATTAAA
A_33_P3222783	NM_001280790	SURF4	Hs.512465	6836	0.465	0.0128	surfeit 4	BROAD Institute lincRNA (XLOC_012812), lincRNA [TCONS_00026486]	TTAAGAATATCGTGACTTGACCAAAGGCTTGAGTCTTCTTTGCTCCCTCCTGCTAGGTGT
A_23_P422193	NM_003173	SUV39H1	Hs.522639	6839	0.484	0.00067	suppressor of variegation 3-9 homolog 1 (Drosophila)	BROAD Institute lincRNA (XLOC_013612), lincRNA [TCONS_00028266]	ATTTTATGCAGAGGGAGAAGGAGAAGCTGGGCCAGGAAACCACAACAGGCAGCAGCACCT
A_23_P212844	NM_006342	TACC3	Hs.104019	10460	0.333	1.48e-05	transforming, acidic coiled-coil containing protein 3	BROAD Institute lincRNA (XLOC_013778), lincRNA [TCONS_00028426]	TTTGAGGGTCTGTAGCTGGGGACCTGGGGAGGAGCCAGTGCTGCTGTTTTCGTTTAAGGT
A_33_P3311907	NM_001258457	TBC1D7	Hs.484678	51256	0.467	0.00016	TBC1 domain family, member 7	BROAD Institute lincRNA (XLOC_013866), lincRNA [TCONS_00028969]	CTTAGATAACTTGATTGCTGTCTTCTAAATTCCCAGTAGGTGGTGTCATAATACTGTATT
A_19_P00318418	NM_001166254	TBXAS1	Hs.520757	6916	0.481	0.0337	thromboxane A synthase 1 (platelet)	BROAD Institute lincRNA (XLOC_013940), lincRNA [TCONS_00029017]	ACGAATCAGCAAACAAAGGAGAAATTAAGGTTCTGCCCACTTTTGTGGTTTTTGCTTTTC
A_23_P254816	NM_004609	TCF15	Hs.437	6939	0.243	4.78e-06	transcription factor 15 (basic helix-loop-helix)	BROAD Institute lincRNA (XLOC_014389), lincRNA [TCONS_00029706]	GGCCCGAGCCTCCCAGAACCTTGGCACATGGTGGACGTGGAATAAATGTTGAAAATTGTG
A_24_P41975	NM_001083965	TDRKH	Hs.144439	11022	0.489	0.000831	tudor and KH domain containing	BROAD Institute lincRNA (XLOC_013955), lincRNA [TCONS_00029036]	TATAACTTGCAAACCAGTGGAGTGAGGAAAAGAGGAGGAGGTGCGTAAAACACAACCAAC
A_33_P3372466	NM_138501	TECR	Hs.515642	9524	0.48	4.37e-05	trans-2,3-enoyl-CoA reductase	BROAD Institute lincRNA (XLOC_014050), lincRNA [TCONS_00029109]	CAAAGATTGAGACTGGCATTGGGAGATGAGGGAAGAAGGCATTGAAAGGGCATCTCAAAT
A_33_P3398634	NM_001271943	TFEB	Hs.485360	7942	0.3	0.0068	transcription factor EB	BROAD Institute lincRNA (XLOC_014512), lincRNA [TCONS_l2_00019020]	AGACAGAGAAAATATGGGAAGTATGCAGCTGGCATCAGAAGCTGGAAGATAGGATCTTCC
A_33_P3224710	NM_012252	TFEC	Hs.125962	22797	0.416	1.71e-06	transcription factor EC	BROAD Institute lincRNA (XLOC_014512), lincRNA [TCONS_l2_00001781]	GGAAGGAGGAGGAACAGAAGGAAGATTTTCAACCCCCAATTCATTCTCTTCAGTATACAC
A_23_P212617	NM_003234	TFRC	Hs.529618	7037	0.208	6.59e-09	transferrin receptor	BROAD Institute lincRNA (XLOC_014512), lincRNA [TCONS_l2_00026017]	ACACAGTATCGGTGCAGGAAGTGCAGAAGCTGTCATCTTGCCCAAGAGAAGCAAGGCAGA
A_23_P404094	NR_027052	THAP7-AS1	Hs.517430	439931	0.472	0.00573	THAP7 antisense RNA 1	BROAD Institute lincRNA (XLOC_014512), lincRNA [TCONS_l2_00000114]	GCTTTGGGGAGGACAAAACTTTGCAGTGACCCAACAAAGACACGGGTTCTTGAATTCAAA
A_24_P928510	NM_053055	THEM4	Hs.164070	117145	0.362	6.97e-05	thioesterase superfamily member 4	BROAD Institute lincRNA (XLOC_014512), lincRNA [TCONS_l2_00027739]	ATTAATATCATCAAATCTTTGAATGCCATTACCCAGGCCAGGCTGACTGGCTGAGCCATT
A_33_P3336642	NM_032361	THOC3	Hs.484227	84321	0.489	0.0266	THO complex 3	BROAD Institute lincRNA (XLOC_014512), lincRNA [TCONS_l2_00019181]	GTGGGTGTCCAGGGGTCGTGCAGACTGGGGGTCCTTTCAGTCCATGGCAGTGAATTTCCC
A_23_P107421	NM_003258	TK1	Hs.515122	7083	0.209	6.09e-07	thymidine kinase 1, soluble	BROAD Institute lincRNA (XLOC_014512), lincRNA [TCONS_l2_00028186]	ATATGTTGAACATCAGGTTGATGATGCAATGATGGCAAATGCAGCCCAGAAATTTCCCTT
A_23_P259901	NM_012253	TKTL1	Hs.102866	8277	0.368	0.00822	transketolase-like 1	BROAD Institute lincRNA (XLOC_014512), lincRNA [TCONS_l2_00027752]	TCTGCAGCTGGGTGGAGGGAAGAAACAGAGAAGTCAAGCCCACTCTTGCAGACACATCCG
A_24_P120251	NM_138786	TM4SF18	Hs.22026	116441	0.403	1.82e-06	transmembrane 4 L six family member 18	BROAD Institute lincRNA (XLOC_014512), lincRNA [TCONS_l2_00013870]	AAGGGAAGAGGAAACTTTGAAACCACTGGGGACACATCTGTCTATAGACCTATTGCGAAC
A_33_P3423740	NM_032227	TMEM164	Hs.496572	84187	0.491	0.0273	transmembrane protein 164	BROAD Institute lincRNA (XLOC_014512), lincRNA [TCONS_l2_00026979]	GCGGTAGGGCTTTGTGACTAGGGTAAGGGCTGCTAGTAGACCCAATGCTGCAATGGACAT
A_32_P110390	NM_173490	TMEM171	Hs.162246	134285	0.221	5.83e-09	transmembrane protein 171	BROAD Institute lincRNA (XLOC_014512), lincRNA [TCONS_l2_00026664]	ACTGTGACAGGAGTATGACAGGCAGAAGACACCCATGTCATTTGGAGTTTTGTCTTCAGA
A_23_P5339	NM_030577	TMEM177	Hs.439991	80775	0.443	6.38e-05	transmembrane protein 177	BROAD Institute lincRNA (XLOC_014512), lincRNA [TCONS_l2_00028188]	CATGAAGTTCTCTTTAACTCTGAGGAAGGCTTTCAGGCTCTGGATGAAGTCATATTTTCC
A_33_P3336878	NM_024789	TMEM180	Hs.309069	79847	0.426	0.0178	transmembrane protein 180	BROAD Institute lincRNA (XLOC_014512), lincRNA [TCONS_l2_00012303]	TTTCCATCACCAGGGCCGAGAACGACAGGTAGGTAGGAGAGGGAGCAGAGTGGGAGGTGG
A_24_P190168	NM_014573	TMEM97	Hs.199695	27346	0.428	8.3e-08	transmembrane protein 97	BROAD Institute lincRNA (XLOC_014512), lincRNA [TCONS_l2_00011026]	AGATCCACATGTCCCCCGAGGAAAAAGAGAGGGTCAAGGTTGAGTGTGTGGGTGCTAGGG
A_23_P137173	NM_021992	TMSB15A	Hs.56145	11013	0.36	6.38e-05	thymosin beta 15a	BROAD Institute lincRNA (XLOC_014512), lincRNA [TCONS_l2_00006718]	TTAAAATACCAGGTTTCTTGGGTGGGATGTGGAGTGAGGAGGAAGAACACAAAACGGAAA
A_23_P71530	NM_002546	TNFRSF11B	Hs.81791	4982	0.273	0.000194	tumor necrosis factor receptor superfamily, member 11b	BROAD Institute lincRNA (XLOC_014512), lincRNA [TCONS_l2_00014341]	AGCGTGGTGTCTGTATGTGGTCCTTTCATGGAGGGCAGGAAGCATCATAATTACTTTTTT
A_23_P152620	NM_172088	TNFSF13	Hs.54673	8741	0.421	0.000315	tumor necrosis factor (ligand) superfamily, member 13	BROAD Institute lincRNA (XLOC_014512), lincRNA [TCONS_00075451_GNASAS]	ATGAGTCAGGAGAGAGGGCATGGAGCTGTTTTCCTGCTCTGCTTGTGGGGCTGGGTTTCT
A_33_P3681776	NR_029409	TOLLIP-AS1	Hs.588291	255512	0.419	9e-06	TOLLIP antisense RNA 1 (head to head)	BROAD Institute lincRNA (XLOC_014512), lincRNA [TCONS_l2_00003718]	GCATAGGGAAGAAGGTTGAAGGAGTGTCATTTATGAACAGAGCATTCTCCCTTTGGCTTT
A_23_P118834	NM_001067	TOP2A	Hs.156346	7153	0.179	0.000766	topoisomerase (DNA) II alpha 170kDa	BROAD Institute lincRNA (XLOC_014512), lincRNA [TCONS_l2_00025392]	TGTACAGGTGAAATCTGGCTGGGATAAATGTCAAGGACATGTGTGGGGAAAGGAGAGGGA
A_23_P68610	NM_012112	TPX2	Hs.244580	22974	0.269	4.53e-07	TPX2, microtubule-associated	BROAD Institute lincRNA (XLOC_014512), lincRNA [TCONS_l2_00024954]	GCATGTATAGGGGGTACATATGGTGGCAGTTGTATGCTCAGCAGAAGAAGCACCAGGGAG
A_33_P3424367	NM_033219	TRIM14	Hs.575631	9830	0.431	0.0235	tripartite motif containing 14	BROAD Institute lincRNA (XLOC_014512), lincRNA [TCONS_l2_00018854]	ATGAGGGGGAAAAGTCAACTTGAAGCAGGACAGGGTCATTGACAATTTCCTGTGATTCCA
A_23_P17103	NM_025244	TSGA10	Hs.120267	80705	0.437	0.0395	testis specific, 10	BROAD Institute lincRNA (XLOC_014512), lincRNA [TCONS_l2_00013262]	AGGCCAACCGAGGGCCCAAAGCGCCCGTGGCTTCGGCTGGGCGGGTTCTTAATATTTTAT
A_33_P3325349	NM_005723	TSPAN5	Hs.118118	10098	0.421	0.000869	tetraspanin 5	BROAD Institute lincRNA (XLOC_014512), lincRNA [TCONS_l2_00011792]	AACTGGTACTTGGGTGGGGAGGACTGGCTGGGTCTGAGTTTCTGCTATTCTTGCTCCCCA
A_33_P3328375	NM_031956	TTC29	Hs.378893	83894	0.24	0.00058	tetratricopeptide repeat domain 29	BROAD Institute lincRNA (XLOC_014512), lincRNA [TCONS_l2_00014844]	CATTACTCTTACAAAGGATACACCACGAGTTGTGCTCTCCTGCAGCGTTTTGCGGACGGC
A_23_P259586	NM_003318	TTK	Hs.169840	7272	0.23	4.65e-06	TTK protein kinase	BROAD Institute lincRNA (XLOC_014512), lincRNA [TCONS_l2_00012273]	ACTAAGGGGACACATTTCTGGGAACCTGGTGCTGGGCCTCACATGCTAGTGTCTGCCTCA
A_33_P3336437	NM_015072	TTLL5	Hs.709609	23093	0.368	0.00271	tubulin tyrosine ligase-like family, member 5	BROAD Institute lincRNA (XLOC_014512), lincRNA [TCONS_l2_00026648]	GAGACCCCTGCCCAGTATTGCTGCCTGACTAATCAGTGTTTTAAAAAATATATGAATCTG
A_23_P66432	NM_032646	TTYH2	Hs.27935	94015	0.408	0.0104	tweety family member 2	BROAD Institute lincRNA (XLOC_014512), lincRNA [TCONS_l2_00012276]	GGTCTCGTCTGTGCGCACTCAGGTACCGACGACCTCCGCCAAGCCGGGCCCCCAGTCTAA
A_24_P58529	NM_032704	TUBA1C	Hs.652390	84790	0.459	1.1e-05	tubulin, alpha 1c	BROAD Institute lincRNA (XLOC_014512), lincRNA [TCONS_l2_00029284]	GAACTCCTAGACTGTGGTTAGTTACATGACCATTTCTCTTTTGGGTTTCATTTCTCTAAT
A_33_P3386995	NM_015914	TXNDC11	Hs.313847	51061	0.371	0.037	thioredoxin domain containing 11	BROAD Institute lincRNA (XLOC_014512), lincRNA [TCONS_l2_00001241]	CTGCTGGATCACAGAGAGGTTGTGGAGATGGATCTGGCAATTTTATTGTGGAAAAAACTT
A_23_P50096	NM_001071	TYMS	Hs.369762	7298	0.458	3.88e-09	thymidylate synthetase	BROAD Institute lincRNA (XLOC_014512), lincRNA [TCONS_l2_00024911]	AGCCCAGCAAGAAAGAACTTGTTTGCATCCCTGCTAGACAAAAACCTACAAGTTAACCTT
A_24_P297539	NM_181801	UBE2C	Hs.93002	11065	0.245	7.11e-07	ubiquitin-conjugating enzyme E2C	BROAD Institute lincRNA (XLOC_014512), lincRNA [TCONS_l2_00026117]	CCCGGCTGTTCTCTACAAAGAATTCCTCATGTTGACAATGTTAATGTCCCAATATAGCTT
A_24_P17302	NM_194458	UBE2J2	Hs.191987	118424	0.407	0.038	ubiquitin-conjugating enzyme E2, J2	BROAD Institute lincRNA (XLOC_014512), lincRNA [TCONS_l2_00004957]	TTTGATGCTCTGTCCTGTACCACTGGTTCTTCAGTTTAAGTCTTTGTGAATCCAGCCACC
A_23_P350234	NM_001012989	UBE2NL	Hs.585177	389898	0.436	0.00324	ubiquitin-conjugating enzyme E2N-like	Homo sapiens xeroderma pigmentosum, complementation group A (XPA), transcript variant 2, long non-coding RNA [NR_027302]	ATTAGACACAAGGAGCTTACTGTGCAGTTTTCTCAGAAGGCTCAGAACAGAGAGGAATAA
A_24_P816384	NR_003661	UBE2Q2P1	Hs.498348	388165	0.442	0.00067	ubiquitin-conjugating enzyme E2Q family member 2 pseudogene 1	Homo sapiens X-ray repair complementing defective repair in Chinese hamster cells 2 (XRCC2), mRNA [NM_005431]	ATCATTGTTATAAAGACACATGCACGCGTATGTTCGTTGCAGCACTGCCCATCAGTGACA
A_32_P171328	NM_014501	UBE2S	Hs.396393	27338	0.485	2.92e-06	ubiquitin-conjugating enzyme E2S	Yip1 domain family, member 4 [Source:HGNC Symbol;Acc:28145] [ENST00000238831]	CCAGCCTGTCAGAGCTTTTGAGTAGAAATACGGTATCAGAAATGTGCTTTATTTTATTTT
A_23_P115482	NM_014176	UBE2T	Hs.5199	29089	0.424	4.83e-07	ubiquitin-conjugating enzyme E2T (putative)	Homo sapiens Yip1 domain family, member 5 (YIPF5), transcript variant 2, mRNA [NM_030799]	AATTATCTCGCTGTTGGTTAGACTTAACACTGTTAATCTTCAGCCAAATATCACATATGG
A_24_P188325	NM_015984	UCHL5	Hs.145469	51377	0.393	0.00181	ubiquitin carboxyl-terminal hydrolase L5	Homo sapiens yippee-like 4 (Drosophila) (YPEL4), mRNA [NM_145008]	AGCGCCTCTTGCTCACGGGGCTCCACTCGGTAGCTGACATTTTCTGTGAGAGCTGCAAAA
A_23_P47704	NM_003355	UCP2	Hs.80658	7351	0.171	4.43e-08	uncoupling protein 2 (mitochondrial, proton carrier)	Homo sapiens YTH domain family, member 1 (YTHDF1), mRNA [NM_017798]	TCAGAAGGATACAGTTCATGACAATGACTTTGAGCCCTACCTTACTGGACAGTCAAATCA
A_21_P0000715	NR_038131	UNK	Hs.732048	85451	0.476	1.16e-06	unkempt family zinc finger	tyrosine 3-monooxygenase/tryptophan 5-monooxygenase activation protein, epsilon [Source:HGNC Symbol;Acc:12851] [ENST00000576854]	CTCGGCTGAGGCTGGGTTTTTTGAGTTATGAAGGTTGAAGATCCTGTTGCTTTCTTTTTT
A_33_P3418130	NM_145052	UPRT	Hs.91612	139596	0.387	0.0186	uracil phosphoribosyltransferase (FUR1) homolog (S. cerevisiae)	Homo sapiens zinc finger and BTB domain containing 16 (ZBTB16), transcript variant 1, mRNA [NM_006006]	GCATCCACACGGGTGAGAAACCCTACGAGTGCAATGGCTGTGGCAAGAAGTTCAGCCTCA
A_24_P66001	NM_001003684	UQCR10	Hs.284292	29796	0.459	2.06e-05	ubiquinol-cytochrome c reductase, complex III subunit X	Homo sapiens zinc finger and BTB domain containing 24 (ZBTB24), transcript variant 2, mRNA [NM_001164313]	CAGGTAATGATGTTTTCAAAGCTGATTGCAGTGTGTTGCAGAATTGGGAGTAGTGATGAT
A_21_P0000161	NM_001204911	USB1	Hs.408702	79650	0.397	0.00231	U6 snRNA biogenesis 1	Homo sapiens zinc finger CCCH-type containing 12D (ZC3H12D), mRNA [NM_207360]	ATATGTAGTCAGGTGGCCAGGGGAGGTTTGCTATCTGGAAGTTTTCATGTTAGCTATTGC
A_32_P26330	NM_005153	USP10	Hs.136778	9100	0.335	0.0283	ubiquitin specific peptidase 10	Homo sapiens cDNA FLJ45530 fis, clone BRTHA2028297. [AK127438]	GTTACTGCACTGAAGTTAGGCAAGCTTCTGCAGCTTTATTAAATGACCAATGCTGTCCCT
A_24_P105933	NM_004624	VIPR1	Hs.348500	7433	0.342	0.00111	vasoactive intestinal peptide receptor 1	Homo sapiens zinc finger CCCH-type containing 6 (ZC3H6), mRNA [NM_198581]	CAAGGGGGTATACTTTGCTGAACTGATAAATTATTCTATTAAGGACTAACCCAGTACTTG
A_33_P3294372	NR_036480	VPS9D1-AS1	Hs.666282	100128881	0.457	6.43e-05	VPS9D1 antisense RNA 1	Homo sapiens zinc finger CCCH-type, antiviral 1-like (ZC3HAV1L), mRNA [NM_080660]	CTTCTGTCCCTGCTCAGTCGGCCAAGAAGCCCTGCCCAGTGTCTTGCGAGAAGTAAAGAA
A_23_P76761	NM_003384	VRK1	Hs.422662	7443	0.475	8.48e-07	vaccinia related kinase 1	zinc finger, DHHC-type containing 11B [Source:HGNC Symbol;Acc:32962] [ENST00000522356]	TCACAGCACTAGGAAATGGGAGCACAGTATTGGGAAATGGGAGCACAGTACTGGGAAAGG
A_32_P163147	NM_182607	VSIG1	Hs.177164	340547	0.435	0.00176	V-set and immunoglobulin domain containing 1	zinc finger and AT hook domain containing [Source:HGNC Symbol;Acc:19899] [ENST00000522974]	AGTAATGGCAAAATGGCAACGTGAGAGGGACAGTGACGTCAATACAACAATGTACTCTCC
A_21_P0000515	NR_026705	VTRNA1-3	Hs.543887	56662	0.258	5.06e-06	vault RNA 1-3	Homo sapiens ZFP3 zinc finger protein (ZFP3), mRNA [NM_153018]	GAAGCTATGCCCATGTACAAAATTTTCTTCCTTCCCTAATTTTAATGGTATACTAACACC
A_23_P143535	NM_033661	WDR4	Hs.248815	10785	0.322	0.005	WD repeat domain 4	Homo sapiens ZFP64 zinc finger protein (ZFP64), transcript variant 4, mRNA [NM_199427]	TGCCACTTCAAAACTGTCCATGGCATGAAAGACTTGGACCGCCATCTCAGAATCCACACG
A_33_P3254606	NM_001083961	WDR62	Hs.116244	284403	0.272	1.66e-05	WD repeat domain 62	Homo sapiens zinc finger protein 148 (ZNF148), mRNA [NM_021964]	CCTCGCAATGATCAGTCCTAGGACCCTGGCCTTATTATTAGCATGGTGCTTTAACCAATT
A_23_P115149	NM_024102	WDR77	Hs.204773	79084	0.48	1.43e-05	WD repeat domain 77	Homo sapiens zinc finger protein 157 (ZNF157), mRNA [NM_003446]	GTTGTACAATGAAGAAAGCCTCTCACTGAAGACTTCCCTCACCATTGGATCAAGCTCCTT
A_33_P3339376	BC110288	WIPF1	Hs.128067	7456	0.463	0.00494	WAS/WASL interacting protein family, member 1	Homo sapiens zinc finger protein 207 (ZNF207), transcript variant 3, mRNA [NM_001098507]	TATGGTGGTCATCATCAAGGCATGCCAGGATACCTTCCTGGTGCTATGCCCCCGTATGGG
A_23_P71972	NM_016373	WWOX	Hs.461453	51741	0.413	0.0112	WW domain containing oxidoreductase	Homo sapiens zinc finger protein 233 (ZNF233), transcript variant 1, mRNA [NM_181756]	TTCATCTGGAACTCATATCTTCATGTTCATCAGAGGATCCACACGGGAGAGAAACCCTAT
A_23_P29769	NM_015472	WWTR1	Hs.477921	25937	0.497	3.47e-06	WW domain containing transcription regulator 1	Homo sapiens zinc finger protein 300 pseudogene 1 (functional) (ZNF300P1), non-coding RNA [NR_026867]	ACACTAATGAAATCATAAGAATGGTCTGAACACAGAAAAGCCTTCAGGGTCAGTTCAAGC
A_21_P0001717	TCONS_00002272	XLOC_000647	Hs.13742		0.372	0.00119		Homo sapiens uncharacterized LOC101929746 (LOC101929746), long non-coding RNA [NR_110623]	GATACGGAAATGCTGGTCCCTACAATAGAATGCTCTGTGGTCATTAAAAAGATTAAAAAG
A_21_P0003226	TCONS_00006818	XLOC_002624			0.37	0.0123		Homo sapiens zinc finger protein 385D (ZNF385D), mRNA [NM_024697]	TGGCAATAGCTCATGTCCTTCTACTGAGACCGAGGAAGAAAAGGCAAAACGGCTTCTTTA
A_21_P0002963	TCONS_00006034	XLOC_002675			0.403	0.00385		zinc finger protein 396 [Source:HGNC Symbol;Acc:18824] [ENST00000589332]	CAGTGTAAAAATAGACATTCTCCTCCATTTCATAACTTGAGCACTAGAATTCTAAAGACC
A_21_P0003574	TCONS_00007991	XLOC_003457			0.331	0.00281		Homo sapiens zinc finger protein 467 (ZNF467), mRNA [NM_207336]	TGGAGGACGAAGATCAGGAGGCAGAAGAGGAGGTCGAATGGCCCCAGCATCTATCGTTAC
A_21_P0005052	TCONS_00012260	XLOC_005811			0.37	0.00232		Homo sapiens zinc finger protein 404 (ZNF404), mRNA [NM_001033719]	GTAAAGAATGTGATAAGGCCTTTAATCGCAGTGATCGACTTACTCAACATGAGACAATTC
A_21_P0007083	TCONS_00018839	XLOC_008644			0.368	1.02e-05		Homo sapiens zinc finger protein 501 (ZNF501), transcript variant 1, mRNA [NM_145044]	GCAGCAGGTGATTAGGAGAAGGCATATGACAGTAGAGAGGACTGGAATATAGAGGAGAAT
A_21_P0008156	TCONS_00021991	XLOC_010591			0.355	0.0268		Homo sapiens zinc finger protein 503 (ZNF503), transcript variant 1, mRNA [NM_032772]	CCGCCACAGAACTAGAGGTCTTCTCTTTAATGTTACTTTAAAATTGCTATGATTGTATTG
A_21_P0008446	TCONS_00023118	XLOC_011047			0.332	0.0145		Homo sapiens zinc finger protein 503 (ZNF503), transcript variant 1, mRNA [NM_032772]	ATACGGCATTTCCCGGGACAGACAAACTGCTGTCGGGCTACCCCAGCTCGTCGTCTCTGG
A_21_P0009079	TCONS_00024754	XLOC_012038			0.481	0.000678		Homo sapiens ZNF503 antisense RNA 2 (ZNF503-AS2), transcript variant 5, long non-coding RNA [NR_110301]	CCTCTCTGAGGCCATTATCCAAGCTGAAACCACCTTTTATAAGAAAAAAGTTTAAAGAAA
A_21_P0009984	TCONS_00028249	XLOC_013591	Hs.737441		0.35	0.000372		Homo sapiens zinc finger protein 532 (ZNF532), mRNA [NM_018181]	TTCAGAGAGATGTGTACATATCCCACGTGAGGAAGGAGCAAGGGAAGCAAATGAAGAAAC
A_33_P3241190	NM_005431	XRCC2	Hs.647093	7516	0.471	0.0448	X-ray repair complementing defective repair in Chinese hamster cells 2	Homo sapiens zinc finger protein 532 (ZNF532), mRNA [NM_018181]	CCCAAATATTTTGCTCTCTAAATCTAATGCTCGCTCTATGTGGTTATGTACATATTGACA
A_33_P3407103	NM_017798	YTHDF1	Hs.744852	54915	0.487	0.0354	YTH domain family, member 1	Homo sapiens zinc finger protein 630 (ZNF630), transcript variant 1, mRNA [NM_001037735]	GCTCACCCTCAAACTGTCTCAGCCCTCTTCACAGAATAAATGTATCTGGAAGAATTAGCA
A_33_P3407636	ENST00000576854	YWHAE	Hs.513851	7531	0.293	3.34e-05	tyrosine 3-monooxygenase/tryptophan 5-monooxygenase activation protein, epsilon	Homo sapiens zinc finger protein 704 (ZNF704), mRNA [NM_001033723]	GCCACCCAGAAAGCTATGAATTCCAATATACACCACTGATCGTGCAAGTTAGGGTTTTTT
A_21_P0000040	NM_001164313	ZBTB24	Hs.409876	9841	0.295	0.000472	zinc finger and BTB domain containing 24	Homo sapiens zinc finger protein 774 (ZNF774), mRNA [NM_001004309]	AACAGAGAGGATAAACTTAAAGGGTCCAAATAACGGTCCGAATACAAAAGGCATTCCTTC
A_33_P3398111	AK127438	ZC3H18-AS1	Hs.120392	400555	0.439	0.000506	ZC3H18 antisense RNA 1 (head to head)	Homo sapiens zinc finger protein 805 (ZNF805), transcript variant 1, mRNA [NM_001023563]	GGCTACAACAGAGATAGTTGAAGAATATGGAGTTCGCCATAATTTATCATTAAATGTGGA
A_33_P3345314	NM_199427	ZFP64	Hs.473082	55734	0.425	0.000727	ZFP64 zinc finger protein	Homo sapiens zinc finger protein 805 (ZNF805), transcript variant 1, mRNA [NM_001023563]	AGAAATAAGCCATAGCTTTGAGATGAAGGCTTATATACGTGTAAACCATTGTAACCAAGA
A_33_P3230350	NM_001098507	ZNF207	Hs.500775	7756	0.481	0.00204	zinc finger protein 207	Homo sapiens zinc finger protein 81 (ZNF81), mRNA [NM_007137]	TCTTCAAGTTGGAGCAAGGAGAGGGGCCATGGACATTGGAAGGGGAAGCCCCACATCAGA
A_21_P0014825	NR_110623	ZNF341-AS1		101929746	0.43	4.05e-05	ZNF341 antisense RNA 1	Homo sapiens zona pellucida glycoprotein 3 (sperm receptor) (ZP3), transcript variant 2, mRNA [NM_007155]	GGTCTCCATGGACACAGAAGATGTGGTCAGGTTTGAGGTTGGACTCCACGAGTGTGGCAA
A_24_P393565	ENST00000589332	ZNF396	Hs.351005	252884	0.423	0.00799	zinc finger protein 396	Homo sapiens zinc finger and SCAN domain containing 31 (ZSCAN31), transcript variant 1, mRNA [NM_030899]	CTTCACAAGGTACCTCTTTAATTCATAGCCTTTTATGTCAGCATTATTCTTCTTTTGGGG
A_33_P3331641	NR_110301	ZNF503-AS2	Hs.534598	100131213	0.302	1.71e-05	ZNF503 antisense RNA 2	Homo sapiens ZW10 interacting kinetochore protein (ZWINT), transcript variant 2, mRNA [NM_032997]	TCAAAGATTCAGAGATTGGCTTTTGTCATCCACTATTGTATGTTTTGTTTCATTGACCTC
A_23_P214533	NM_030899	ZSCAN31	Hs.656413	64288	0.291	1.56e-06	zinc finger and SCAN domain containing 31	Homo sapiens ZW10 interacting kinetochore protein (ZWINT), transcript variant 2, mRNA [NM_032997]	CATGGTGAATTTAATTCAAGGAGGAGGAGAATGTTTTAGGCAGGTGGTTATATGTGGGAA
A_32_P132589	NM_001004339	ZYG11A	Hs.658458	440590	0.4	0.0126	zyg-11 family member A, cell cycle regulator	Homo sapiens zyg-11 family member A, cell cycle regulator (ZYG11A), mRNA [NM_001004339]	CAGCTTCAACTACAGTATAAACTATATCAGAAGCTTACTTGATAAGCCTTGCGGAGCTGC
