# Supplementary material for: Comparative and Experimental Studies on the Genes Altered by Chronic Hypoxia in Human Brain Microendothelial Cells
Source: Front Physiol. 2017 May 31;8:365. doi: 10.3389/fphys.2017.00365 (PMC5450043; doi:10.3389/fphys.2017.00365)
Supplement: Supplementary Table 5 — Genes common to three studies analyzed to identify HIF-responsive genes. [file Table5.XLSX]

## Sheet: Common HIF regulated genes
S. No.	Gene Symbol	Gene Name
1	CA9	carbonic anhydrase 9
2	DARS	aspartyl-tRNA synthetase
3	ERO1L	endoplasmic reticulum oxidoreductase 1 alpha
4	FBXO42	F-box protein 42
5	FOXO3	forkhead box O3
6	GAPDH	glyceraldehyde-3-phosphate dehydrogenase
7	LDHA	lactate dehydrogenase A
8	MXI1	MAX interactor 1, dimerization protein
9	PGAM1	phosphoglycerate mutase 1
10	PGK1	phosphoglycerate kinase 1
11	PLOD2	procollagen-lysine,2-oxoglutarate 5-dioxygenase 2
12	PNRC1	proline rich nuclear receptor coactivator 1
13	PPP1R3C	protein phosphatase 1 regulatory subunit 3C
14	RSBN1	round spermatid basic protein 1
15	SERGEF	secretion regulating guanine nucleotide exchange factor
16	SFXN3	sideroflexin 3
17	SPRY1	sprouty RTK signaling antagonist 1
18	STC2	stanniocalcin 2
19	TMEM45A	transmembrane protein 45A
