# Supplementary material for: Comparative and Experimental Studies on the Genes Altered by Chronic Hypoxia in Human Brain Microendothelial Cells
Source: Front Physiol. 2017 May 31;8:365. doi: 10.3389/fphys.2017.00365 (PMC5450043; doi:10.3389/fphys.2017.00365)
Supplement: Supplementary Table 6 — Genes hypermethylated with chronic hypoxia exposure. [file Table6.XLSX]

## Sheet: Hypermethylated with hypoxia
Illumina Identifier	Chromosome Position	Gene Name	Fold Change
cg06499415	chr9:141042435-141042436	ISM1	28.6148
cg18430555	chr5:170740937-170740938	EEF1G	3.21567
cg08441918	chr19:6495210-6495211	TANC1	3.14958
cg03314029	chr16:88496788-88496789	NFE2L1	2.66682
cg27383335	chr16:75600057-75600058	PHF5A	2.50081
cg20494374	chr6:27525678-27525679	PCDHGA4	2.46428
cg19085146	chr1:15066110-15066111	MAD2L1	2.45318
cg23743449	chr4:141294585-141294586	CPEB4	2.44349
ch.15.433532F	chr15:41734226-41734227	MRPS14	2.39414
cg05798637	chr3:101395078-101395079	BRIX1	2.22582
cg08481119	chr2:112811924-112811925	HELQ	2.15185
cg07223312	chr18:44702757-44702758	NCOR2	2.15021
cg11868356	chr17:41621625-41621626	SACM1L	2.13838
cg10791911	chr19:18118800-18118801	ZNF223	2.13808
cg22971279	chr2:180990502-180990503	OLIG3	2.12979
cg11173076	chr11:3666278-3666279	SLC25A44	2.12071
cg07564962	chr5:139076670-139076671	C1orf109	2.11462
ch.7.111787F	chr7:2269058-2269059	HOXB4	2.11334
cg04999058	chr16:73644907-73644908	FNTB	2.10635
cg02359186	chr19:1407997-1407998	TSSC1	2.08768
cg11234688	chr2:1609660-1609661	KIAA0892	2.08087
cg21857346	chr8:40010823-40010824	CTU1	2.04976
cg20059012	chr12:53613154-53613155	CCT6B	2.02128
cg16997732	chr7:72935636-72935637	GPN2	2.02118
cg25269247	chr17:42401439-42401440	TMEM128	2.02009
cg09484009	chr8:97274693-97274694	FAM133A	2.00376
cg23149560	chr2:74406255-74406256	CSGALNACT2	1.99103
cg25520872	chr8:81599569-81599570	MRFAP1	1.98619
cg21406217	chr8:28748500-28748501	SEPSECS	1.96797
cg03163878	chr3:128840803-128840804	ELMOD3	1.96682
cg02024352	chr3:51573586-51573587	ZNF527	1.96497
cg06241765	chr8:28748404-28748405	REEP6	1.95687
cg24860775	chr5:161275745-161275746	DLAT	1.94593
cg05631230	chr11:116522252-116522253	DHX36	1.93353
cg01086446	chr5:161273853-161273854	CCDC55	1.93079
cg11439821	chr15:48483834-48483835	SLC38A10	1.92699
cg24657127	chr6:30585059-30585060	PSMB8	1.92534
cg03286031	chr10:102592366-102592367	AP4E1	1.91519
cg05074908	chr11:117297095-117297096	CR1	1.9041
cg08880327	chr1:24470647-24470648	XRCC4	1.89545
cg27306038	chr11:124733242-124733243	METTL3	1.89516
cg14260522	chr7:72935677-72935678	MBOAT7	1.887
cg23947326	chr19:46504128-46504129	SEC11A	1.88673
cg15719606	chr8:74205627-74205628	PSMA1	1.88513
cg24362923	chr10:103985861-103985862	SLC1A4	1.87713
cg23864202	chr14:96722482-96722483	TMEM66	1.87359
cg16242106	chr15:76136846-76136847	ITGA1	1.86899
cg00285314	chr16:68119255-68119256	ANO8	1.85518
cg05135015	chr1:153963304-153963305	LZTFL1	1.84533
cg03853124	chr6:33875958-33875959	LOC285456	1.84376
cg11701868	chr19:4912006-4912007	KPNA2	1.84032
cg00777011	chr19:11784344-11784345	MORG1	1.83931
cg19435621	chr7:94538251-94538252	RSRC2	1.83011
cg03966514	chr13:36919738-36919739	DHRS7B	1.82437
cg11659749	chr1:24118400-24118401	MIR632	1.81218
cg16425060	chr13:41886511-41886512	WARS2	1.8107
cg17262810	chr10:35676874-35676875	CRYM	1.80631
cg27143246	chr3:169489583-169489584	RNMTL1	1.80499
cg16738558	chrX:82765457-82765458	SLC25A19	1.8038
cg08708323	chr16:1728724-1728725	ABLIM2	1.80375
cg03209103	chr7:94284396-94284397	CLP1	1.80206
cg26162700	chr12:128753795-128753796	FRMD5	1.80135
cg17931620	chr1:68297703-68297704	LHX4	1.79227
cg23314071	chr6:32765117-32765118	ZNRD1	1.79113
cg03127584	chr13:114797865-114797866	RPS12	1.78968
cg17790605	chr4:44451526-44451527	SSX2IP	1.78274
cg08313638	chr10:12110577-12110578	TIMM8B	1.76352
ch.16.1425090F	chr16:65800351-65800352	ZNF133	1.76303
cg24117274	chr1:21945805-21945806	TBC1D15	1.76161
cg03558326	chr14:24423031-24423032	ST6GAL1	1.75971
cg21287936	chr19:56989812-56989813	GPM6A	1.75161
cg06363692	chr11:71656425-71656426	NT5C2	1.75015
cg00386702	chr19:40562337-40562338	GCC2	1.74861
cg12204258	chr3:147131178-147131179	TGOLN2	1.7481
cg04915414	chr1:154947654-154947655	PRDM14	1.74767
cg18496447	chr15:45480917-45480918	HIST1H2AB	1.742
cg01428589	chr19:33167718-33167719	CTNNBIP1	1.73932
cg27124820	chr3:176915743-176915744	MT2A	1.73618
cg13184736	chr1:68299409-68299410	HIST3H2A	1.72732
cg09084320	chr10:33553435-33553436	PITX2	1.72698
cg21168622	chr19:52489831-52489832	FAT3	1.72683
cg18489945	chr15:60294398-60294399	FAM111B	1.72536
cg22675645	chr10:103590587-103590588	NHLRC3	1.72521
cg12885549	chr2:179279527-179279528	TMED4	1.72418
cg06544877	chrX:83757131-83757132	HSPA1A	1.72365
cg20892919	chr12:65927379-65927380	RILPL2	1.72235
cg18258770	chr4:90757814-90757815	EXOSC9	1.72183
cg09366982	chr14:64658673-64658674	VPRBP	1.7215
cg08201700	chr7:158656538-158656539	GNS	1.7197
cg26813794	chr6:30584952-30584953	LOC202181	1.71622
cg08323957	chrX:110187600-110187601	FANCI	1.7133
cg16989059	chr3:79816309-79816310	C2orf60	1.71226
cg04119303	chr11:1660513-1660514	RBBP8	1.70797
cg11444072	chr2:9427798-9427799	SPATA5L1	1.7072
cg07381634	chr17:37753860-37753861	MEF2C	1.70619
cg05602566	chr2:235459291-235459292	DCLRE1C	1.70609
cg16178289	chr17:37309572-37309573	SEMA4C	1.70597
cg22877570	chr3:171175950-171175951	PLA2G1B	1.70443
cg02236941	chr8:1734990-1734991	LPL	1.7032
cg16739396	chr1:63249836-63249837	FBF1	1.70234
cg15731296	chrX:150867017-150867018	OCIAD1	1.6972
ch.X.1851142F	chrX:128216049-128216050	HSPD1	1.69281
cg11831003	chr11:5646029-5646030	DLX5	1.6874
cg11845168	chr13:21457096-21457097	HIST1H2AG	1.68506
cg16395953	chr10:91152122-91152123	MRPL35	1.68494
cg24677268	chr2:61764011-61764012	MIPOL1	1.67975
cg22646311	chr7:1409216-1409217	BBS2	1.67971
cg02176961	chr10:15130767-15130768	EPM2AIP1	1.67712
cg07966140	chr13:33860036-33860037	C22orf32	1.67667
cg12715569	chr11:20154183-20154184	KLHL7	1.67509
cg07032258	chr11:13357037-13357038	LOC644145	1.67166
cg14422488	chr1:32538997-32538998	FAM103A1	1.66933
ch.2.35699F	chr2:1182847-1182848	SFRS18	1.66692
cg14267095	chr9:37026445-37026446	NAA20	1.66562
cg07253712	chr5:16933407-16933408	AHCYL1	1.65985
ch.12.2406115F	chr12:117611422-117611423	MAD2L1BP	1.65912
cg04432377	chr3:45017297-45017298	EBF3	1.65912
cg21076702	chr19:36979833-36979834	TCERG1	1.65689
cg05720805	chr5:64919809-64919810	IGDCC3	1.6553
cg24408603	chr1:179851256-179851257	RPL6	1.65451
cg10623600	chr1:156405249-156405250	SUGT1P1	1.65337
cg15448616	chr14:72399846-72399847	C10orf137	1.65327
cg01570662	chr12:133656953-133656954	TRPC4AP	1.64917
cg21945639	chr1:200271342-200271343	RPA1	1.64739
cg20063462	chr2:112812621-112812622	LOC400027	1.64559
cg07926092	chr13:79233506-79233507	COL29A1	1.64547
cg10971134	chr1:56877429-56877430	TRIB2	1.64455
cg08827322	chr6:28921485-28921486	ITGB3BP	1.64285
cg18122406	chr2:203130903-203130904	FKBPL	1.64183
cg14120359	chr9:2018164-2018165	ATM	1.64134
ch.22.149158R	chr22:21968010-21968011	KBTBD2	1.63989
cg25831233	chr7:102119529-102119530	TRIM45	1.63918
ch.8.969355F	chr8:41157337-41157338	LRRC28	1.63883
cg03927037	chr11:110584082-110584083	ARMC1	1.63822
cg23807894	chr20:30326562-30326563	CCM2	1.63798
cg13208899	chr10:116045835-116045836	ESAM	1.63772
ch.10.1562909R	chr10:74631506-74631507	SLC39A10	1.63647
cg13271751	chr11:69454802-69454803	CCNDBP1	1.63451
cg19754187	chr17:5186141-5186142	BMP3	1.63244
cg02470595	chr12:54426736-54426737	FSTL5	1.63025
cg13970204	chr14:92587846-92587847	FJX1	1.63018
cg10794550	chr19:36504952-36504953	ULK4	1.6297
cg03207439	chr20:9495199-9495200	BCL6	1.62769
cg18924324	chr6:100057143-100057144	NME1	1.62687
cg11213574	chr22:50623692-50623693	ALOXE3	1.62608
cg18045093	chr17:41322462-41322463	FASTKD5	1.62485
cg26712080	chr3:55519588-55519589	SGSM3	1.6248
cg12161848	chr7:22254120-22254121	TRUB1	1.62191
cg01373262	chr20:44034880-44034881	LRP10	1.62006
cg20150565	chr20:47893859-47893860	ZNF461	1.61909
cg05033271	chr8:89340069-89340070	AKAP13	1.61812
ch.12.71364637R	chr12:73078370-73078371	ACSL3	1.61809
cg08393660	chr6:37322641-37322642	BCLAF1	1.61783
cg00035398	chr7:158656620-158656621	PRR14	1.61619
cg05016408	chr5:150326174-150326175	OPHN1	1.61572
cg04470054	chr17:78830472-78830473	CCDC65	1.61389
cg14543953	chr11:102669090-102669091	SLK	1.61321
cg13149745	chrX:146340534-146340535	PFDN6	1.61318
cg21501616	chr4:52708395-52708396	DNAJC28	1.6123
cg05524450	chr11:43598232-43598233	FAM179B	1.61206
cg15509235	chr3:117715573-117715574	TPBG	1.61178
cg09135584	chr11:112150875-112150876	CCNL1	1.61141
cg25311637	chr1:146556000-146556001	HSPA9	1.61034
cg02573825	chr19:52490058-52490059	PHLDB2	1.61032
cg19376844	chr2:48543191-48543192	SDK1	1.60838
cg07450805	chr14:86687661-86687662	PEX13	1.60721
cg20847701	chr8:128852582-128852583	SPDYA	1.60643
cg06299307	chr16:10133466-10133467	CTH	1.60634
cg15592541	chr3:197519021-197519022	LTBP1	1.6056
cg07588964	chr10:51572303-51572304	BAI3	1.60539
cg03306972	chr3:196668498-196668499	MED11	1.60535
cg10731794	chr4:90759057-90759058	AFF1	1.60308
cg02952816	chr17:80372912-80372913	IMP3	1.60296
cg00608169	chr6:26205573-26205574	SLC10A7	1.60168
cg17754909	chr5:131746663-131746664	PAPOLA	1.59888
cg25702790	chr7:79765394-79765395	MRPL42	1.59844
ch.11.2716790F	chr11:129748109-129748110	PRKAR1A	1.59766
cg15120477	chr2:220252832-220252833	CDC23	1.59745
cg06282270	chr11:61062910-61062911	SV2C	1.59719
cg14072126	chr2:48132074-48132075	CHD6	1.59587
ch.13.82544114F	chr13:83646113-83646114	C20orf132	1.59571
cg10699852	chr3:195863402-195863403	TUBGCP2	1.59553
cg06162746	chr12:67662739-67662740	IGFBP2	1.59454
cg16047117	chr22:42470063-42470064	VAMP3	1.59382
cg15682057	chr19:44529424-44529425	PPFIA1	1.59337
cg20123317	chr15:24668586-24668587	SYF2	1.59224
cg07376541	chr13:46627165-46627166	ATE1	1.59217
cg26128464	chr2:30737741-30737742	TTC30A	1.59168
cg17030055	chr5:24645065-24645066	ARL1	1.59118
cg26802063	chr5:78281964-78281965	BMP7	1.58991
cg10734240	chr19:37329090-37329091	OAT	1.58952
cg09822538	chr1:107682798-107682799	LOC284100	1.58929
cg20353207	chr15:61209239-61209240	WDR51A	1.588
cg11518020	chr1:25559545-25559546	NKX6-1	1.5879
cg09150117	chr7:96653867-96653868	POU2F1	1.58786
cg24062706	chr22:30658924-30658925	ADD2	1.58785
cg02149740	chr11:63954507-63954508	REV3L	1.58739
cg11498652	chr5:40834691-40834692	SCAND3	1.58721
cg08799809	chr12:111468036-111468037	LOC728723	1.58689
cg19274676	chr6:17988463-17988464	PTGER2	1.5854
cg22222413	chr3:42066796-42066797	USP16	1.58477
cg04868078	chr1:197898229-197898230	ATF1	1.58359
cg21902095	chr3:9005405-9005406	KIFC1	1.58341
cg07399094	chr6:3163461-3163462	C11orf54	1.58306
cg12093136	chr4:76439140-76439141	CITED1	1.5823
cg26605668	chr12:126018364-126018365	LIAS	1.58048
cg15249446	chr19:42419430-42419431	C17orf53	1.57984
cg10379050	chr12:85430192-85430193	LRAT	1.57945
cg10153335	chr17:46671293-46671294	HPS3	1.57801
cg10940462	chr11:64479015-64479016	C5orf28	1.57797
cg19935945	chr11:44338782-44338783	ZBTB41	1.57757
cg00778059	chr13:24734742-24734743	NOS3	1.57661
cg08119452	chr13:53602385-53602386	ENSA	1.57656
cg23015917	chr1:67485337-67485338	DHX15	1.57628
cg11669284	chr5:37721782-37721783	MRTO4	1.5759
cg10884908	chr5:140614106-140614107	CUTA	1.57466
cg11957438	chrX:80065114-80065115	CAP2	1.57176
cg08906631	chr19:52643011-52643012	BTBD1	1.57153
cg04439376	chr2:112812130-112812131	C14orf135	1.57088
cg25241102	chr2:138721836-138721837	MFSD2A	1.57007
ch.1.5843844F	chr1:5921257-5921258	ITGB5	1.5696
cg27355653	chr15:89940260-89940261	ACVR2A	1.56859
cg02458000	chr6:26745757-26745758	ZNF207	1.56521
cg26450944	chr6:4021357-4021358	RPS19BP1	1.56387
cg18372896	chr14:75897376-75897377	ERLIN1	1.56259
cg03575163	chr10:104503671-104503672	RNF38	1.56203
cg25209552	chr6:31367442-31367443	PCBP1	1.56154
cg23344935	chr12:53835085-53835086	KPTN	1.56144
cg07624948	chr16:28962847-28962848	SEL1L	1.56093
cg08527124	chr16:89382891-89382892	DIAPH1	1.56072
cg15336196	chr18:42261241-42261242	SMOC1	1.55926
cg07259110	chr17:62098222-62098223	RXRG	1.55826
cg07457402	chr2:179279443-179279444	C10orf18	1.5578
cg19882516	chr8:100025604-100025605	ACTR1A	1.55634
cg14174116	chr13:31192462-31192463	FAM123A	1.55593
cg16534854	chr5:170815995-170815996	TMEM49	1.55481
cg23230564	chr5:31470890-31470891	EBF2	1.55472
ch.13.381084F	chr13:35200731-35200732	ATG12	1.55381
cg18791779	chr6:166689411-166689412	PSPC1	1.55351
cg21218476	chr17:7117863-7117864	NDUFA4	1.55325
cg21945842	chr3:105084992-105084993	CHST8	1.55282
cg18876786	chr19:37329381-37329382	KIAA1009	1.55128
cg14580085	chr2:239553406-239553407	WRAP53	1.55056
cg03469082	chr4:46126448-46126449	ARL6	1.55014
cg13745525	chr2:152267021-152267022	SLC41A1	1.54948
cg16134607	chr12:56512091-56512092	SBDS	1.54884
cg20663403	chr19:44576237-44576238	CRADD	1.54725
cg24508426	chr10:124578209-124578210	PPP2R3C	1.54714
cg14838188	chr10:104503687-104503688	SCYL3	1.54681
cg16551732	chr4:169799087-169799088	C1orf59	1.54633
cg05791153	chr7:19748676-19748677	CIT	1.54578
cg11154552	chr7:87848242-87848243	IGBP1	1.54561
cg24741225	chr17:21023087-21023088	TFR2	1.54466
cg03529189	chr12:64292138-64292139	DNAJC27	1.54456
cg19997502	chr2:208492057-208492058	EIF4G1	1.54347
cg11649795	chr11:109295491-109295492	S100PBP	1.54344
cg00532492	chr10:79471700-79471701	TBC1D22A	1.54335
cg07688416	chr11:117714850-117714851	CTDSPL2	1.54182
cg00505936	chr16:69139418-69139419	TRMT5	1.54079
cg24483825	chr1:15851450-15851451	MAPK14	1.54037
cg11309496	chr17:33701353-33701354	ZNF880	1.53986
ch.13.315182R	chr13:31972778-31972779	DAGLA	1.53962
cg04403415	chr12:124991087-124991088	SKP1	1.53869
cg18443095	chr6:33378516-33378517	C11orf31	1.53784
cg04555116	chr10:38383201-38383202	SNORD95	1.53735
cg10178228	chr3:69435618-69435619	C16orf87	1.53706
cg14374861	chr10:102988094-102988095	JAM2	1.53659
cg11539038	chr1:11160073-11160074	DRAP1	1.53613
cg24111796	chr5:42945163-42945164	QDPR	1.53607
cg21088686	chr8:109094228-109094229	TACSTD2	1.53603
cg26928418	chr19:52957409-52957410	FAM188A	1.53497
cg22549268	chr3:122746013-122746014	STXBP5	1.53281
cg10631947	chr5:54281668-54281669	PGK1	1.53104
cg17308044	chr20:37064401-37064402	ZBTB6	1.53099
cg24686911	chr14:31029063-31029064	BEGAIN	1.52994
cg21914941	chr7:158261145-158261146	MRPL32	1.52956
cg10591701	chr8:133787386-133787387	GNG7	1.52859
cg14792031	chr13:41707137-41707138	MAML2	1.52845
cg01769160	chr11:20408933-20408934	KCNA6	1.52773
cg02074728	chr5:50259086-50259087	JRKL	1.52739
ch.18.311714R	chr18:13075025-13075026	CHD3	1.5272
cg16852369	chr8:1843398-1843399	PIK3CD	1.52677
cg14077106	chr13:33113060-33113061	MVP	1.52658
cg22982654	chr6:27205325-27205326	TSG101	1.5257
cg17147121	chr19:52674949-52674950	GLO1	1.5248
cg04317962	chr16:79623625-79623626	PDGFRL	1.52479
cg04309299	chr11:59383888-59383889	C6orf217	1.52419
cg26215849	chr13:41837663-41837664	MCOLN3	1.52407
cg05085137	chr8:99956055-99956056	SLC33A1	1.52375
cg08084675	chr11:32915497-32915498	SHB	1.52333
cg18196393	chr5:170747276-170747277	RNF135	1.52325
cg08867549	chr17:29888620-29888621	PLEKHM3	1.52304
cg26702985	chr10:43047784-43047785	KIAA1239	1.52207
cg19311889	chr12:57483793-57483794	HELLS	1.52198
cg05908480	chr20:32580922-32580923	SEC11C	1.52191
cg17441889	chr3:64008736-64008737	LACTB2	1.52109
cg24831725	chr20:56025557-56025558	LAMB2	1.52104
cg06515732	chr12:67662897-67662898	CNOT4	1.52096
cg02243495	chr17:48227139-48227140	TNIK	1.51963
cg18149394	chr2:242446735-242446736	MBLAC1	1.51961
cg06302533	chr5:140613740-140613741	CAV1	1.51954
cg23559680	chr8:28747299-28747300	NCAPG	1.51954
cg03234437	chr6:30509536-30509537	GPATCH3	1.51922
cg14826404	chr5:180236652-180236653	HSPE1	1.51891
cg09410841	chr8:1729607-1729608	MYBL2	1.51884
cg11989674	chr2:175351902-175351903	BTBD17	1.51864
cg10043037	chr7:19185407-19185408	SNRNP70	1.51821
cg09141662	chr8:11206023-11206024	C17orf48	1.51811
cg19516515	chr1:155290614-155290615	CDC10L	1.5179
cg12824782	chr5:2753928-2753929	MRPS18B	1.51728
cg19113530	chr2:178257923-178257924	PCDH17	1.51662
cg05013027	chr6:30509642-30509643	TRA2B	1.51638
cg17800649	chr1:11159423-11159424	C12orf23	1.51502
ch.9.1930815F	chr9:123981663-123981664	PEX12	1.51484
cg15688670	chr11:27723190-27723191	TEAD1	1.51477
cg15099632	chr1:165738557-165738558	KCNT2	1.51453
cg05107039	chr2:86423005-86423006	TRAF3	1.5143
cg11609007	chr10:27442817-27442818	HOXA5	1.51425
cg08730728	chr22:37252593-37252594	SLC44A2	1.51419
cg10166664	chr5:60624229-60624230	TAP2	1.51401
cg27318546	chr18:48345906-48345907	TIMM17A	1.51384
cg11821269	chr8:81400138-81400139	AMOTL2	1.51351
cg03742620	chr1:78445162-78445163	COPZ1	1.51269
cg15171911	chr18:53068921-53068922	ARHGEF11	1.51205
cg15395354	chr4:100242862-100242863	TGFA	1.51179
cg18874294	chr7:50108936-50108937	ITGA9	1.51178
cg20328917	chr12:88536565-88536566	MDM4	1.51059
cg22870344	chr12:57040045-57040046	TXNDC11	1.50951
cg15340644	chr19:13262082-13262083	SFPQ	1.50931
cg27538385	chr1:109289066-109289067	C18orf18	1.50899
ch.5.236818R	chr5:7627615-7627616	SEC23A	1.50865
cg24507760	chr1:207992403-207992404	PDE12	1.50856
cg09865425	chr7:86782513-86782514	SH3BP4	1.50808
cg03572772	chr5:140624869-140624870	DAP3	1.50802
cg13331354	chr19:18539841-18539842	CD46	1.50723
cg22518046	chr1:76252133-76252134	PGBD4	1.50665
cg24200753	chr3:19055533-19055534	SLC2A14	1.50663
cg13554667	chr10:62538283-62538284	ZNF322A	1.50592
cg26058965	chr1:28559558-28559559	CDH1	1.50565
cg02083559	chr12:24103358-24103359	METTL1	1.50508
ch.20.772844R	chr20:36375522-36375523	MDN1	1.50483
cg06627077	chr19:47617100-47617101	UNCX	1.50458
cg12436377	chr5:87440296-87440297	CDH6	1.50431
cg01165287	chr2:61763847-61763848	OS9	1.50403
cg14645244	chr6:32552205-32552206	GRID1	1.5039
ch.7.2253199F	chr7:105114768-105114769	NRM	1.50382
cg22839075	chr3:12045461-12045462	HACL1	1.50355
cg03157698	chr10:113943648-113943649	USP7	1.50205
cg04332418	chr6:13486249-13486250	LOC651250	1.50145
cg14890578	chr19:39894764-39894765	GUCY1B3	1.50098
cg03999372	chr16:54320672-54320673	C2orf18	1.50064
cg08715431	chr8:56986606-56986607	WNT5A	1.50028
cg09756865	chr1:63249197-63249198	RPL37A	1.50024
cg26072437	chr4:170581380-170581381	MDH1	1.5002
cg12511887	chr5:148929595-148929596	POLR3B	1.50003
cg13685314	chr9:122132178-122132179	METTL10	1.5
