# Supplementary material for: Comparative and Experimental Studies on the Genes Altered by Chronic Hypoxia in Human Brain Microendothelial Cells
Source: Front Physiol. 2017 May 31;8:365. doi: 10.3389/fphys.2017.00365 (PMC5450043; doi:10.3389/fphys.2017.00365)
Supplement: Supplementary Table 7 — Genes hypomethylated with chronic hypoxia exposure. [file Table7.XLSX]

## Sheet: Hypomethylated with hypoxia
Illumina Identifier	Chromosome Position	Gene Name	Fold Change
cg00874835	chr2:3381734-3381735	DAZAP1	-1.47197
cg04609859	chr17:46655736-46655737	MAD1L1	-1.47432
cg24544113	chr1:156163687-156163688	ART1	-1.48199
cg00388987	chr16:72698624-72698625	MTMR7	-1.48493
cg23881936	chr19:44555966-44555967	ARRDC2	-1.49318
cg19859486	chr3:45730655-45730656	ETV4	-1.49802
cg07241090	chr12:124864594-124864595	IER3IP1	-1.49849
cg11975718	chr4:84377034-84377035	TMEM87B	-1.49884
cg03720100	chr6:30720263-30720264	BRD2	-1.49987
cg13390975	chr5:34915890-34915891	ZBTB11	-1.50326
cg00690400	chr1:174992704-174992705	RTF1	-1.51402
cg26100149	chr5:173315151-173315152	SCOC	-1.51739
cg00680768	chr4:120988018-120988019	KIAA1026	-1.52618
cg25636833	chr22:41864805-41864806	GABARAPL2	-1.56451
cg04977109	chr17:46125622-46125623	ZNF469	-1.72991
cg07454558	chr2:159826472-159826473	TUBB4	-1.86875
